# Supplementary material for: MicroRNA Regulation of Bovine Monocyte Inflammatory and Metabolic Networks in an In Vivo Infection Model
Source: G3 (Bethesda). 2014 Jan 23;4(6):957–71. doi: 10.1534/g3.113.009936 (PMC4065264; doi:10.1534/g3.113.009936)
Supplement: Supporting Information [file supp_g3.113.009936_TableS1.xls]

## Sheet: manually generated pathways
RT² Profiler™ PCR Array Human Inflammasomes (PAHS-097A) "Inflammasome"	RT² Profiler™ PCR Array Human Interferon and Receptors (PAHS-064A) "Interferon"
ENSG00000163568	ENSG00000006652
ENSG00000171791	ENSG00000016402
ENSG00000171552	ENSG00000027697
ENSG00000110330	ENSG00000068079
ENSG00000023445	ENSG00000077238
ENSG00000255501	ENSG00000089127
ENSG00000132357	ENSG00000091181
ENSG00000137752	ENSG00000092010
ENSG00000196954	ENSG00000100385
ENSG00000137757	ENSG00000103522
ENSG00000064012	ENSG00000105246
ENSG00000108691	ENSG00000110324
ENSG00000161570	ENSG00000111537
ENSG00000108688	ENSG00000113302
ENSG00000102245	ENSG00000115267
ENSG00000003402	ENSG00000116678
ENSG00000213341	ENSG00000117400
ENSG00000179583	ENSG00000117525
ENSG00000164733	ENSG00000117595
ENSG00000163739	ENSG00000119535
ENSG00000081041	ENSG00000119917
ENSG00000168040	ENSG00000119922
ENSG00000080824	ENSG00000120235
ENSG00000096384	ENSG00000120242
ENSG00000166598	ENSG00000122756
ENSG00000171855	ENSG00000124334
ENSG00000111537	ENSG00000125347
ENSG00000104365	ENSG00000126456
ENSG00000073009	ENSG00000126709
ENSG00000269335	ENSG00000128604
ENSG00000168811	ENSG00000131724
ENSG00000113302	ENSG00000135899
ENSG00000150782	ENSG00000136244
ENSG00000125538	ENSG00000137070
ENSG00000137033	ENSG00000137080
ENSG00000136244	ENSG00000137265
ENSG00000184216	ENSG00000137959
ENSG00000268944	ENSG00000137965
ENSG00000125347	ENSG00000140968
ENSG00000168310	ENSG00000142166
ENSG00000135341	ENSG00000147168
ENSG00000100324	ENSG00000147873
ENSG00000055208	ENSG00000147896
ENSG00000100030	ENSG00000155657
ENSG00000185386	ENSG00000157601
ENSG00000188130	ENSG00000159110
ENSG00000156711	ENSG00000159128
ENSG00000102882	ENSG00000160710
ENSG00000107643	ENSG00000160712
ENSG00000050748	ENSG00000163564
ENSG00000103313	ENSG00000163565
ENSG00000172936	ENSG00000164136
ENSG00000249437	ENSG00000164485
ENSG00000263062	ENSG00000164509
ENSG00000109320	ENSG00000165949
ENSG00000100906	ENSG00000168264
ENSG00000104825	ENSG00000168310
ENSG00000091106	ENSG00000168685
ENSG00000140853	ENSG00000169245
ENSG00000091592	ENSG00000170604
ENSG00000142405	ENSG00000171855
ENSG00000162711	ENSG00000174564
ENSG00000160505	ENSG00000177047
ENSG00000171487	ENSG00000184995
ENSG00000174885	ENSG00000185201
ENSG00000185792	ENSG00000185291
ENSG00000160703	ENSG00000185507
ENSG00000167207	ENSG00000185745
ENSG00000089041	ENSG00000185885
ENSG00000110218	ENSG00000187608
ENSG00000162734	ENSG00000188379
ENSG00000140368	ENSG00000197919
ENSG00000073756	ENSG00000198223
ENSG00000103490	ENSG00000204010
ENSG00000169900	ENSG00000205755
ENSG00000080823	ENSG00000214706
ENSG00000173039	ENSG00000216490
ENSG00000104312	ENSG00000228083
ENSG00000165416	ENSG00000236637
ENSG00000150455	ENSG00000237693
ENSG00000232810;	ENSG00000243646
ENSG00000120659	ENSG00000262795
ENSG00000125735	ENSG00000263093
ENSG00000117586	ENSG00000182393
ENSG00000175104
ENSG00000117289
ENSG00000101966
ENSG00000265972
ENSG00000230108
ENSG00000223952
ENSG00000206439
ENSG00000228978
ENSG00000228849
ENSG00000228321
ENSG00000204490
*Note additional 11 human Ensemble ID added
