# Supplementary material for: MicroRNA Regulation of Bovine Monocyte Inflammatory and Metabolic Networks in an In Vivo Infection Model
Source: G3 (Bethesda). 2014 Jan 23;4(6):957–71. doi: 10.1534/g3.113.009936 (PMC4065264; doi:10.1534/g3.113.009936)
Supplement: Supporting Information [file supp_g3.113.009936_TableS2.xls]

## Sheet: Blood mRNA data
Sample ID	Sample description	Sequencing Chemistry	Flow Cell ID	Lane Number	Raw Reads	Reads After Cutadapt Trimming	Reads After Fastx Trimmer	Reads After Fastq Quality Trimmer	Reads After Fastq Quality Filter	Reads TopHat Uniquely Aligned to UMD3.1
Blood-mRNA-TC-1-001	0_hour_control_animal_1	50 Cycle SR v2	213	4	47346827	47137909	47137909	47046595	46917379	46914379
Blood-mRNA-TC-1-002	12_hour_control_animal_1	50 Cycle SR v2	213	7	41691610	41072129	41072129	41003567	40954260	40951623
Blood-mRNA-TC-1-003	24_hour_control_animal_1	50 Cycle SR v2	216	1	50432332	50324562	50324562	50297867	50247733	50243361
Blood-mRNA-TC-1-004	36_hour_control_animal_1	50 Cycle SR v2	216	1	23763122	23739286	23739286	23723602	23703385	23701476
Blood-mRNA-TC-1-005	48_hour_control_animal_1	50 Cycle SR v2	213	8	19016424	18980500	18980500	18963470	18953574	18952199
Blood-mRNA-TC-2-001	0_hour_control_animal_2	50 Cycle SR v2	213	6	29536306	29364403	29364403	29343793	29321249	29319686
Blood-mRNA-TC-2-002	12_hour_control_animal_2	50 Cycle SR v2	213	3	28409993	28333817	28333817	28283859	28209328	28207479
Blood-mRNA-TC-2-003	24_hour_control_animal_2	50 Cycle SR v2	213	7	33015304	32898121	32898121	32851828	32812593	32810631
Blood-mRNA-TC-2-004	36_hour_control_animal_2	50 Cycle SR v2	216	2	7002584	6939258	6939258	6931485	6927503	6927015
Blood-mRNA-TC-2-005	48_hour_control_animal_2	50 Cycle SR v2	213	6	38668107	38481146	38481146	38428452	38378703	38376176
Blood-mRNA-TC-3-001	0_hour_control_animal_3	50 Cycle SR v2	216	2	71550870	71215791	71215791	71098423	71006739	71002673
Blood-mRNA-TC-3-002	12_hour_control_animal_3	50 Cycle SR v2	213	4	38466549	38103568	38103568	38050286	38006737	38004321
Blood-mRNA-TC-3-003	24_hour_control_animal_3	50 Cycle SR v2	213	3	14199178	14120276	14120276	14103243	14087086	14086147
Blood-mRNA-TC-3-004	36_hour_control_animal_3	50 Cycle SR v2	213	8	26970719	26935128	26935128	26917777	26893008	26890788
Blood-mRNA-TC-3-005	48_hour_control_animal_3	50 Cycle SR v2	213	3	24263808	23489143	23489143	23471917	23455587	23454372
Blood-mRNA-TC-4-001	0_hour_control_animal_4	50 Cycle SR v2	213	6	53849823	53397279	53397279	53368726	53318062	53314967
Blood-mRNA-TC-4-002	12_hour_control_animal_4	50 Cycle SR v2	213	4	26184144	26098794	26098794	26072316	26021055	26018362
Blood-mRNA-TC-4-003	24_hour_control_animal_4	50 Cycle SR v2	213	2	57094436	57034394	57034394	56991386	56872091	56868746
Blood-mRNA-TC-4-004	36_hour_control_animal_4	50 Cycle SR v2	213	5	52678779	51761986	51761986	51714093	51660346	51657660
Blood-mRNA-TC-4-005	48_hour_control_animal_4	50 Cycle SR v2	213	5	44742880	44713537	44713537	44675314	44566246	44563566
Blood-mRNA-TC-5-001	0_hour_control_animal_5	50 Cycle SR v2	213	5	10063154	2095049	2095049	2074063	2066010	2065400
Blood-mRNA-TC-5-002	12_hour_control_animal_5	50 Cycle SR v2	213	2	66228330	65224947	65224947	65106021	64965352	64961785
Blood-mRNA-TC-5-003	24_hour_control_animal_5	50 Cycle SR v2	213	2	46098977	46081072	46081072	46036121	45890760	45887231
Blood-mRNA-TC-5-004	36_hour_control_animal_5	50 Cycle SR v2	216	1	42427878	42415902	42415902	42377927	42276131	42273931
Blood-mRNA-TC-5-005	48_hour_control_animal_5	50 Cycle SR v2	216	2	24350504	24068932	24068932	24058425	24045691	24043707
Blood-mRNA-TI-1-001	0_hour_infected_animal_1	50 Cycle SR v2	213	2	26088257	23948116	23948116	23914715	23894664	23892917
Blood-mRNA-TI-1-002	12_hour_infected_animal_1	50 Cycle SR v2	213	4	41726671	35449825	35449825	35398320	35351974	35349489
Blood-mRNA-TI-1-003	24_hour_infected_animal_1	50 Cycle SR v2	213	6	44539549	44218488	44218488	44158003	44106697	44104094
Blood-mRNA-TI-1-004	36_hour_infected_animal_1	50 Cycle SR v2	213	8	20392340	20075662	20075662	20055018	20039679	20038584
Blood-mRNA-TI-1-005	48_hour_infected_animal_1	50 Cycle SR v2	213	7	19901376	19725257	19725257	19698764	19682068	19680928
Blood-mRNA-TI-2-001	0_hour_infected_animal_2	50 Cycle SR v2	218	6	18959051	18897203	18897203	18874837	18860105	18858927
Blood-mRNA-TI-2-002	12_hour_infected_animal_2	50 Cycle SR v2	218	7	38676539	38553805	38553805	38489564	38386116	38383599
Blood-mRNA-TI-2-003	24_hour_infected_animal_2	50 Cycle SR v2	218	7	35578817	35504879	35504879	35456256	35418715	35416626
Blood-mRNA-TI-2-004	36_hour_infected_animal_2	50 Cycle SR v2	218	6	20088857	20033032	20033032	20002059	19976941	19975706
Blood-mRNA-TI-2-005	48_hour_infected_animal_2	50 Cycle SR v2	218	3	28677442	28407309	28407309	28364947	28329694	28327903
Blood-mRNA-TI-3-001	0_hour_infected_animal_3	50 Cycle SR v2	218	8	18482556	17578374	17578374	17541921	17520607	17519590
Blood-mRNA-TI-3-002	12_hour_infected_animal_3	50 Cycle SR v2	218	4	41643785	40995486	40995486	40905528	40786859	40784076
Blood-mRNA-TI-3-003	24_hour_infected_animal_3	50 Cycle SR v2	218	5	19202741	19112217	19112217	19083025	19068202	19067152
Blood-mRNA-TI-3-004	36_hour_infected_animal_3	50 Cycle SR v2	218	5	13292992	13249649	13249649	13236890	13229572	13228438
Blood-mRNA-TI-3-005	48_hour_infected_animal_3	50 Cycle SR v2	218	2	27603963	27574656	27574656	27540191	27509678	27508144
Blood-mRNA-TI-4-001	0_hour_infected_animal_4	50 Cycle SR v2	218	6	53670166	53574133	53574133	53532925	53422292	53418856
Blood-mRNA-TI-4-002	12_hour_infected_animal_4	50 Cycle SR v2	218	8	34977843	34378601	34378601	34344474	34245971	34241221
Blood-mRNA-TI-4-003	24_hour_infected_animal_4	50 Cycle SR v2	218	5	42897211	42827437	42827437	42785745	42664573	42661864
Blood-mRNA-TI-4-004	36_hour_infected_animal_4	50 Cycle SR v2	218	3	47008426	46968142	46968142	46920283	46773249	46770344
Blood-mRNA-TI-4-005	48_hour_infected_animal_4	50 Cycle SR v2	218	2	15648618	15204191	15204191	15196766	15187439	15185461
Blood-mRNA-TI-5-001	0_hour_infected_animal_5	50 Cycle SR v2	218	2	25906130	25608626	25608626	25595600	25580338	25578079
Blood-mRNA-TI-5-002	12_hour_infected_animal_5	50 Cycle SR v2	218	4	58267346	58200437	58200437	58145611	57963587	57959966
Blood-mRNA-TI-5-003	24_hour_infected_animal_5	50 Cycle SR v2	218	3	48101479	47421667	47421667	47381018	47260415	47256695
Blood-mRNA-TI-5-004	36_hour_infected_animal_5	50 Cycle SR v2	218	4	47646187	47573376	47573376	47522887	47380832	47378197
Blood-mRNA-TI-5-005	48_hour_infected_animal_5	50 Cycle SR v2	218	7	54896392	54816516	54816516	54774157	54660736	54657174

## Sheet: Blood miR data
Sample ID	Sample description	Raw Reads	Reads after cutadapt adaptor removal	Reads after Fastq Quality Filter	Reads after Fastq Quality Trimmer	Reads Uniquely Aligned to UMD3.1
Blood-miRNA-TC-1-001	0_hour_control_animal_1	13822969	13074656	12999791	12999003	8461837
Blood-miRNA-TC-1-002	12_hour_control_animal_1	24286872	17382210	17353959	17352514	10258453
Blood-miRNA-TC-1-003	24_hour_control_animal_1	15990154	13661106	13648002	13646664	6413875
Blood-miRNA-TC-1-004	36_hour_control_animal_1	21922591	19858178	19840063	19838811	12006361
Blood-miRNA-TC-1-005	48_hour_control_animal_1	5884282	3717758	3714152	3713640	2439656
Blood-miRNA-TC-1-005_repeat	48_hour_control_animal_1	3168444	1803045	1802824	1802510
Blood-miRNA-TC-2-001	0_hour_control_animal_2	15690575	13685212	13583269	13582404	8789698
Blood-miRNA-TC-2-002	12_hour_control_animal_2	9236304	5018012	4977744	4977395	3117455
Blood-miRNA-TC-2-003	24_hour_control_animal_2	16099455	14701703	14600825	14600061	9809966
Blood-miRNA-TC-2-004	36_hour_control_animal_2	18124354	15621075	15608295	15607101	9833478
Blood-miRNA-TC-2-005	48_hour_control_animal_2	16685141	15117092	15011248	15010506	9334217
Blood-miRNA-TC-3-001	0_hour_control_animal_3	12617137	11331219	11322301	11321386	5520412
Blood-miRNA-TC-3-002	12_hour_control_animal_3	18828581	10923711	10906450	10905417	6583618
Blood-miRNA-TC-3-003	24_hour_control_animal_3	10315741	9108892	9100860	9100131	4185972
Blood-miRNA-TC-3-004	36_hour_control_animal_3	21577760	13619622	13586686	13585781	8330314
Blood-miRNA-TC-3-005	48_hour_control_animal_3	21287070	19234294	19211505	19209651	9466484
Blood-miRNA-TC-4-001	0_hour_control_animal_4	51852053	6712327	6687272	6677437	3011865
Blood-miRNA-TC-4-002	12_hour_control_animal_4	29831309	17668629	17610818	17597603	11067853
Blood-miRNA-TC-4-003	24_hour_control_animal_4	17902290	4643436	4630828	4625978	2381119
Blood-miRNA-TC-4-004	36_hour_control_animal_4	43230322	38678004	38563409	38553940	22659515
Blood-miRNA-TC-4-005	48_hour_control_animal_4	55105904	48130080	47934631	47917326	26701342
Blood-miRNA-TC-5-001	0_hour_control_animal_5	38917580	33388721	33288548	33276897	19695961
Blood-miRNA-TC-5-002	12_hour_control_animal_5	7185340	6656614	6635662	6634701	4055942
Blood-miRNA-TC-5-003	24_hour_control_animal_5	19090064	15280483	15236780	15229639	8097581
Blood-miRNA-TC-5-004	36_hour_control_animal_5	11747207	9975277	9950546	9946871	6067705
Blood-miRNA-TC-5-005	48_hour_control_animal_5	44522320	39350252	39188789	39177052	20896022
Blood-miRNA-TI-1-001	0_hour_infected_animal_1	22612310	18573941	18558439	18556404	10226911
Blood-miRNA-TI-1-002	12_hour_infected_animal_1	9082348	6499999	6493995	6493449	3807528
Blood-miRNA-TI-1-003	24_hour_infected_animal_1	16240629	13932193	13824130	13823195	8631862
Blood-miRNA-TI-1-004	36_hour_infected_animal_1	15248782	13768116	13755060	13754212	8582755
Blood-miRNA-TI-1-005	48_hour_infected_animal_1	22403304	19596469	19566484	19564652	10874685
Blood-miRNA-TI-2-001	0_hour_infected_animal_2	14667549	13617164	13527764	13526739	8857451
Blood-miRNA-TI-2-002	12_hour_infected_animal_2	13933578	12534535	12522382	12521403	7479714
Blood-miRNA-TI-2-003	24_hour_infected_animal_2	23602107	21831608	21811723	21810053	13839401
Blood-miRNA-TI-2-004	36_hour_infected_animal_2	20853996	7682457	7662354	7662250	9514542
Blood-miRNA-TI-2-004_repeat	36_hour_infected_animal_2	22967209	7805628	7804947	7804652
Blood-miRNA-TI-2-005	48_hour_infected_animal_2	15032519	13916986	13820935	13819744	7792249
Blood-miRNA-TI-3-001	0_hour_infected_animal_3	20884166	13873024	13854486	13852421	7863626
Blood-miRNA-TI-3-002	12_hour_infected_animal_3	19927395	9423083	9407211	9405973	13934104
Blood-miRNA-TI-3-002_repeat	12_hour_infected_animal_3	26116056	12815003	12814425	12811900
Blood-miRNA-TI-3-003	24_hour_infected_animal_3	14557130	11706773	11695044	11693986	6758643
Blood-miRNA-TI-3-004	36_hour_infected_animal_3	18578111	14688958	14666686	14665092	7797393
Blood-miRNA-TI-3-005	48_hour_infected_animal_3	9726173	7023950	6966032	6965501	4409800
Blood-miRNA-TI-4-001	0_hour_infected_animal_4	20800706	9417185	9382529	9373020	4615787
Blood-miRNA-TI-4-002	12_hour_infected_animal_4	14382228	7004968	6986517	6980549	4106922
Blood-miRNA-TI-4-003	24_hour_infected_animal_4	36267991	30993770	30849760	30840536	18073806
Blood-miRNA-TI-4-004	36_hour_infected_animal_4	11132248	10510012	10480009	10479236	6733089
Blood-miRNA-TI-4-005	48_hour_infected_animal_4	17622054	12208157	12119299	12118008	7535424
Blood-miRNA-TI-5-001	0_hour_infected_animal_5	50172091	29792756	29699730	29675438	16702521
Blood-miRNA-TI-5-002	12_hour_infected_animal_5	51042523	48840824	48721800	29675438	16702521
Blood-miRNA-TI-5-003	24_hour_infected_animal_5	46726602	41150537	41038387	41036537	18665758
Blood-miRNA-TI-5-004	36_hour_infected_animal_5	34796220	21611147	21520049	21503669	12823491
Blood-miRNA-TI-5-005	48_hour_infected_animal_5	36947773	32842467	32740887	32734061	17096502

## Sheet: Milk mRNA data
Sample ID	Sample description	Sequencing Chemistry	Flow Cell ID	Lane Number	Raw Reads	Reads After Cutadapt Trimming	Reads After Fastq Quality Trimmer	Reads After Fastq Quality Filter	Reads TopHat Uniquely Aligned to UMD3.1
Milk-mRNA-TC-1-001	0_hour_control_animal_1	50 Cycle SR v2	211	8	20718878	19336153	19328079	19307150	18064353
Milk-mRNA-TC-1-002	12_hour_control_animal_1	50 Cycle SR v2	211	3	19811944	18281223	18273406	18258550	17235919
Milk-mRNA-TC-1-003	24_hour_control_animal_1	50 Cycle SR v2	211	5	25858517	24471548	24461463	24438687	22886053
Milk-mRNA-TC-1-004	36_hour_control_animal_1	50 Cycle SR v2	211	7	18640732	17252508	17245314	17233010	16290330
Milk-mRNA-TC-1-005	48_hour_control_animal_1	50 Cycle SR v2	211	3	17609857	16612787	16604414	16589194	15676892
Milk-mRNA-TC-2-001	0_hour_control_animal_2	50 Cycle SR v2	211	4	33798892	31489259	31474610	31443234	29832937
Milk-mRNA-TC-2-002	12_hour_control_animal_2	50 Cycle SR v2	211	1	17280881	16488827	16483101	16470089	15372259
Milk-mRNA-TC-2-003	24_hour_control_animal_2	50 Cycle SR v2	211	1	52006852	49608093	49585966	49543606	46922688
Milk-mRNA-TC-2-004	36_hour_control_animal_2	50 Cycle SR v2	211	2	27355722	25841082	25830494	25809413	24418831
Milk-mRNA-TC-2-005	48_hour_control_animal_2	50 Cycle SR v2	211	7	9829401	9291256	9286537	9278328	8725386
Milk-mRNA-TC-3-001	0_hour_control_animal_3	50 Cycle SR v2	211	1	17143701	16216940	16209067	16195417	15197532
Milk-mRNA-TC-3-002	12_hour_control_animal_3	50 Cycle SR v2	211	6	18841300	16656377	16645740	16622914	15282952
Milk-mRNA-TC-3-003	24_hour_control_animal_3	50 Cycle SR v2	211	2	12573120	11856321	11851235	11840541	11066341
Milk-mRNA-TC-3-004	36_hour_control_animal_3	50 Cycle SR v2	211	8	15470012	14173745	14167898	14154127	13269377
Milk-mRNA-TC-3-005	48_hour_control_animal_3	50 Cycle SR v2	211	2	36051781	34312448	34299185	34271203	32507286
Milk-mRNA-TC-4-001	0_hour_control_animal_4	50 Cycle SR v2	211	5	17968186	16775662	16766049	16748828	15810728
Milk-mRNA-TC-4-002	12_hour_control_animal_4	50 Cycle SR v2	211	7	12002000	11412043	11407724	11398851	10775671
Milk-mRNA-TC-4-003	24_hour_control_animal_4	50 Cycle SR v2	211	8	19366295	17919083	17912093	17893477	16571786
Milk-mRNA-TC-4-004	36_hour_control_animal_4	50 Cycle SR v2	211	5	45770860	41823865	41801582	41762701	39524002
Milk-mRNA-TC-4-005	48_hour_control_animal_4	50 Cycle SR v2	211	6	43264871	39688122	39666313	39615100	37458314
Milk-mRNA-TC-5-001	0_hour_control_animal_5	50 Cycle SR v2	213	1	24902268	21746965	21730601	21709141	20420966
Milk-mRNA-TC-5-002	12_hour_control_animal_5	50 Cycle SR v2	211	5	38440720	36392440	36373229	36339589	34460755
Milk-mRNA-TC-5-003	24_hour_control_animal_5	50 Cycle SR v2	211	4	70750168	66486723	66455121	66392147	62928962
Milk-mRNA-TC-5-004	36_hour_control_animal_5	50 Cycle SR v2	211	3	66078829	62609567	62579944	62530343	59286612
Milk-mRNA-TC-5-005	48_hour_control_animal_5	50 Cycle SR v2	213	1	77385014	70875606	70830344	70764520	66918192
Milk-mRNA-TI-1-001	0_hour_infected_animal_1	50 Cycle SR v2	213	1	18370591	15883319	15871040	15856522	14682372
Milk-mRNA-TI-1-002	12_hour_infected_animal_1	50 Cycle SR v2	211	3	24563421	21980593	21964725	21940776	19906558
Milk-mRNA-TI-1-003	24_hour_infected_animal_1	50 Cycle SR v2	211	1	70796017	53932070	53891623	53688372	50589454
Milk-mRNA-TI-1-004	36_hour_infected_animal_1	50 Cycle SR v2	211	4	38934888	36463122	36444676	36408730	34202483
Milk-mRNA-TI-1-005	48_hour_infected_animal_1	50 Cycle SR v2	211	6	116133346	105585632	105514392	105384190	97987933
Milk-mRNA-TI-2-001	0_hour_infected_animal_2	50 Cycle SR v2	216	8	69439723	54006139	53964799	53758291	50793099
Milk-mRNA-TI-2-002	12_hour_infected_animal_2	50 Cycle SR v2	216	4	47933807	41261334	41241357	41157538	34943039
Milk-mRNA-TI-2-003	24_hour_infected_animal_2	50 Cycle SR v2	216	8	68995891	54120302	54077217	53875165	50037902
Milk-mRNA-TI-2-004	36_hour_infected_animal_2	50 Cycle SR v2	216	6	49224600	42097158	42074048	41981041	37848968
Milk-mRNA-TI-2-005	48_hour_infected_animal_2	50 Cycle SR v2	218	1	74685983	54971895	54934789	54699358	50196712
Milk-mRNA-TI-3-001	0_hour_infected_animal_3	50 Cycle SR v2	216	3	55867931	45525441	45498797	45337559	42591858
Milk-mRNA-TI-3-002	12_hour_infected_animal_3	50 Cycle SR v2	216	7	44902024	40757651	40741900	40683159	37719466
Milk-mRNA-TI-3-003	24_hour_infected_animal_3	50 Cycle SR v2	216	8	4303612	3733435	3730528	3723848	3334191
Milk-mRNA-TI-3-004	36_hour_infected_animal_3	50 Cycle SR v2	216	5	53998739	50091282	50073243	50020617	47131363
Milk-mRNA-TI-3-005	48_hour_infected_animal_3	50 Cycle SR v2	216	5	39319518	36290815	36276560	36234661	34049103
Milk-mRNA-TI-4-001	0_hour_infected_animal_4	50 Cycle SR v2	216	4	49159957	42843279	42821343	42736524	40577407
Milk-mRNA-TI-4-002	12_hour_infected_animal_4	50 Cycle SR v2	216	4	66381407	57237773	57208853	57084742	54171364
Milk-mRNA-TI-4-003	24_hour_infected_animal_4	50 Cycle SR v2	216	5	38731025	35752101	35738358	35699147	33621378
Milk-mRNA-TI-4-004	36_hour_infected_animal_4	50 Cycle SR v2	218	1	86666760	64184128	64143794	63877074	60179393
Milk-mRNA-TI-4-005	48_hour_infected_animal_4	50 Cycle SR v2	216	7	54446900	48044020	48018862	47941082	45205761
Milk-mRNA-TI-5-001	0_hour_infected_animal_5	50 Cycle SR v2	216	6	83696307	70931831	70892881	70727231	66472040
Milk-mRNA-TI-5-002	12_hour_infected_animal_5	50 Cycle SR v2	216	7	72428423	63671056	63637843	63525984	59594120
Milk-mRNA-TI-5-003	24_hour_infected_animal_5	50 Cycle SR v2	216	3	61824286	50622243	50591345	50417646	47529066
Milk-mRNA-TI-5-004	36_hour_infected_animal_5	50 Cycle SR v2	216	3	41858195	34504939	34484442	34368557	32310388
Milk-mRNA-TI-5-005	48_hour_infected_animal_5	50 Cycle SR v2	216	6	50193787	44128651	44108324	44024330	41371143

## Sheet: Milk miR data
Sample ID	Sample description	Raw Reads	Reads after cutadapt adaptor removal	Reads after Fastq Quality Filter	Reads after Fastq Quality Trimmer	Reads Uniquely Aligned to UMD3.1
Milk-miRNA-TC-1-001	0_hour_control_animal_1	17331105	14442241	14420808	14418290	5958072
Milk-miRNA-TC-1-002	12_hour_control_animal_1	28014725	27324192	27286329	27285384	11688006
Milk-miRNA-TC-1-003	24_hour_control_animal_1	20528511	19090204	19048847	19048703	6986234
Milk-miRNA-TC-1-004	36_hour_control_animal_1	26412904	23830450	23812021	23809725	12445743
Milk-miRNA-TC-1-005	48_hour_control_animal_1	4919481	2655746	2647908	2647762	6328366
Milk-miRNA-TC-1-005_repeat	48_hour_control_animal_1	17831552	11391576	11390804	11388842
Milk-miRNA-TC-2-001	0_hour_control_animal_2	3983297	1027563	1023079	1022500	43261
Milk-miRNA-TC-2-001_repeat	0_hour_control_animal_2	25328242	8436815	8435395	8427782
Milk-miRNA-TC-2-002	12_hour_control_animal_2	14583126	8220323	8207049	8205344	2490832
Milk-miRNA-TC-2-003	24_hour_control_animal_2	661730	103770	102904	102888	12195
Milk-miRNA-TC-2-003_repeat	24_hour_control_animal_2	11852859	271803	271739	271656
Milk-miRNA-TC-2-004	36_hour_control_animal_2	7941655	5001725	4988002	4987267	2046197
Milk-miRNA-TC-2-005	48_hour_control_animal_2	5190289	2521187	2518293	2517870	4413586
Milk-miRNA-TC-2-005_repeat	48_hour_control_animal_2	18391794	9287256	9285988	9283253
Milk-miRNA-TC-3-001	0_hour_control_animal_3	40359797	35016397	34925895	34922729	19387289
Milk-miRNA-TC-3-002	12_hour_control_animal_3	22496712	19442927	19388241	19386506	10591938
Milk-miRNA-TC-3-003	24_hour_control_animal_3	22180912	20422562	20405283	20403644	10546548
Milk-miRNA-TC-3-004	36_hour_control_animal_3	11916844	9713303	9655411	9654750	5150479
Milk-miRNA-TC-3-005	48_hour_control_animal_3	16974932	11589319	11578966	11577565	6453631
Milk-miRNA-TC-4-001	0_hour_control_animal_4	19737101	12437853	12426150	12425238	5474209
Milk-miRNA-TC-4-002	12_hour_control_animal_4	3181778	1379952	1378056	12425238	9226842
Milk-miRNA-TC-4-002_repeat	12_hour_control_animal_4	53992816	23182996	23181149	23175384
Milk-miRNA-TC-4-003	24_hour_control_animal_4	15221202	645770	643942	643844	244662
Milk-miRNA-TC-4-003_repeat	24_hour_control_animal_4	42174080	1343625	1343399	1342620
Milk-miRNA-TC-4-004	36_hour_control_animal_4	19631471	15895438	15852342	15849385	7157936
Milk-miRNA-TC-4-005	48_hour_control_animal_4	24263976	19955154	19898209	19895285	10506850
Milk-miRNA-TC-5-001	0_hour_control_animal_5	16258605	14104942	14083181	14083143	4635517
Milk-miRNA-TC-5-002	12_hour_control_animal_5	14296183	10578483	10550782	10549498	4937645
Milk-miRNA-TC-5-003	24_hour_control_animal_5	17382527	14088072	14074620	14074118	7332977
Milk-miRNA-TC-5-004	36_hour_control_animal_5	12605875	9434603	9413992	9413432	4436587
Milk-miRNA-TC-5-005	48_hour_control_animal_5	17434308	15566918	15536518	15536239	7991842
Milk-miRNA-TI-1-001	0_hour_infected_animal_1	18912613	16306272	16290500	16289318	4154232
Milk-miRNA-TI-1-002	12_hour_infected_animal_1	11261766	8893046	8849221	8848143	1906298
Milk-miRNA-TI-1-003	24_hour_infected_animal_1	36023074	31270220	31221900	31218146	14968174
Milk-miRNA-TI-1-004	36_hour_infected_animal_1	24112155	18769697	18752349	18749781	10975696
Milk-miRNA-TI-1-005	48_hour_infected_animal_1	4579416	2435471	2425754	2425590	1976212
Milk-miRNA-TI-1-005_repeat	48_hour_infected_animal_1	2298607	1098638	1098408	1097912
Milk-miRNA-TI-2-001	0_hour_infected_animal_2	10337351	9345546	9324721	9324657	3444121
Milk-miRNA-TI-2-002	12_hour_infected_animal_2	14522227	3942545	3935113	3933677	10168478
Milk-miRNA-TI-2-002_repeat	12_hour_infected_animal_2	17711070	15622250	15621108	15619554
Milk-miRNA-TI-2-003	24_hour_infected_animal_2	17204582	7676867	7665681	7664081	2745607
Milk-miRNA-TI-2-003_repeat	24_hour_infected_animal_2	25468985	2390325	2389906	2387942
Milk-miRNA-TI-2-004	36_hour_infected_animal_2	19644805	16818815	16716653	16714485	5551404
Milk-miRNA-TI-2-005	48_hour_infected_animal_2	15098021	12925503	12908073	12906430	4827489
Milk-miRNA-TI-3-001	0_hour_infected_animal_3	651418	324164	322512	322496	173080
Milk-miRNA-TI-3-002	12_hour_infected_animal_3	532806	156891	155485	155470	56635
Milk-miRNA-TI-3-003	24_hour_infected_animal_3	4021288	1622969	1619471	1619450	521741
Milk-miRNA-TI-3-004	36_hour_infected_animal_3	16059323	5462661	5453933	5452747	4698992
Milk-miRNA-TI-3-004_repeat	36_hour_infected_animal_3	25093076	8701062	8699852	8698853
Milk-miRNA-TI-3-005	48_hour_infected_animal_3	24657275	18473932	18455984	18453855	9828651
Milk-miRNA-TI-4-001	0_hour_infected_animal_4	61575773	31528338	31489026	31484849	14218293
Milk-miRNA-TI-4-001_repeat	0_hour_infected_animal_4	25348206	9819949	9818666	9816610
Milk-miRNA-TI-4-002	12_hour_infected_animal_4	20045844	1857818	1849913	1849178	2057558
Milk-miRNA-TI-4-002_repeat	12_hour_infected_animal_4	30843483	2283248	2282990	2281982
Milk-miRNA-TI-4-003	24_hour_infected_animal_4	11136199	10199965	10186354	10186125	5620242
Milk-miRNA-TI-4-004	36_hour_infected_animal_4	13095699	7581449	7571622	7570825	4337810
Milk-miRNA-TI-4-005	48_hour_infected_animal_4	19698731	16260276	16234123	16232937	9462327
Milk-miRNA-TI-5-001	0_hour_infected_animal_5	20994557	13591388	13578626	13577747	6514381
Milk-miRNA-TI-5-002	12_hour_infected_animal_5	38614345	33123547	33039627	33035308	14403373
Milk-miRNA-TI-5-003	24_hour_infected_animal_5	12954574	10814723	10800045	10799686	5403359
Milk-miRNA-TI-5-004	36_hour_infected_animal_5	13319833	4711473	4705716	4705255	4266371
Milk-miRNA-TI-5-004_repeat	36_hour_infected_animal_5	24631897	4961271	4960622	4958990
Milk-miRNA-TI-5-005	48_hour_infected_animal_5	7068913	6004099	5995813	5995568	3311985
