# Supplementary material for: MicroRNA Regulation of Bovine Monocyte Inflammatory and Metabolic Networks in an In Vivo Infection Model
Source: G3 (Bethesda). 2014 Jan 23;4(6):957–71. doi: 10.1534/g3.113.009936 (PMC4065264; doi:10.1534/g3.113.009936)
Supplement: Supporting Information [file supp_g3.113.009936_TableS3.xls]

## Sheet: milk
Sample ID	Sample description	Infection week & date	Animal tag number	Milk volume (in litres)	Rectal temperature (in Farenheit)	Ambient temperature (in celsius)	Humidity (%)	Bacterial counts (CFU per 10 mL)*	Cells counted per mL (hemocytometer)	CD14 cell number (FACS sorted)	RNA – ng/mL	RIN	18/28s ratio.	Total RNA in mg.
Milk-mRNA-TC-1-001/Milk-miRNA-TC-1-001	0_hour_control_animal_1	week: 1 date: 18/07/11	3039	3.1	103.6	35	59	0	17200	1200000	21	9.6	2.1	0.7
Milk-mRNA-TC-1-002/Milk-miRNA-TC-1-002	12_hour_control_animal_1	week: 1 date: 18/07/11	3039	2.3	105.5	34	62	210	34400	2400000	38	9.7	2	1.03
Milk-mRNA-TC-1-003/Milk-miRNA-TC-1-003	24_hour_control_animal_1	week: 1 date: 19/07/11	3039	2.2	103.7	25	94	0	64800	2430000	81	10	1.6	1.46
Milk-mRNA-TC-1-004/Milk-miRNA-TC-1-004	36_hour_control_animal_1	week: 1 date: 19/07/11	3039	2.4	105.3	34	90	10	87000	3700000	92	9.4	1.6	2.85
Milk-mRNA-TC-1-005/Milk-miRNA-TC-1-005	48_hour_control_animal_1	week: 1 date: 20/07/11	3039	2.5	103.2	30	53	17	29000	2280000	20	10	2.1	0.82
Milk-mRNA-TI-1-001/Milk-miRNA-TI-1-001	0_hour_infected_animal_1	week: 1 date: 18/07/11	3029	2.8	104.4	35	59	290	43200	4100000	30	7.7	1.8	0.78
Milk-mRNA-TI-1-002/Milk-miRNA-TI-1-002	12_hour_infected_animal_1	week: 1 date: 18/07/11	3029	2.4	105.5	34	62	200	67200	4030000	25	8.7	2.2	0.65
Milk-mRNA-TI-1-003/Milk-miRNA-TI-1-003	24_hour_infected_animal_1	week: 1 date: 19/07/11	3029	2.07	104.7	25	94	11400	210000	4030000	52	9.4	2	1.4
Milk-mRNA-TI-1-004/Milk-miRNA-TI-1-004	36_hour_infected_animal_1	week: 1 date: 19/07/11	3029	1.8	105.5	34	90	22000	2400000	4030000	54	10	1.7	1.73
Milk-mRNA-TI-1-005/Milk-miRNA-TI-1-005	48_hour_infected_animal_1	week: 1 date: 20/07/11	3029	1.25	103.4	30	53	1350	3350000	4030000	45	10	1.9	1.76
Milk-mRNA-TC-2-001/Milk-miRNA-TC-2-001	0_hour_control_animal_2	week: 2 date: 02/08/11	3523	3	102.6	23	87	14	23000	500000	3	9.1	2.3	0.14
Milk-mRNA-TC-2-002/Milk-miRNA-TC-2-002	12_hour_control_animal_2	week: 2 date: 02/08/11	3523	3.2	103.2	31	75	10	46000	900000	9	7.3	2	0.26
Milk-mRNA-TC-2-003/Milk-miRNA-TC-2-003	24_hour_control_animal_2	week: 2 date: 03/08/11	3523	3.4	101.9	23	65	11	18400	280000	5	9.6	2.2	0.19
Milk-mRNA-TC-2-004/Milk-miRNA-TC-2-004	36_hour_control_animal_2	week: 2 date: 03/08/11	3523	2.05	102.4	26	71	63	18000	1300000	25	9.7	2.2	0.98
Milk-mRNA-TC-2-005/Milk-miRNA-TC-2-005	48_hour_control_animal_2	week: 2 date: 04/08/11	3523	3.7	101.6	22	81	31	2600	1300000	20	9.9	2.3	0.7
Milk-mRNA-TI-2-001/Milk-miRNA-TI-2-001	0_hour_infected_animal_2	week: 2 date: 02/08/11	3206	1.8	101.8	23	87	0	30000	2500000	50	10	1.6	2.1
Milk-mRNA-TI-2-002/Milk-miRNA-TI-2-002	12_hour_infected_animal_2	week: 2 date: 02/08/11	3206	2	103.1	31	75	80	11400	1300000	26	10	2.1	0.91
Milk-mRNA-TI-2-003/Milk-miRNA-TI-2-003	24_hour_infected_animal_2	week: 2 date: 03/08/11	3206	1.6	101.6	23	65	196	27600	710000	5	8.9	2.1	0.19
Milk-mRNA-TI-2-004/Milk-miRNA-TI-2-004	36_hour_infected_animal_2	week: 2 date: 03/08/11	3206	2.7	102.3	26	71	56	460000	2800000	38	9.6	1.6	1.25
Milk-mRNA-TI-2-005/Milk-miRNA-TI-2-005	48_hour_infected_animal_2	week: 2 date: 04/08/11	3206	2.3	101.4	22	81	107	89000	2200000	35	10	1.9	1.23
Milk-mRNA-TC-3-001/Milk-miRNA-TC-3-001	0_hour_control_animal_3	Week: 5 date:28/08/12	3132	3.5	101.8	18	85	8	79000	4010000	54	8.5	2.6	2.05
Milk-mRNA-TC-3-002/Milk-miRNA-TC-3-002	12_hour_control_animal_3	Week: 5 date:28/08/12	3132	2.8	102.1	30	67	10	73000	4040000	69	8.3	1.9	2.69
Milk-mRNA-TC-3-003/Milk-miRNA-TC-3-003	24_hour_control_animal_3	Week: 5 date:01/09/12	3132	2.05	101.6	21	100	16	49000	4000000	68	8.7	2.1	2.45
Milk-mRNA-TC-3-004/Milk-miRNA-TC-3-004	36_hour_control_animal_3	Week: 5 date:01/09/12	3132	1.7	102.4	34	46	108	24000	4000000	36	8.8	2.1	1.26
Milk-mRNA-TC-3-005/Milk-miRNA-TC-3-005	48_hour_control_animal_3	Week: 5 date:02/09/12	3132	3.8	102.7	22	82	274	46000	4000000	86	8.9	2.9	3.09
Milk-mRNA-TI-3-001/Milk-miRNA-TI-3-001	0_hour_infected_animal_3	Week: 5 date:28/08/12	3658	2.15	102.1	18	85	1	14000	260000	0.85	8.4	2	0.32
Milk-mRNA-TI-3-002/Milk-miRNA-TI-3-002	12_hour_infected_animal_3	Week: 5 date:28/08/12	3658	1.6	101.9	30	67	912	15000	290000	0.72	7.5	1.9	0.26
Milk-mRNA-TI-3-003/Milk-miRNA-TI-3-003	24_hour_infected_animal_3	Week: 5 date:01/09/12	3658	3.3	102.4	21	100	31300	31000	560000	1.12	9	2.2	0.43
Milk-mRNA-TI-3-004/Milk-miRNA-TI-3-004	36_hour_infected_animal_3	Week: 5 date:01/09/12	3658	2.7	101.5	34	46	5760	1000000	4000000	62	9.1	2.1	2.17
Milk-mRNA-TI-3-005/Milk-miRNA-TI-3-005	48_hour_infected_animal_3	Week: 5 date:02/09/12	3658	2	101.6	22	82	5810	850000	4000000	61	8.9	2	1.58
Milk-mRNA-TC-4-001/Milk-miRNA-TC-4-001	0_hour_control_animal_4	Week: 6 date:07/09/12	3039	2.8	100.9	10	62	21	54000	4900000	68	9.7	2.5	1.7
Milk-mRNA-TC-4-002/Milk-miRNA-TC-4-002	12_hour_control_animal_4	Week: 6 date:07/09/12	3039	1.95	101.3	24	46	2	59000	2510000	16	9.7	2	0.4
Milk-mRNA-TC-4-003/Milk-miRNA-TC-4-003	24_hour_control_animal_4	Week: 6 date:08/09/12	3039	2.7	101.6	9	96	6	56000	1700000	23	9.9	2	0.575
Milk-mRNA-TC-4-004/Milk-miRNA-TC-4-004	36_hour_control_animal_4	Week: 6 date:08/09/12	3039	2	101.6	26	45	1	46000	4000000	36	9.9	2.1	0.9
Milk-mRNA-TC-4-005/Milk-miRNA-TC-4-005	48_hour_control_animal_4	Week: 6 date:09/09/12	3039	2.6	101.4	13	93	11	54000	4000000	69	9.6	2.1	1.7
Milk-mRNA-TI-4-001/Milk-miRNA-TI-4-001	0_hour_infected_animal_4	Week: 6 date:07/09/12	3207	4.4	100.6	10	62	0	35000	4030000	19	9.6	1.5	0.475
Milk-mRNA-TI-4-002/Milk-miRNA-TI-4-002	12_hour_infected_animal_4	Week: 6 date:07/09/12	3207	2.8	101.2	24	46	97	30000	4000000	41	9.7	2.1	1.025
Milk-mRNA-TI-4-003/Milk-miRNA-TI-4-003	24_hour_infected_animal_4	Week: 6 date:08/09/12	3207	4.55	100.9	9	96	2060	56000	3700000	46	10	2.1	1.15
Milk-mRNA-TI-4-004/Milk-miRNA-TI-4-004	36_hour_infected_animal_4	Week: 6 date:08/09/12	3207	3.05	102.1	26	45	6900	650000	4000000	56	10	2.1	1.4
Milk-mRNA-TI-4-005/Milk-miRNA-TI-4-005	48_hour_infected_animal_4	Week: 6 date:09/09/12	3207	3.8	103.1	13	93	3460	1200000	4000000	69	9.5	9.6	1.73
Milk-mRNA-TC-5-001/Milk-miRNA-TC-5-001	0_hour_control_animal_5	week: 7 date: 13/09/11	3132	3.6	101.1	10	90	0	53000	4000000	52	9.5	2.3	1.3
Milk-mRNA-TC-5-002/Milk-miRNA-TC-5-002	12_hour_control_animal_5	week: 7 date: 13/09/11	3132	2.9	101.1	25	44	10	33000	4000000	26	10	2	0.65
Milk-mRNA-TC-5-003/Milk-miRNA-TC-5-003	24_hour_control_animal_5	week: 7 date: 14/09/11	3132	3.5	100.8	9	49	11	70000	4000000	57	9.8	2.4	1.43
Milk-mRNA-TC-5-004/Milk-miRNA-TC-5-004	36_hour_control_animal_5	week: 7 date: 14/09/11	3132	2.6	101.4	16	31	63	84000	4000000	77	9.8	2.4	1.92
Milk-mRNA-TC-5-005/Milk-miRNA-TC-5-005	48_hour_control_animal_5	week: 7 date: 15/09/11	3132	3.3	102.4	3	89	31	45000	4002000	61	9.9	2.4	1.53
Milk-mRNA-TI-5-001/Milk-miRNA-TI-5-001	0_hour_infected_animal_5	week: 7 date: 13/09/11	3039	3.6	101.6	10	90	0	49000	4000000	85	9.3	2.2	2.13
Milk-mRNA-TI-5-002/Milk-miRNA-TI-5-002	12_hour_infected_animal_5	week: 7 date: 13/09/11	3039	2.9	101.7	25	44	63	53000	4000000	46	9.9	1.9	1.15
Milk-mRNA-TI-5-003/Milk-miRNA-TI-5-003	24_hour_infected_animal_5	week: 7 date: 14/09/11	3039	3.5	101.2	9	49	1860	58000	4001000	48	10	1.8	1.2
Milk-mRNA-TI-5-004/Milk-miRNA-TI-5-004	36_hour_infected_animal_5	week: 7 date: 14/09/11	3039	2.6	101.5	16	31	6260	180000	4000000	44	10	1.7	1.1
Milk-mRNA-TI-5-005/Milk-miRNA-TI-5-005	48_hour_infected_animal_5	week: 7 date: 15/09/11	3039	3.3	101.7	3	89	12200	680000	4000000	59	9.1	2.6	1.48
								*Counts under 200 CFU considered backround noise.

## Sheet: blood
Sample ID	Sample description	Infection week & date	Animal tag number	Time	Blood volume (in mL)	Rectal temperature (in celsius)	Ambient temperature (in celsius)	Humidity (in percentage)	Total cells counted (hemocytometer).	CD14 cell number (FACS sorted).	RNA – ng/mL	RIN	18/28s ratio.	Total RNA in ng.
Blood-mRNA-TC-1-001/Blood-miRNA-TC-1-001	0_hour_control_animal_1	week: 1 date: 18/07/11	3039	0	50	103.6	35	59	14000000	1500000	119	9.7	1.7	2.38
Blood-mRNA-TC-1-002/Blood-miRNA-TC-1-002	12_hour_control_animal_1	week: 1 date: 18/07/11	3039	12	40	105.5	34	62	87000000	2300000	53	10	2.2	1.48
Blood-mRNA-TC-1-003/Blood-miRNA-TC-1-003	24_hour_control_animal_1	week: 1 date: 19/07/11	3039	24	60	103.7	25	94	180000000	4100000	114	10	2	2.51
Blood-mRNA-TC-1-004/Blood-miRNA-TC-1-004	36_hour_control_animal_1	week: 1 date: 19/07/11	3039	36	60	105.3	34	90	176000000	4001000	136	10	2.2	3.54
Blood-mRNA-TC-1-005/Blood-miRNA-TC-1-005	48_hour_control_animal_1	week: 1 date: 20/07/11	3039	48	60	103.2	30	53	62000000	4050000	90	9.8	2.3	2.79
Blood-mRNA-TI-1-001/Blood-miRNA-TI-1-001	0_hour_infected_animal_1	week: 1 date: 18/07/11	3029	0	50	104.4	35	59	190000000	4060000	108	10	1.9	2.27
Blood-mRNA-TI-1-002/Blood-miRNA-TI-1-002	12_hour_infected_animal_1	week: 1 date: 18/07/11	3029	12	40	105.5	34	62	170000000	1120000	52.1	9.8	2	1.3
Blood-mRNA-TI-1-003/Blood-miRNA-TI-1-003	24_hour_infected_animal_1	week: 1 date: 19/07/11	3029	24	60	104.7	25	94	160000000	4070000	114	9.9	1.9	2.62
Blood-mRNA-TI-1-004/Blood-miRNA-TI-1-004	36_hour_infected_animal_1	week: 1 date: 19/07/11	3029	36	60	105.5	34	90	127000000	3100000	81	10	2.2	2.34
Blood-mRNA-TI-1-005/Blood-miRNA-TI-1-005	48_hour_infected_animal_1	week: 1 date: 20/07/11	3029	48	60	103.4	30	53	53000000	3300000	86	10	2.4	3.35
Blood-mRNA-TC-2-001/Blood-miRNA-TC-2-001	0_hour_control_animal_2	week: 2 date: 02/08/11	3523	0	60	102.6	23	87	140000000	4120000	88	9.4	2.6	3.78
Blood-mRNA-TC-2-002/Blood-miRNA-TC-2-002	12_hour_control_animal_2	week: 2 date: 02/08/11	3523	12	60	103.2	31	75	190000000	1260000	53	9.7	1.4	1.48
Blood-mRNA-TC-2-003/Blood-miRNA-TC-2-003	24_hour_control_animal_2	week: 2 date: 03/08/11	3523	24	60	101.9	23	65	120000000	4090000	85	9.7	1.5	2.98
Blood-mRNA-TC-2-004/Blood-miRNA-TC-2-004	36_hour_control_animal_2	week: 2 date: 03/08/11	3523	36	60	102.4	26	71	190000000	1920000	60	9.9	1.7	2.04
Blood-mRNA-TC-2-005/Blood-miRNA-TC-2-005	48_hour_control_animal_2	week: 2 date: 04/08/11	3523	48	60	101.6	22	81	330000000	4020000	51	10	1.6	1.84
Blood-mRNA-TI-2-001/Blood-miRNA-TI-2-001	0_hour_infected_animal_2	week: 2 date: 02/08/11	3206	0	60	101.8	23	87	120000000	4100000	52	9.6	1.6	2.29
Blood-mRNA-TI-2-002/Blood-miRNA-TI-2-002	12_hour_infected_animal_2	week: 2 date: 02/08/11	3206	12	60	103.1	31	75	170000000	2000000	46	10	2.1	1.24
Blood-mRNA-TI-2-003/Blood-miRNA-TI-2-003	24_hour_infected_animal_2	week: 2 date: 03/08/11	3206	24	60	101.6	23	65	130000000	4100000	90	10	2	3.51
Blood-mRNA-TI-2-004/Blood-miRNA-TI-2-004	36_hour_infected_animal_2	week: 2 date: 03/08/11	3206	36	60	102.3	26	71	515000000	2500000	83	10	1.5	2.82
Blood-mRNA-TI-2-005/Blood-miRNA-TI-2-005	48_hour_infected_animal_2	week: 2 date: 04/08/11	3206	48	60	101.4	22	81	270000000	4040000	88	9.8	1.3	2.9
Blood-mRNA-TC-3-001/Blood-miRNA-TC-3-001	0_hour_control_animal_3	Week: 5 date:28/08/12	3132	0	40	101.8	18	85	332000000	4030000	95	8.7	2.4	3.51
Blood-mRNA-TC-3-002/Blood-miRNA-TC-3-002	12_hour_control_animal_3	Week: 5 date:28/08/12	3132	12	30	102.1	30	67	136000000	3200000	41	9.1	1.6	1.27
Blood-mRNA-TC-3-003/Blood-miRNA-TC-3-003	24_hour_control_animal_3	Week: 5 date:01/09/12	3132	24	60	101.6	21	100	348000000	4000000	65	9.2	2.2	2.6
Blood-mRNA-TC-3-004/Blood-miRNA-TC-3-004	36_hour_control_animal_3	Week: 5 date:01/09/12	3132	36	60	102.4	34	46	373000000	4010000	90	9.1	2	3.15
Blood-mRNA-TC-3-005/Blood-miRNA-TC-3-005	48_hour_control_animal_3	Week: 5 date:02/09/12	3132	48	60	102.7	22	82	300000000	4000000	57	8.6	1.8	1.65
Blood-mRNA-TI-3-001/Blood-miRNA-TI-3-001	0_hour_infected_animal_3	Week: 5 date:28/08/12	3658	0	60	102.1	18	85	201000000	4000000	77	9.2	1.9	2.77
Blood-mRNA-TI-3-002/Blood-miRNA-TI-3-002	12_hour_infected_animal_3	Week: 5 date:28/08/12	3658	12	30	101.9	30	67	183000000	4000000	64	9.8	2.2	2.36
Blood-mRNA-TI-3-003/Blood-miRNA-TI-3-003	24_hour_infected_animal_3	Week: 5 date:01/09/12	3658	24	60	102.4	21	100	334000000	4000000	107	9.4	2.2	4.17
Blood-mRNA-TI-3-004/Blood-miRNA-TI-3-004	36_hour_infected_animal_3	Week: 5 date:01/09/12	3658	36	60	101.5	34	46	331000000	4000000	80	9.7	2.9	2.1
Blood-mRNA-TI-3-005/Blood-miRNA-TI-3-005	48_hour_infected_animal_3	Week: 5 date:02/09/12	3658	48	60	101.6	22	82	245000000	4000000	66	9.5	1.9	2.5
Blood-mRNA-TC-4-001/Blood-miRNA-TC-4-001	0_hour_control_animal_4	Week: 6 date:07/09/12	3039	0	40	100.9	10	62	176000000	4030000	36	10	2.4	0.9
Blood-mRNA-TC-4-002/Blood-miRNA-TC-4-002	12_hour_control_animal_4	Week: 6 date:07/09/12	3039	12	40	101.3	24	46	144000000	4000000	52	10	2	1.3
Blood-mRNA-TC-4-003/Blood-miRNA-TC-4-003	24_hour_control_animal_4	Week: 6 date:08/09/12	3039	24	40	101.6	9	96	219000000	4000000	66	10	2.3	1.6
Blood-mRNA-TC-4-004/Blood-miRNA-TC-4-004	36_hour_control_animal_4	Week: 6 date:08/09/12	3039	36	40	101.6	26	45	223000000	4110000	56	10	2.4	1.4
Blood-mRNA-TC-4-005/Blood-miRNA-TC-4-005	48_hour_control_animal_4	Week: 6 date:09/09/12	3039	48	40	101.4	13	93	248000000	4000000	57	9.9	1.7	1.4
Blood-mRNA-TI-4-001/Blood-miRNA-TI-4-001	0_hour_infected_animal_4	Week: 6 date:07/09/12	3207	0	40	100.6	10	62	163000000	4020000	38	10	2.7	0.95
Blood-mRNA-TI-4-002/Blood-miRNA-TI-4-002	12_hour_infected_animal_4	Week: 6 date:07/09/12	3207	12	40	101.2	24	46	225000000	4000000	52	9.9	1.6	1.3
Blood-mRNA-TI-4-003/Blood-miRNA-TI-4-003	24_hour_infected_animal_4	Week: 6 date:08/09/12	3207	24	40	100.9	9	96	204000000	4000000	51	10	2.2	1.28
Blood-mRNA-TI-4-004/Blood-miRNA-TI-4-004	36_hour_infected_animal_4	Week: 6 date:08/09/12	3207	36	40	102.1	26	45	214000000	4000000	48	10	2.2	1.2
Blood-mRNA-TI-4-005/Blood-miRNA-TI-4-005	48_hour_infected_animal_4	Week: 6 date:09/09/12	3207	48	40	103.1	13	93	145000000	3220000	28	10	1.6	0.7
Blood-mRNA-TC-5-001/Blood-miRNA-TC-5-001	0_hour_control_animal_5	week: 7 date: 13/09/11	3132	0	60	101.1	10	90	256000000	3900000	135	9.7	2.2	3.38
Blood-mRNA-TC-5-002/Blood-miRNA-TC-5-002	12_hour_control_animal_5	week: 7 date: 13/09/11	3132	12	40	101.1	25	44	269000000	3110000	68	10	2.2	1.7
Blood-mRNA-TC-5-003/Blood-miRNA-TC-5-003	24_hour_control_animal_5	week: 7 date: 14/09/11	3132	24	40	100.8	9	49	210000000	4000000	125	9.8	2.2	3.13
Blood-mRNA-TC-5-004/Blood-miRNA-TC-5-004	36_hour_control_animal_5	week: 7 date: 14/09/11	3132	36	40	101.4	16	31	307000000	4000000	101	9.7	2.5	2.53
Blood-mRNA-TC-5-005/Blood-miRNA-TC-5-005	48_hour_control_animal_5	week: 7 date: 15/09/11	3132	48	40	102.4	3	89	280000000	4000000	94	10	2.1	2.35
Blood-mRNA-TI-5-001/Blood-miRNA-TI-5-001	0_hour_infected_animal_5	week: 7 date: 13/09/11	3039	0	60	101.1	10	90	262000000	4000000	121	9.7	2	3.03
Blood-mRNA-TI-5-002/Blood-miRNA-TI-5-002	12_hour_infected_animal_5	week: 7 date: 13/09/11	3039	12	40	101.1	25	44	236000000	4000000	103	10	1.9	2.58
Blood-mRNA-TI-5-003/Blood-miRNA-TI-5-003	24_hour_infected_animal_5	week: 7 date: 14/09/11	3039	24	40	100.8	9	49	210000000	4010000	85	10	2.5	2.13
Blood-mRNA-TI-5-004/Blood-miRNA-TI-5-004	36_hour_infected_animal_5	week: 7 date: 14/09/11	3039	36	40	101.4	16	31	264000000	4030000	77	9.9	2.2	1.93
Blood-mRNA-TI-5-005/Blood-miRNA-TI-5-005	48_hour_infected_animal_5	week: 7 date: 15/09/11	3039	48	40	102.4	3	89	271000000	4000000	113	10	2.4	2.83
