# Supplementary material for: MicroRNA Regulation of Bovine Monocyte Inflammatory and Metabolic Networks in an In Vivo Infection Model
Source: G3 (Bethesda). 2014 Jan 23;4(6):957–71. doi: 10.1534/g3.113.009936 (PMC4065264; doi:10.1534/g3.113.009936)
Supplement: Supporting Information [file supp_g3.113.009936_TableS4.xls]

## Sheet: milk
Sample 1	Sample 2	Correlation coefficient milk
TC.1.001	TC.2.001	0.92
TC.1.001	TC.3.001	0.97
TC.1.001	TC.4.001	0.95
TC.1.001	TC.5.001	0.95
TC.1.002	TC.2.002	0.94
TC.1.002	TC.3.002	0.96
TC.1.002	TC.4.002	0.95
TC.1.002	TC.5.002	0.93
TC.1.003	TC.2.003	N/A
TC.1.003	TC.3.003	0.6
TC.1.003	TC.4.005	0.61
TC.1.003	TC.5.005	0.6
TC.1.004	TC.2.004	0.91
TC.1.004	TC.3.004	0.94
TC.1.004	TC.4.004	0.95
TC.1.004	TC.5.005	0.88
TC.1.005	TC.2.005	0.96
TC.1.005	TC.3.005	0.96
TC.1.005	TC.4.005	0.95
TC.1.005	TC.5.005	0.96
TC.2.001	TC.3.001	0.93
TC.2.001	TC.4.001	0.9
TC.2.001	TC.5.001	0.91
TC.2.002	TC.3.002	0.95
TC.2.002	TC.4.002	0.94
TC.2.002	TC.5.002	0.92
TC.2.003	TC.3.003	N/A
TC.2.003	TC.4.005	N/A
TC.2.003	TC.5.005	N/A
TC.2.004	TC.3.004	0.93
TC.2.004	TC.4.004	0.92
TC.2.004	TC.5.005	0.85
TC.2.005	TC.3.005	0.95
TC.2.005	TC.4.005	0.93
TC.2.005	TC.5.005	0.93
TC.3.001	TC.4.001	0.95
TC.3.001	TC.5.001	0.98
TC.3.002	TC.4.002	0.95
TC.3.002	TC.5.002	0.97
TC.3.003	TC.4.005	0.97
TC.3.003	TC.5.005	1
TC.3.004	TC.4.004	0.96
TC.3.004	TC.5.005	0.93
TC.3.005	TC.4.005	0.95
TC.3.005	TC.5.005	0.98
TC.4.001	TC.5.001	0.97
TC.4.002	TC.5.002	0.96
TC.4.004	TC.5.005	0.91
TC.4.005	TC.5.005	0.97
TC.4.005	TC.5.005	0.98
average coefficient		0.949524
TI.1.001	TI.3.001	0.86
TI.1.001	TI.4.001	0.89
TI.1.001	TI.5.001	0.9
TI.1.002	TI.3.002	0.86
TI.1.002	TI.4.002	0.86
TI.1.002	TI.5.002	0.87
TI.1.003	TI.4.003	0.79
TI.1.003	TI.5.003	0.76
TI.1.004	TI3.004	0.93
TI.1.004	TI4.004	0.91
TI.1.004	TI5.004	0.92
TI.1.005	TI.3.005	0.92
TI.1.005	TI.4.005	0.9
TI.1.005	TI.5.005	0.93
TI.3.001	TI.4.001	0.89
TI.3.001	TI.5.001	0.92
TI.3.002	TI.4.002	0.88
TI.3.002	TI.5.002	0.9
TI.3.005	TI.4.005	0.94
TI.3.005	TI.5.005	0.95
TI.4.001	TI.5.001	0.96
TI.4.002	TI.5.002	0.97
TI.4.003	TI.5.003	0.97
TI.4.005	TI.5.005	0.94
TI3.004	TI4.004	0.93
TI3.004	TI5.004	0.91
TI4.004	TI5.004	0.92
average coefficient		0.902963

## Sheet: blood
Sample 1	Sample 2	Correlation coefficient blood
TC.1.001	TC.2.001	0.97
TC.1.001	TC.3.001	0.94
TC.1.001	TC.4.001	0.97
TC.1.001	TC.2.001	0.97
TC.1.001	TC.3.001	0.94
TC.1.001	TC.4.001	0.97
TC.1.002	TC.2.002	0.94
TC.1.002	TC.3.002	0.96
TC.1.002	TC.4.002	0.96
TC.1.002	TC.5.002	0.95
TC.1.003	TC.2.003	0.95
TC.1.003	TC.3.003	0.95
TC.1.003	TC.4.003	0.98
TC.1.003	TC.5.003	0.95
TC.1.004	TC.2.004	0.95
TC.1.004	TC.3.004	0.96
TC.1.004	TC.4.004	0.97
TC.1.004	TC.5.004	0.95
TC.2.001	TC.3.001	0.93
TC.2.001	TC.4.001	0.96
TC.2.001	TC.3.001	0.93
TC.2.001	TC.4.001	0.96
TC.2.002	TC.3.002	0.93
TC.2.002	TC.4.002	0.94
TC.2.002	TC.5.002	0.92
TC.2.003	TC.3.003	0.96
TC.2.003	TC.4.003	0.95
TC.2.003	TC.5.003	0.95
TC.2.004	TC.3.004	0.92
TC.2.004	TC.4.004	0.95
TC.2.004	TC.5.004	0.93
TC.3.001	TC.4.001	0.93
TC.3.001	TC.4.001	0.93
TC.3.002	TC.4.002	0.97
TC.3.002	TC.5.002	0.99
TC.3.003	TC.4.003	0.95
TC.3.003	TC.5.003	0.97
TC.3.004	TC.4.004	0.95
TC.3.004	TC.5.004	0.99
TC.4.002	TC.5.002	0.97
TC.4.003	TC.5.003	0.97
TC.4.004	TC.5.004	0.97
average coefficient		0.953571
TI.1.002	TI.3.002	0.94
TI.1.002	TI.4.002	0.93
TI.1.002	TI.5.002	0.94
TI.1.003	TI.3.003	0.93
TI.1.003	TI.4.003	0.95
TI.1.003	TI.5.003	0.95
TI.1.004	TI.3.004	0.96
TI.1.004	TI.4.004	0.94
TI.1.004	TI.5.004	0.93
TI.1.005	TI.3.005	0.95
TI.1.005	TI.4.005	0.95
TI.1.005	TI.5.005	0.92
TI.3.002	TI.4.002	0.97
TI.3.002	TI.5.002	0.96
TI.3.003	TI.4.003	0.91
TI.3.003	TI.5.003	0.92
TI.3.004	TI.4.004	0.96
TI.3.004	TI.5.004	0.97
TI.3.005	TI.4.005	0.95
TI.3.005	TI.5.005	0.97
TI.4.003	TI.5.003	0.98
TI.4.004	TI.5.004	0.97
TI.4.005	TI.5.005	0.95
TI.4.002	TI.5.002	0.97
average coefficient		0.94875
