# Supplementary material for: MicroRNA Regulation of Bovine Monocyte Inflammatory and Metabolic Networks in an In Vivo Infection Model
Source: G3 (Bethesda). 2014 Jan 23;4(6):957–71. doi: 10.1534/g3.113.009936 (PMC4065264; doi:10.1534/g3.113.009936)
Supplement: Supporting Information [file supp_g3.113.009936_TableS5.xls]

## Sheet: Up-regulated genes MIM
Time	Ensemble bovine ID	Ensemble human ID	Gene ID	Fold change	FDR
12	ENSBTAG00000002823	ENSG00000197965	MPZL1	3.63091	0.0242996
12	ENSBTAG00000009383	ENSG00000138160	KIF11	3.45232	0.0490405
12	ENSBTAG00000010991	ENSG00000118271	TTR	13.1598	0.0168238
12	ENSBTAG00000044063	ENSG00000118276	B4GALT6	3.25783	0.0361617
24	ENSBTAG00000001321	ENSG00000125538	IL1B	5.29859	0.0242683
24	ENSBTAG00000002135	ENSG00000110848	CD69	8.39226	5.58352e-06
24	ENSBTAG00000002340	ENSG00000127954	STEAP4	6.73614	0.00139073
24	ENSBTAG00000003791	ENSG00000171517	LPAR3	8.81742	0.000160732
24	ENSBTAG00000005043	ENSG00000102265	TIMP1	3.52342	0.0187033
24	ENSBTAG00000006136	ENSG00000158825	CDA	12.179	7.7638e-05
24	ENSBTAG00000006566	ENSG00000126262	GPR43	4.45579	0.0364019
24	ENSBTAG00000007239	ENSG00000123610	TSG-6	12.6543	1.95402e-07
24	ENSBTAG00000007901	ENSG00000174837	EMR1	4.92905	0.0116459
24	ENSBTAG00000007927	ENSG00000117090	SLAMF1	11.0408	0.00299399
24	ENSBTAG00000008428	ENSG00000183696	UPP1	3.72168	0.0364019
24	ENSBTAG00000008441	ENSG00000184557	SOCS3	3.42927	0.0342317
24	ENSBTAG00000008636	ENSG00000184588	PDE4B	2.75907	0.0381242
24	ENSBTAG00000009012	ENSG00000163661	PTX3	14.5135	7.7638e-05
24	ENSBTAG00000009658	ENSG00000115956	PLEK	3.50358	0.0123465
24	ENSBTAG00000010047	ENSG00000146426	TIAM2	6.55656	0.00189909
24	ENSBTAG00000011982	ENSG00000123685	BATF3	4.57772	0.00122882
24	ENSBTAG00000013451	ENSG00000168421	RHOH	3.6185	0.0287178
24	ENSBTAG00000013929	ENSG00000166592	RRAD	17.1387	9.23981e-05
24	ENSBTAG00000014439	ENSG00000117009	KMO	6.6546	0.0123465
24	ENSBTAG00000014762	ENSG00000172183	ISG20	3.69661	0.0272879
24	ENSBTAG00000014921	ENSG00000136244	IL6	8.57652	0.0124408
24	ENSBTAG00000015046	ENSG00000164078	MST1R	8.57096	0.0116459
24	ENSBTAG00000015592	ENSG00000139572	GPR84	5.69996	0.00139073
24	ENSBTAG00000015749	N/A	STEAP1	12.4091	0.00189909
24	ENSBTAG00000015844	ENSG00000105825	TFPI2	11.9136	0.00189909
24	ENSBTAG00000018252	ENSG00000140450	ARRDC4	2.77521	0.0364019
24	ENSBTAG00000020990	ENSG00000174944	P2RY14	5.74975	0.00822003
24	ENSBTAG00000021326	ENSG00000115009	CCL20	20.0394	3.66458e-05
24	ENSBTAG00000023026	N/A	SERPINB2	7.21089	0.00423191
24	ENSBTAG00000031397	ENSG00000181631	P2RY13	4.73557	3.66458e-05
24	ENSBTAG00000031950	N/A	RAB3IP	3.42652	0.0124408
24	ENSBTAG00000038149	ENSG00000142405	NLRP12	6.38813	0.0381242
24	ENSBTAG00000047107	ENSG00000050730	TNIP3	6.03843	0.00244028
24	ENSBTAG00000047740	N/A	N/A	3.483	0.0454527
24	ENSBTAG00000047904	N/A	N/A	6.17279	9.23981e-05
36	ENSBTAG00000000013	ENSG00000132356	PRKAA1	1.74156	0.00125005
36	ENSBTAG00000000040	ENSG00000197063	MAFG	1.70748	0.0104265
36	ENSBTAG00000000088	ENSG00000170017	ALCAM	2.6513	3.98825e-07
36	ENSBTAG00000000095	ENSG00000120217	PD-L1	4.07511	2.95674e-09
36	ENSBTAG00000000113	ENSG00000116584	ARHGEF2	2.24273	2.00707e-05
36	ENSBTAG00000000131	ENSG00000161956	SENP3	1.52555	0.0139234
36	ENSBTAG00000000137	ENSG00000075539	FRYL	1.83071	0.00169838
36	ENSBTAG00000000152	N/A	RANBP2	2.30853	6.15711e-06
36	ENSBTAG00000000163	ENSG00000168209	DDIT4	3.19777	6.9125e-10
36	ENSBTAG00000000199	ENSG00000164951	PDP1	2.26673	1.09133e-05
36	ENSBTAG00000000202	ENSG00000125454	SLC25A19	3.04307	1.62528e-10
36	ENSBTAG00000000204	ENSG00000157693	C8H9orf91	2.30393	5.39387e-06
36	ENSBTAG00000000210	ENSG00000031081	ARHGAP31	3.94434	1.26408e-11
36	ENSBTAG00000000222	ENSG00000054267	ARID4B	1.68075	0.0020123
36	ENSBTAG00000000225	ENSG00000070501	POLB	2.82188	6.43742e-07
36	ENSBTAG00000000226	ENSG00000104371	DKK4	7.44874	2.23428e-06
36	ENSBTAG00000000256	ENSG00000196781	TLE1	5.86103	1.11709e-09
36	ENSBTAG00000000266	ENSG00000138386	NAB1	2.44896	5.02895e-08
36	ENSBTAG00000000275	ENSG00000111224	PARP11	1.55354	0.0223232
36	ENSBTAG00000000277	ENSG00000150782	IL18	2.1082	0.000195374
36	ENSBTAG00000000283	ENSG00000184371	CSF1	5.02237	3.90461e-13
36	ENSBTAG00000000290	ENSG00000058063	ATP11B	1.83053	9.1922e-05
36	ENSBTAG00000000292	ENSG00000110719	TCIRG1	2.03604	0.000481233
36	ENSBTAG00000000320	ENSG00000165006	UBAP1	2.4508	6.19618e-08
36	ENSBTAG00000000381	ENSG00000125910	S1PR4	5.66492	6.46568e-07
36	ENSBTAG00000000396	ENSG00000137193	PIM1	2.32225	0.000216795
36	ENSBTAG00000000415	ENSG00000112851	ERBB2IP	1.56186	0.0251082
36	ENSBTAG00000000436	ENSG00000118503	TNFAIP3	4.3705	2.97671e-06
36	ENSBTAG00000000446	ENSG00000068650	ATP11A	1.78915	0.0408234
36	ENSBTAG00000000483	N/A	N/A	2.32384	1.63837e-05
36	ENSBTAG00000000484	ENSG00000068001	HYAL2	2.13451	0.000161236
36	ENSBTAG00000000504	ENSG00000137947	GTF2B	3.881	1.32441e-08
36	ENSBTAG00000000507	ENSG00000123358	NR4A1	4.54941	2.1521e-10
36	ENSBTAG00000000527	ENSG00000156639	ZFAND3	1.60515	0.00255437
36	ENSBTAG00000000563	ENSG00000172936	MYD88	1.66985	0.00688196
36	ENSBTAG00000000571	ENSG00000159314	ARHGAP27	1.58604	0.0139604
36	ENSBTAG00000000579	ENSG00000164190	NIPBL	1.64189	0.00680998
36	ENSBTAG00000000639	ENSG00000198931	APRT	1.51713	0.0172965
36	ENSBTAG00000000653	ENSG00000101445	PPP1R16B	3.45077	1.15282e-10
36	ENSBTAG00000000671	ENSG00000041880	PARP3	2.46372	1.06596e-07
36	ENSBTAG00000000675	ENSG00000087157	PGS1	1.6729	0.0135705
36	ENSBTAG00000000682	ENSG00000158987	RAPGEF6	1.56698	0.0282213
36	ENSBTAG00000000683	ENSG00000047056	WDR37	1.60921	0.022654
36	ENSBTAG00000000697	ENSG00000132275	RRP8	2.94503	0.00330069
36	ENSBTAG00000000725	ENSG00000106346	USP42	1.78187	0.00594101
36	ENSBTAG00000000735	ENSG00000140379	BCL2A1	2.66265	1.5303e-06
36	ENSBTAG00000000737	ENSG00000104093	DMXL2	5.14985	1.64541e-06
36	ENSBTAG00000000746	ENSG00000114166	PCAF	1.52962	0.00814889
36	ENSBTAG00000000771	N/A	DNAJB6	1.72212	0.000633595
36	ENSBTAG00000000781	ENSG00000127946	HIP1	2.05454	0.0255196
36	ENSBTAG00000000806	ENSG00000138138	ATAD1	1.91061	0.00236794
36	ENSBTAG00000000812	ENSG00000167851	CD300A	3.71478	9.52128e-15
36	ENSBTAG00000000816	ENSG00000057657	PRDM1	2.83372	5.27006e-06
36	ENSBTAG00000000873	ENSG00000158296	SLC13A3	3.62174	4.73494e-06
36	ENSBTAG00000000920	ENSG00000187775	DNAH17	2.1077	0.00780223
36	ENSBTAG00000000937	ENSG00000138434	SSFA2	1.69021	0.00231405
36	ENSBTAG00000000957	ENSG00000168564	CDKN2AIP	2.45656	7.63424e-05
36	ENSBTAG00000000964	ENSG00000143297	FCRL5	5.25114	7.45476e-06
36	ENSBTAG00000000995	ENSG00000112773	FAM46A	1.62863	0.0387447
36	ENSBTAG00000001009	ENSG00000180353	HCLS1	1.55857	0.013766
36	ENSBTAG00000001023	ENSG00000167962	ZNF598	1.54662	0.0435668
36	ENSBTAG00000001029	ENSG00000068831	RASGRP2	2.10954	0.00215469
36	ENSBTAG00000001030	ENSG00000100330	MTMR3	1.50449	0.0434641
36	ENSBTAG00000001034	ENSG00000115604	IL18R1	5.04018	0.000492753
36	ENSBTAG00000001042	ENSG00000059728	MXD1	4.27398	1.57487e-14
36	ENSBTAG00000001051	ENSG00000170909	OSCAR	5.32693	6.97964e-17
36	ENSBTAG00000001060	ENSG00000121966	CXCR4	2.06383	0.000624942
36	ENSBTAG00000001120	ENSG00000167549	CORO6	4.68285	0.000902809
36	ENSBTAG00000001124	ENSG00000054983	GALC	1.92807	6.83732e-05
36	ENSBTAG00000001125	ENSG00000134028	ADAMDEC1	3.85492	0.00673428
36	ENSBTAG00000001136	ENSG00000116299	KIAA1324	2.20213	0.0320895
36	ENSBTAG00000001141	ENSG00000151694	ADAM17	2.14846	1.87093e-05
36	ENSBTAG00000001143	N/A	N/A	1.99965	0.0188027
36	ENSBTAG00000001146	ENSG00000010818	HIVEP2	2.30153	8.74974e-05
36	ENSBTAG00000001154	ENSG00000062282	DGAT2	10.8926	1.24161e-25
36	ENSBTAG00000001160	ENSG00000162419	GMEB1	1.61789	0.0115791
36	ENSBTAG00000001173	ENSG00000076356	PLXNA2	2.06887	0.00279342
36	ENSBTAG00000001178	ENSG00000132952	USPL1	1.58167	0.00389164
36	ENSBTAG00000001185	ENSG00000110066	SUV420H1	1.54326	0.00780223
36	ENSBTAG00000001246	ENSG00000163399	ATP1A1	1.97342	9.14315e-05
36	ENSBTAG00000001252	ENSG00000095951	HIVEP1	3.34297	6.62856e-07
36	ENSBTAG00000001273	ENSG00000162711	NLRP3	5.10566	9.44994e-18
36	ENSBTAG00000001283	ENSG00000107036	KIAA1432	2.318	9.16755e-07
36	ENSBTAG00000001294	ENSG00000087074	PPP1R15A	3.86173	1.41478e-07
36	ENSBTAG00000001295	ENSG00000100150	DEPDC5	2.27713	0.00447838
36	ENSBTAG00000001321	ENSG00000125538	IL1B	10.8429	7.30436e-20
36	ENSBTAG00000001325	ENSG00000100024	UPB1	3.62343	0.00024152
36	ENSBTAG00000001338	ENSG00000183625	CCR3	3.00742	0.0281799
36	ENSBTAG00000001388	ENSG00000197696	NMB	3.04367	0.0100486
36	ENSBTAG00000001395	ENSG00000154642	C1H21ORF91	2.5623	1.35477e-05
36	ENSBTAG00000001414	ENSG00000178695	KCTD12	2.79244	0.00042954
36	ENSBTAG00000001462	ENSG00000037280	FLT4	9.81774	4.5405e-08
36	ENSBTAG00000001465	ENSG00000169860	P2RY1	2.49769	0.000334832
36	ENSBTAG00000001470	ENSG00000091073	DTX2	2.24565	3.19006e-05
36	ENSBTAG00000001476	N/A	N/A	1.80748	0.010366
36	ENSBTAG00000001483	ENSG00000163486	SRGAP2	2.2223	0.000668905
36	ENSBTAG00000001492	ENSG00000082074	FYB	3.81425	3.80985e-12
36	ENSBTAG00000001509	ENSG00000111145	ELK3	1.67093	0.00742017
36	ENSBTAG00000001510	ENSG00000059758	CDK17	2.58518	1.55608e-06
36	ENSBTAG00000001511	ENSG00000113916	BCL6	3.70559	2.18971e-14
36	ENSBTAG00000001518	ENSG00000143319	ISG20L2	1.64132	0.00127143
36	ENSBTAG00000001529	ENSG00000147548	WHSC1L1	1.70285	0.0155008
36	ENSBTAG00000001551	ENSG00000126822	PLEKHG3	1.57701	0.0289556
36	ENSBTAG00000001552	ENSG00000120616	EPC1	1.55852	0.0397025
36	ENSBTAG00000001562	ENSG00000123405	NFE2	11.1674	3.00585e-39
36	ENSBTAG00000001573	ENSG00000171988	JMJD1C	2.10846	4.40598e-05
36	ENSBTAG00000001579	ENSG00000123908	EIF2C2	2.28564	8.23556e-06
36	ENSBTAG00000001592	ENSG00000186480	INSIG1	2.88134	4.73401e-08
36	ENSBTAG00000001602	ENSG00000077238	IL4R	2.98355	1.23686e-10
36	ENSBTAG00000001634	ENSG00000112511	PHF1	2.36633	2.1641e-06
36	ENSBTAG00000001652	ENSG00000176463	SLCO3A1	2.31368	0.00847796
36	ENSBTAG00000001731	ENSG00000140632	GLYR1	1.59191	0.0168791
36	ENSBTAG00000001736	ENSG00000118900	UBN1	1.52336	0.0498406
36	ENSBTAG00000001737	ENSG00000083223	ZCCHC6	2.39574	5.00278e-07
36	ENSBTAG00000001749	ENSG00000163904	SENP2	1.68655	0.00157058
36	ENSBTAG00000001778	ENSG00000104825	NFKBIB	1.90319	0.000594401
36	ENSBTAG00000001785	ENSG00000125780	TGM3	11.0891	1.71857e-14
36	ENSBTAG00000001790	ENSG00000130254	SAFB2	1.80385	0.00384849
36	ENSBTAG00000001821	ENSG00000117523	PRRC2C	1.7629	0.0316016
36	ENSBTAG00000001822	ENSG00000086300	SNX10	1.85335	0.000612205
36	ENSBTAG00000001824	ENSG00000160326	SLC2A6	6.19456	6.28576e-18
36	ENSBTAG00000001834	ENSG00000039650	PNKP	1.57419	0.0427813
36	ENSBTAG00000001864	ENSG00000119508	NR4A3	3.07713	0.00084305
36	ENSBTAG00000001881	ENSG00000100652	SLC10A1	3.73613	0.000566288
36	ENSBTAG00000001888	ENSG00000123066	MED13L	1.67752	0.0284052
36	ENSBTAG00000001904	ENSG00000158805	ZNF276	1.55074	0.0437388
36	ENSBTAG00000001941	ENSG00000187764	SEMA4D	4.46804	1.82295e-11
36	ENSBTAG00000001992	ENSG00000001630	CYP51A1	1.83605	0.00194147
36	ENSBTAG00000002020	ENSG00000164463	CREBRF	2.51222	1.02861e-06
36	ENSBTAG00000002068	ENSG00000158710	TAGLN2	1.9372	0.00010766
36	ENSBTAG00000002078	ENSG00000066135	KDM4A	1.60177	0.0169595
36	ENSBTAG00000002096	N/A	FCGR3A	2.59544	0.000186284
36	ENSBTAG00000002103	ENSG00000197943	PLCG2	1.94036	0.00618999
36	ENSBTAG00000002135	ENSG00000110848	CD69	14.6529	2.14886e-16
36	ENSBTAG00000002148	ENSG00000105514	RAB3D	1.73797	0.00422155
36	ENSBTAG00000002154	ENSG00000187037	GPR141	3.19233	9.24909e-06
36	ENSBTAG00000002163	ENSG00000125384	PTGER2	2.0095	0.0311686
36	ENSBTAG00000002251	N/A	N/A	6.67057	0.000750856
36	ENSBTAG00000002271	ENSG00000102543	CDADC1	2.04584	0.000400467
36	ENSBTAG00000002287	ENSG00000177200	CHD9	1.6457	0.012375
36	ENSBTAG00000002313	ENSG00000123104	ITPR2	1.72177	0.00269974
36	ENSBTAG00000002333	ENSG00000171476	HOP	2.31044	0.0172965
36	ENSBTAG00000002340	ENSG00000127954	STEAP4	10.5921	1.99925e-18
36	ENSBTAG00000002363	ENSG00000130766	SESN2	2.73422	0.000282178
36	ENSBTAG00000002381	ENSG00000156599	ZDHHC5	1.63777	0.0186865
36	ENSBTAG00000002385	ENSG00000100036	SLC35E4	2.10691	0.0114791
36	ENSBTAG00000002416	N/A	N/A	2.19594	0.00113068
36	ENSBTAG00000002432	ENSG00000139826	ABHD13	2.71705	4.9206e-10
36	ENSBTAG00000002435	ENSG00000132334	PTPRE	1.73143	0.00688156
36	ENSBTAG00000002450	ENSG00000166801	FAM111A	5.30951	3.71522e-05
36	ENSBTAG00000002455	ENSG00000145332	KLHL8	3.01434	3.78183e-11
36	ENSBTAG00000002478	ENSG00000116771	AGMAT	1.70997	0.0397051
36	ENSBTAG00000002527	ENSG00000132003	ZSWIM4	1.95526	0.00421232
36	ENSBTAG00000002615	ENSG00000175556	LONRF3	1.98983	0.000394111
36	ENSBTAG00000002623	ENSG00000155307	SAMSN1	2.2723	2.95353e-05
36	ENSBTAG00000002624	ENSG00000152229	PSTPIP2	3.99759	2.40368e-14
36	ENSBTAG00000002628	ENSG00000129353	SLC44A2	2.23874	0.000629274
36	ENSBTAG00000002641	N/A	N/A	1.93578	1.00776e-05
36	ENSBTAG00000002647	ENSG00000148908	RGS10	1.78961	0.000286319
36	ENSBTAG00000002702	ENSG00000064201	TSPAN32	1.74451	0.0159286
36	ENSBTAG00000002705	ENSG00000100918	REC8	3.02974	0.001351
36	ENSBTAG00000002725	ENSG00000111880	RNGTT	1.58831	0.00677226
36	ENSBTAG00000002743	ENSG00000092094	OSGEP	1.57573	0.00579435
36	ENSBTAG00000002755	ENSG00000101745	ANKRD12	2.03033	7.20895e-05
36	ENSBTAG00000002758	ENSG00000178726	THBD	7.63168	1.51148e-15
36	ENSBTAG00000002764	ENSG00000126246	IGFLR1	2.28143	1.55065e-05
36	ENSBTAG00000002773	N/A	N/A	2.15728	0.000275055
36	ENSBTAG00000002798	ENSG00000139579	OBFC2B	1.69325	0.0391137
36	ENSBTAG00000002834	ENSG00000198624	CCDC69	2.2685	1.12962e-06
36	ENSBTAG00000002882	ENSG00000113368	LMNB1	2.34352	2.64266e-05
36	ENSBTAG00000002912	ENSG00000122641	INHBA	3.95325	1.10418e-06
36	ENSBTAG00000002922	ENSG00000215568	GAB4	2.06012	0.00353015
36	ENSBTAG00000002937	ENSG00000131355	EMR3	1.64943	0.00399279
36	ENSBTAG00000002951	ENSG00000122223	CD244	3.03519	7.17929e-09
36	ENSBTAG00000002959	ENSG00000136141	LRCH1	1.98171	2.99741e-05
36	ENSBTAG00000002962	ENSG00000164088	PPM1M	1.65464	0.0102821
36	ENSBTAG00000002977	ENSG00000117298	ECE1	4.39489	1.42718e-13
36	ENSBTAG00000002996	ENSG00000158352	SHROOM4	3.28792	0.0188553
36	ENSBTAG00000003012	ENSG00000056558	TRAF1	5.09433	7.41226e-18
36	ENSBTAG00000003037	N/A	N/A	3.03505	2.16269e-09
36	ENSBTAG00000003038	N/A	TAP2	2.9314	2.31357e-08
36	ENSBTAG00000003074	ENSG00000108932	SLC16A6	3.07186	6.62139e-08
36	ENSBTAG00000003128	ENSG00000132122	SPATA6	1.7801	0.035501
36	ENSBTAG00000003147	ENSG00000162434	JAK1	1.5914	0.013442
36	ENSBTAG00000003191	ENSG00000075618	FSCN1	1.72331	0.0311912
36	ENSBTAG00000003237	ENSG00000144711	IQSEC1	3.2586	0.000118673
36	ENSBTAG00000003245	ENSG00000137936	BCAR3	1.65191	0.0134219
36	ENSBTAG00000003257	ENSG00000101109	STK4	1.72409	0.0133553
36	ENSBTAG00000003264	ENSG00000131408	NR1H2	1.74943	0.00532843
36	ENSBTAG00000003289	N/A	N/A	3.79858	0.00754788
36	ENSBTAG00000003305	ENSG00000158517	NCF1	4.07968	9.22928e-11
36	ENSBTAG00000003312	ENSG00000182022	CHST15	2.11755	0.00130217
36	ENSBTAG00000003316	ENSG00000169895	SYAP1	1.8354	0.000787777
36	ENSBTAG00000003326	ENSG00000249437	NAIP	4.86534	6.09345e-17
36	ENSBTAG00000003327	ENSG00000188282	RUFY4	4.00749	0.00174075
36	ENSBTAG00000003352	ENSG00000232629	HLA-DQB2	1.58729	0.019414
36	ENSBTAG00000003353	ENSG00000103546	SLC6A2	8.04597	6.21316e-07
36	ENSBTAG00000003359	ENSG00000012660	ELOVL5	1.54951	0.0216455
36	ENSBTAG00000003366	ENSG00000107201	DDX58	3.01279	0.000149917
36	ENSBTAG00000003386	ENSG00000213246	SUPT4H1	1.51765	0.0149506
36	ENSBTAG00000003396	ENSG00000204103	MAFB	1.93959	0.00670919
36	ENSBTAG00000003436	ENSG00000129667	RHBDF2	1.79057	0.0122166
36	ENSBTAG00000003449	N/A	N/A	2.65744	0.000241662
36	ENSBTAG00000003489	N/A	N/A	2.22205	4.17439e-05
36	ENSBTAG00000003495	ENSG00000006459	JHDM1D	2.39441	1.42206e-05
36	ENSBTAG00000003506	ENSG00000157214	STEAP2	7.58062	6.27687e-07
36	ENSBTAG00000003508	ENSG00000105792	C7orf63	2.63279	0.00738488
36	ENSBTAG00000003510	ENSG00000173269	MMRN2	3.30756	0.00392999
36	ENSBTAG00000003526	ENSG00000176438	C21H14orf49	2.47875	0.000122573
36	ENSBTAG00000003528	N/A	N/A	4.53149	1.53335e-07
36	ENSBTAG00000003536	ENSG00000145495	2006-03-01	1.65063	0.0105581
36	ENSBTAG00000003541	ENSG00000142556	ZNF614	1.52558	0.0470378
36	ENSBTAG00000003585	ENSG00000196776	CD47	1.98682	3.15165e-05
36	ENSBTAG00000003587	ENSG00000105656	ELL	2.7241	7.92661e-08
36	ENSBTAG00000003602	ENSG00000168214	RBPJ	1.80261	0.000834786
36	ENSBTAG00000003639	ENSG00000062598	ELMO2	2.15197	0.000163115
36	ENSBTAG00000003650	ENSG00000153234	NR4A2	3.32965	6.35422e-07
36	ENSBTAG00000003665	ENSG00000132182	NUP210	3.20319	3.64598e-06
36	ENSBTAG00000003719	ENSG00000196116	TDRD7	2.29193	4.67955e-05
36	ENSBTAG00000003743	N/A	N/A	2.31032	0.000205227
36	ENSBTAG00000003754	ENSG00000159433	STARD9	1.85459	0.0054792
36	ENSBTAG00000003764	ENSG00000135334	AKIRIN2	1.7167	0.00303528
36	ENSBTAG00000003791	ENSG00000171517	LPAR3	8.4603	1.97316e-13
36	ENSBTAG00000003820	ENSG00000089351	GRAMD1A	2.43536	1.26002e-06
36	ENSBTAG00000003836	ENSG00000135074	ADAM19	7.69205	4.86262e-28
36	ENSBTAG00000003842	N/A	RABGEF1	3.10628	6.26059e-08
36	ENSBTAG00000003845	ENSG00000144655	CSRNP1	3.47218	3.82378e-09
36	ENSBTAG00000003851	ENSG00000163660	CCNL1	2.69654	1.43476e-08
36	ENSBTAG00000003857	ENSG00000100647	KIAA0247	3.59826	5.71964e-13
36	ENSBTAG00000003880	ENSG00000132205	EMILIN2	2.25328	0.000192453
36	ENSBTAG00000003922	ENSG00000196199	MPHOSPH8	1.814	0.000274758
36	ENSBTAG00000003923	ENSG00000179921	GPBAR1	3.34887	0.000769944
36	ENSBTAG00000003928	ENSG00000085978	ATG16L1	1.67076	0.0130367
36	ENSBTAG00000003934	ENSG00000121390	PSPC1	1.61057	0.00503335
36	ENSBTAG00000003935	ENSG00000135926	RECS1	2.40072	3.22971e-06
36	ENSBTAG00000003936	ENSG00000127838	PNKD	2.0289	0.000211436
36	ENSBTAG00000003948	ENSG00000160753	RUSC1	1.63595	0.0190536
36	ENSBTAG00000003954	ENSG00000116539	ASH1L	1.57754	0.0215486
36	ENSBTAG00000003981	ENSG00000160214	RRP1	1.75174	0.0125866
36	ENSBTAG00000004005	ENSG00000091157	WDR7	1.81025	0.0307439
36	ENSBTAG00000004015	ENSG00000083168	KAT6A	1.63043	0.0282294
36	ENSBTAG00000004037	ENSG00000177606	JUN	1.81456	0.00989741
36	ENSBTAG00000004043	N/A	N/A	2.85495	1.54735e-10
36	ENSBTAG00000004115	ENSG00000007944	MYLIP	2.46291	0.000102885
36	ENSBTAG00000004118	ENSG00000023330	ALAS1	1.83424	0.00433415
36	ENSBTAG00000004136	ENSG00000050344	NFE2L3	1.70195	0.0157797
36	ENSBTAG00000004139	ENSG00000156273	BACH1	2.36718	3.41755e-06
36	ENSBTAG00000004154	ENSG00000136603	SKIL	2.71826	8.20087e-10
36	ENSBTAG00000004189	ENSG00000175727	MLXIP	1.98397	0.00566343
36	ENSBTAG00000004194	ENSG00000160271	RALGDS	2.43443	5.04776e-07
36	ENSBTAG00000004196	ENSG00000184922	FMNL1	2.25534	1.56602e-05
36	ENSBTAG00000004208	ENSG00000008323	PLEKHG6	2.72275	0.0265671
36	ENSBTAG00000004211	ENSG00000067182	TNFRSF1A	2.39792	6.78511e-07
36	ENSBTAG00000004216	ENSG00000169967	MAP3K2	2.02642	9.12905e-05
36	ENSBTAG00000004224	ENSG00000214212	C19orf38	2.19507	0.0069975
36	ENSBTAG00000004225	ENSG00000167721	TSR1	1.55012	0.0121343
36	ENSBTAG00000004257	ENSG00000141384	TAF4B	1.99771	0.0490473
36	ENSBTAG00000004270	ENSG00000104921	FCER2	3.25289	0.0171456
36	ENSBTAG00000004305	ENSG00000143333	RGS16	2.63693	0.000207529
36	ENSBTAG00000004322	ENSG00000170345	FOS	3.04332	8.16314e-07
36	ENSBTAG00000004353	ENSG00000138767	CNOT6L	1.7663	0.000889048
36	ENSBTAG00000004378	ENSG00000110944	IL23A	2.77589	2.26783e-05
36	ENSBTAG00000004380	ENSG00000170581	STAT2	1.94245	0.000349683
36	ENSBTAG00000004386	ENSG00000185338	SOCS1	2.47544	0.000207935
36	ENSBTAG00000004400	ENSG00000130723	PRRC2B	1.85266	0.0498751
36	ENSBTAG00000004443	N/A	N/A	6.06859	3.83815e-11
36	ENSBTAG00000004472	N/A	DYNLT1	1.5302	0.0266288
36	ENSBTAG00000004484	ENSG00000173588	CCDC41	1.79573	0.000424919
36	ENSBTAG00000004492	ENSG00000116668	SWT1	1.63644	0.0196119
36	ENSBTAG00000004526	N/A	N/A	1.74745	0.000534961
36	ENSBTAG00000004540	ENSG00000013374	NUB1	1.94618	0.000418893
36	ENSBTAG00000004547	ENSG00000173391	OLR1	2.67721	5.7122e-08
36	ENSBTAG00000004553	ENSG00000167460	TPM4	1.6803	0.00173836
36	ENSBTAG00000004556	N/A	SLC2A3	3.46157	7.92747e-11
36	ENSBTAG00000004558	ENSG00000166920	bta-mir-147	2.51705	5.86101e-07
36	ENSBTAG00000004587	ENSG00000139318	DUSP6	2.90528	1.64617e-08
36	ENSBTAG00000004603	ENSG00000134686	PHC2	1.71172	0.00257336
36	ENSBTAG00000004608	N/A	CD33	4.07284	1.09103e-12
36	ENSBTAG00000004635	ENSG00000131899	LLGL1	1.51063	0.0221343
36	ENSBTAG00000004659	ENSG00000115520	COQ10B	1.61268	0.00527701
36	ENSBTAG00000004662	ENSG00000152779	SLC16A12	4.74813	0.000121553
36	ENSBTAG00000004679	ENSG00000140105	WARS	3.06968	1.24793e-05
36	ENSBTAG00000004680	ENSG00000141485	SLC13A5	2.2495	0.000600008
36	ENSBTAG00000004714	ENSG00000183019	C19orf59	8.33188	1.47624e-21
36	ENSBTAG00000004716	ENSG00000104918	RETN	5.0749	6.42306e-25
36	ENSBTAG00000004723	ENSG00000136478	TEX2	2.34013	0.000106779
36	ENSBTAG00000004736	ENSG00000177885	GRB2	1.88859	0.000202851
36	ENSBTAG00000004741	ENSG00000113302	IL12B	19.7508	4.20653e-20
36	ENSBTAG00000004746	ENSG00000198265	HELZ	1.71605	0.0189568
36	ENSBTAG00000004777	ENSG00000160307	S100B	3.72198	0.00684836
36	ENSBTAG00000004787	ENSG00000176845	METRNL	3.06657	1.57526e-09
36	ENSBTAG00000004789	ENSG00000133067	LGR6	3.72124	0.00015699
36	ENSBTAG00000004814	ENSG00000040933	INPP4A	2.0947	0.000354505
36	ENSBTAG00000004842	ENSG00000159579	RSPRY1	1.98379	0.000274861
36	ENSBTAG00000004873	ENSG00000221978	CCNL2	2.08349	1.38027e-05
36	ENSBTAG00000004953	ENSG00000158711	ELK4	1.9224	0.000274232
36	ENSBTAG00000004964	ENSG00000180628	PCGF5	1.83694	0.000129817
36	ENSBTAG00000004971	ENSG00000178075	GRAMD1C	1.86385	0.0107941
36	ENSBTAG00000004999	ENSG00000174718	C5H12orf35	1.55828	0.0198516
36	ENSBTAG00000005018	ENSG00000235568	NFAM1	2.16216	8.3374e-06
36	ENSBTAG00000005029	ENSG00000162367	TAL1	3.03031	1.67348e-07
36	ENSBTAG00000005043	ENSG00000102265	TIMP1	4.54388	5.31385e-15
36	ENSBTAG00000005062	ENSG00000135605	TEC	2.37236	2.0979e-06
36	ENSBTAG00000005089	ENSG00000005486	RHBDD2	1.61838	0.0155578
36	ENSBTAG00000005136	ENSG00000136754	ABI1	1.50585	0.0274141
36	ENSBTAG00000005146	N/A	N/A	1.51612	0.0288858
36	ENSBTAG00000005160	ENSG00000110768	GTF2H1	1.60006	0.0044958
36	ENSBTAG00000005165	ENSG00000169826	CSGALNACT2	1.71003	0.00367147
36	ENSBTAG00000005181	ENSG00000254806	SYS1	2.01538	0.000120077
36	ENSBTAG00000005182	N/A	BOLA-A	2.02861	0.000139503
36	ENSBTAG00000005215	ENSG00000110324	IL10RA	2.24507	4.40598e-05
36	ENSBTAG00000005246	ENSG00000066084	DIP2B	1.62755	0.0109677
36	ENSBTAG00000005273	ENSG00000115594	IL1R1	2.20327	0.000484093
36	ENSBTAG00000005289	ENSG00000085872	CHERP	1.571	0.0249686
36	ENSBTAG00000005295	ENSG00000127526	SLC35E1	1.5382	0.0209062
36	ENSBTAG00000005339	N/A	N/A	3.96183	7.92457e-11
36	ENSBTAG00000005354	ENSG00000124831	LRRFIP1	1.66913	0.00707146
36	ENSBTAG00000005355	ENSG00000112208	BAG2	1.54685	0.0492689
36	ENSBTAG00000005384	ENSG00000111481	COPZ1	2.11809	1.48169e-05
36	ENSBTAG00000005397	N/A	CD46	1.54472	0.0176115
36	ENSBTAG00000005413	ENSG00000140853	NLRC5	2.61139	7.26568e-06
36	ENSBTAG00000005427	ENSG00000119720	C10H14orf102	1.63738	0.036236
36	ENSBTAG00000005430	ENSG00000180611	MB21D2	2.75129	0.000318464
36	ENSBTAG00000005443	ENSG00000198160	MIER1	1.63392	0.0041896
36	ENSBTAG00000005444	ENSG00000136731	UGGT1	1.5847	0.0425304
36	ENSBTAG00000005448	N/A	N/A	4.00347	3.57909e-13
36	ENSBTAG00000005450	N/A	CYP3A5	2.84916	2.61771e-08
36	ENSBTAG00000005462	ENSG00000129245	FXR2	1.52511	0.028119
36	ENSBTAG00000005474	ENSG00000118260	CREB1	2.2545	1.54595e-05
36	ENSBTAG00000005483	ENSG00000117868	ESYT2	1.63999	0.0306201
36	ENSBTAG00000005493	ENSG00000132405	TBC1D14	2.52875	4.85712e-08
36	ENSBTAG00000005498	ENSG00000104549	SQLE	2.03896	0.000172108
36	ENSBTAG00000005589	ENSG00000204344	STK19	2.0872	0.000148577
36	ENSBTAG00000005622	ENSG00000189067	LITAF	1.53877	0.0236234
36	ENSBTAG00000005635	ENSG00000168234	TTC39C	2.34698	0.0277636
36	ENSBTAG00000005638	ENSG00000154040	CABYR	3.49519	0.00157716
36	ENSBTAG00000005647	ENSG00000183484	GPR132	2.17373	1.08456e-05
36	ENSBTAG00000005650	ENSG00000005020	SKAP2	1.56799	0.0119369
36	ENSBTAG00000005668	ENSG00000138821	SLC39A8	2.78232	4.12641e-08
36	ENSBTAG00000005730	ENSG00000158669	AGPAT6	1.76588	0.0033902
36	ENSBTAG00000005745	ENSG00000173083	HPSE	3.03908	1.58579e-09
36	ENSBTAG00000005757	ENSG00000089280	FUS	1.66749	0.0058952
36	ENSBTAG00000005761	ENSG00000160570	DEDD2	1.83875	0.00216492
36	ENSBTAG00000005816	ENSG00000213928	ISGF3G	2.11687	0.000229187
36	ENSBTAG00000005841	N/A	N/A	2.50319	3.6087e-07
36	ENSBTAG00000005861	ENSG00000129315	CCNT1	1.79784	0.00440886
36	ENSBTAG00000005865	ENSG00000069956	MAPK6	1.61611	0.0218898
36	ENSBTAG00000005916	ENSG00000101544	ADNP2	1.5714	0.0199638
36	ENSBTAG00000005923	ENSG00000166016	ABTB2	3.84456	1.92704e-05
36	ENSBTAG00000005947	ENSG00000122861	PLAU	5.68849	2.84187e-16
36	ENSBTAG00000005958	ENSG00000120899	PTK2B	3.04394	3.62878e-09
36	ENSBTAG00000005960	ENSG00000079819	EPB41L2	1.5298	0.0142196
36	ENSBTAG00000005973	N/A	OVGP1	3.03291	0.001005
36	ENSBTAG00000005978	ENSG00000141506	PIK3R5	4.1437	2.31843e-13
36	ENSBTAG00000005987	ENSG00000136709	WDR33	1.62135	0.0120138
36	ENSBTAG00000005989	ENSG00000002549	LAP3	1.65105	0.0200306
36	ENSBTAG00000006017	ENSG00000077150	NFKB2	3.65074	4.08042e-11
36	ENSBTAG00000006027	ENSG00000115464	USP34	1.61421	0.0152394
36	ENSBTAG00000006066	ENSG00000101290	CDS2	1.67948	0.00684328
36	ENSBTAG00000006078	ENSG00000134470	IL15RA	2.76996	1.16918e-05
36	ENSBTAG00000006089	ENSG00000141219	C17orf80	1.61925	0.00558076
36	ENSBTAG00000006125	ENSG00000173846	PLK3	3.5885	1.48594e-11
36	ENSBTAG00000006128	ENSG00000188396	TCTEX1D4	5.07496	0.000342094
36	ENSBTAG00000006132	ENSG00000105339	DENND3	3.05978	3.36231e-09
36	ENSBTAG00000006136	ENSG00000158825	CDA	16.1617	1.37058e-33
36	ENSBTAG00000006155	ENSG00000121797	CCRL2	4.35447	1.82295e-11
36	ENSBTAG00000006157	ENSG00000136720	HS6ST1	2.39281	0.000133412
36	ENSBTAG00000006193	ENSG00000134070	IRAK2	3.99465	4.17016e-13
36	ENSBTAG00000006208	ENSG00000121281	ADCY7	1.50385	0.0282943
36	ENSBTAG00000006221	ENSG00000182885	GPR97	4.35661	4.24913e-05
36	ENSBTAG00000006223	ENSG00000130775	THEMIS2	3.01515	3.97917e-10
36	ENSBTAG00000006240	ENSG00000136869	TLR4	1.96497	0.000434051
36	ENSBTAG00000006259	ENSG00000114978	MOBKL1B	1.51044	0.0200868
36	ENSBTAG00000006291	ENSG00000083799	CYLD	1.89486	0.000125499
36	ENSBTAG00000006322	ENSG00000184014	DENND5A	3.38422	1.68344e-10
36	ENSBTAG00000006324	ENSG00000166886	NAB2	2.88527	1.13704e-09
36	ENSBTAG00000006335	ENSG00000166888	STAT6	1.93015	0.0011116
36	ENSBTAG00000006343	ENSG00000115590	IL1R2	5.69048	6.08499e-15
36	ENSBTAG00000006354	N/A	HP	1.88559	0.000144315
36	ENSBTAG00000006368	ENSG00000145911	N4BP3	2.97691	0.0141747
36	ENSBTAG00000006378	ENSG00000137275	RIPK1	2.05041	2.82346e-05
36	ENSBTAG00000006466	ENSG00000143119	CD53	2.24876	1.78578e-05
36	ENSBTAG00000006487	ENSG00000170889	RPS9	1.55141	0.0266845
36	ENSBTAG00000006505	ENSG00000163220	S100A9	4.94248	4.11453e-16
36	ENSBTAG00000006523	ENSG00000112096	SOD2	4.37807	2.73664e-15
36	ENSBTAG00000006539	ENSG00000196209	SIRPB2	3.52908	1.37743e-05
36	ENSBTAG00000006561	ENSG00000138670	RASGEF1B	3.56653	1.44772e-09
36	ENSBTAG00000006566	ENSG00000126262	GPR43	12.8322	1.25378e-14
36	ENSBTAG00000006581	ENSG00000149231	CCDC82	1.92074	5.38762e-05
36	ENSBTAG00000006601	ENSG00000141068	KSR1	2.54323	7.20373e-06
36	ENSBTAG00000006608	ENSG00000099998	GGT5	2.81751	2.95393e-08
36	ENSBTAG00000006615	ENSG00000165806	CASP7	3.08441	0.000190184
36	ENSBTAG00000006616	ENSG00000196396	PTPN1	3.30329	2.15641e-13
36	ENSBTAG00000006654	ENSG00000136560	TANK	2.76584	3.00284e-09
36	ENSBTAG00000006663	ENSG00000108669	CYTH1	1.89796	0.000797481
36	ENSBTAG00000006683	ENSG00000159733	ZFYVE28	6.54792	1.27238e-06
36	ENSBTAG00000006685	ENSG00000136634	IL10	3.86487	4.23255e-14
36	ENSBTAG00000006695	ENSG00000175073	VCPIP1	2.2436	0.000164372
36	ENSBTAG00000006697	ENSG00000164327	RICTOR	3.22791	1.5847e-07
36	ENSBTAG00000006707	ENSG00000197142	ACSL5	2.15031	9.52359e-06
36	ENSBTAG00000006721	ENSG00000105849	TWISTNB	1.64914	0.00894258
36	ENSBTAG00000006729	ENSG00000150347	ARID5B	2.27002	0.000652389
36	ENSBTAG00000006730	ENSG00000099994	SUSD2	8.9221	1.14008e-11
36	ENSBTAG00000006731	ENSG00000103257	LAT	2.44434	5.0997e-07
36	ENSBTAG00000006751	ENSG00000164329	PAPD4	1.66605	0.00677841
36	ENSBTAG00000006752	ENSG00000114268	PFKFB4	1.91153	0.00162142
36	ENSBTAG00000006771	ENSG00000073910	FRY	2.03001	0.0073231
36	ENSBTAG00000006780	ENSG00000131400	NAPSA	5.64624	2.70938e-15
36	ENSBTAG00000006792	ENSG00000103966	EHD4	2.14365	0.0135782
36	ENSBTAG00000006797	ENSG00000173926	2003-03-01	2.01961	0.0266104
36	ENSBTAG00000006846	N/A	BT.59482	1.63711	0.0155407
36	ENSBTAG00000006851	N/A	N/A	2.36505	0.00349105
36	ENSBTAG00000006859	N/A	N/A	1.93155	0.00158803
36	ENSBTAG00000006864	N/A	N/A	2.7623	0.00860934
36	ENSBTAG00000006894	ENSG00000007171	INOS	4.14331	2.26868e-11
36	ENSBTAG00000006905	ENSG00000104731	KLHDC4	1.50506	0.0442997
36	ENSBTAG00000006910	ENSG00000162174	ASRGL1	1.89617	0.00143667
36	ENSBTAG00000006921	ENSG00000154262	ABCA6	2.32636	7.47253e-05
36	ENSBTAG00000006933	ENSG00000204569	PPP1R10	1.81422	0.013314
36	ENSBTAG00000006937	ENSG00000154263	ABCA10	2.85351	4.20689e-08
36	ENSBTAG00000006939	ENSG00000127084	FGD3	2.47121	2.37993e-08
36	ENSBTAG00000006984	ENSG00000196352	CD55	3.8322	7.7524e-15
36	ENSBTAG00000006998	ENSG00000171777	RASGRP4	1.81811	0.0196052
36	ENSBTAG00000006999	ENSG00000196218	RYR1	3.76333	4.48757e-10
36	ENSBTAG00000007067	ENSG00000123200	ZC3H13	1.5399	0.0205905
36	ENSBTAG00000007073	ENSG00000080618	CPB2	4.84747	0.000141887
36	ENSBTAG00000007075	N/A	N/A	2.1102	8.12434e-05
36	ENSBTAG00000007101	ENSG00000117525	F3	2.7514	0.0123525
36	ENSBTAG00000007103	ENSG00000005844	ITGAL	2.28785	1.21383e-05
36	ENSBTAG00000007105	ENSG00000241945	PWP2	1.83639	0.000983454
36	ENSBTAG00000007111	ENSG00000115107	STEAP3	2.29092	0.000103389
36	ENSBTAG00000007118	ENSG00000198742	SMURF1	1.98785	0.000575213
36	ENSBTAG00000007158	ENSG00000135452	TSPAN31	1.52477	0.0101613
36	ENSBTAG00000007176	ENSG00000153982	GDPD1	3.08692	2.11274e-05
36	ENSBTAG00000007181	ENSG00000140859	KIFC3	1.57961	0.0443727
36	ENSBTAG00000007191	ENSG00000161570	CCL5	4.42354	9.66192e-08
36	ENSBTAG00000007192	ENSG00000149577	SIDT2	2.52059	2.3018e-05
36	ENSBTAG00000007199	N/A	N/A	2.32325	0.000381017
36	ENSBTAG00000007208	ENSG00000163517	HDAC11	3.94605	8.44721e-06
36	ENSBTAG00000007213	N/A	SIRPA	1.95339	0.000219072
36	ENSBTAG00000007239	ENSG00000123610	TSG-6	14.6718	4.05821e-37
36	ENSBTAG00000007268	ENSG00000124491	F13A1	2.33217	9.39312e-06
36	ENSBTAG00000007280	N/A	N/A	3.14267	1.22117e-07
36	ENSBTAG00000007304	ENSG00000179335	CLK3	1.79877	0.000319464
36	ENSBTAG00000007334	ENSG00000167604	NFKBID	4.18619	1.1062e-12
36	ENSBTAG00000007343	ENSG00000196923	PDLIM7	2.37877	1.3877e-06
36	ENSBTAG00000007348	ENSG00000137868	STRA6	2.73963	0.0135782
36	ENSBTAG00000007357	ENSG00000131873	CHSY	1.64208	0.0060441
36	ENSBTAG00000007361	ENSG00000110047	EHD1	1.72694	0.00902434
36	ENSBTAG00000007389	ENSG00000068079	IFI35	1.89262	0.00115754
36	ENSBTAG00000007402	ENSG00000178381	ZFAND2A	2.25134	0.000471116
36	ENSBTAG00000007424	ENSG00000128342	LIF	3.54072	0.0209476
36	ENSBTAG00000007427	ENSG00000148840	PPRC1	1.58144	0.039595
36	ENSBTAG00000007455	ENSG00000013563	DNASE1L1	1.5202	0.0200404
36	ENSBTAG00000007519	ENSG00000160710	ADAR	3.30004	4.64799e-07
36	ENSBTAG00000007531	ENSG00000100365	NCF4	2.79509	4.86093e-09
36	ENSBTAG00000007581	ENSG00000170425	ADORA2B	1.69757	0.000797481
36	ENSBTAG00000007584	ENSG00000151689	INPP1	6.52475	2.40368e-14
36	ENSBTAG00000007592	ENSG00000172819	RARG	1.89142	0.00352302
36	ENSBTAG00000007599	ENSG00000104365	IKBKB	2.51946	5.48679e-07
36	ENSBTAG00000007626	ENSG00000147168	IL2RG	2.15964	3.26025e-06
36	ENSBTAG00000007636	ENSG00000090376	IRAKM	1.89749	0.000434051
36	ENSBTAG00000007659	ENSG00000106789	CORO2A	2.30676	1.10127e-05
36	ENSBTAG00000007662	ENSG00000044574	HSPA5	1.64066	0.0212548
36	ENSBTAG00000007708	ENSG00000196338	NLGN3	2.41874	0.0245297
36	ENSBTAG00000007718	ENSG00000177426	TGIF1	2.0939	4.99431e-06
36	ENSBTAG00000007785	ENSG00000078795	PKD2L2	2.59833	0.0302229
36	ENSBTAG00000007788	ENSG00000068400	GRIPAP1	2.31596	4.77672e-06
36	ENSBTAG00000007804	ENSG00000150977	RILPL2	2.14144	4.95547e-06
36	ENSBTAG00000007816	N/A	N/A	1.62969	0.0189621
36	ENSBTAG00000007823	ENSG00000042832	TG	2.18132	0.0247109
36	ENSBTAG00000007825	ENSG00000072518	MARK2	1.52292	0.0393281
36	ENSBTAG00000007828	ENSG00000155926	SLA	3.32712	2.26868e-11
36	ENSBTAG00000007833	ENSG00000078043	PIAS2	2.112	3.21167e-05
36	ENSBTAG00000007836	ENSG00000180817	PPA1	2.33735	0.000241654
36	ENSBTAG00000007840	ENSG00000113161	HMGCR	2.30824	0.000310539
36	ENSBTAG00000007867	ENSG00000115415	STAT1	1.63826	0.0076781
36	ENSBTAG00000007875	N/A	SAFB	1.65986	0.00957695
36	ENSBTAG00000007881	ENSG00000185745	IFIT1	4.91704	1.37328e-05
36	ENSBTAG00000007883	N/A	N/A	4.03132	0.000144844
36	ENSBTAG00000007895	ENSG00000144136	SLC20A1	2.44278	2.9708e-07
36	ENSBTAG00000007901	ENSG00000174837	EMR1	9.94615	1.83108e-20
36	ENSBTAG00000007921	ENSG00000070190	DAPP1	1.60363	0.00738488
36	ENSBTAG00000007922	ENSG00000101236	RNF24	3.27478	0.00480329
36	ENSBTAG00000007927	ENSG00000117090	SLAMF1	7.18471	6.9129e-09
36	ENSBTAG00000007932	ENSG00000101336	HCK	2.76726	2.23717e-09
36	ENSBTAG00000007935	ENSG00000136436	CALCOCO2	1.51644	0.0147238
36	ENSBTAG00000007956	ENSG00000165879	FRAT1	2.15167	0.00013975
36	ENSBTAG00000007960	ENSG00000198900	TOP1	1.79436	0.000437693
36	ENSBTAG00000007974	ENSG00000146457	WTAP	2.02938	2.10968e-06
36	ENSBTAG00000008008	ENSG00000137462	TLR2	2.3203	3.8365e-07
36	ENSBTAG00000008010	ENSG00000154803	FLCN	1.61096	0.00898547
36	ENSBTAG00000008082	ENSG00000135837	CEP350	1.60701	0.0343483
36	ENSBTAG00000008092	ENSG00000172794	RAB37	2.18147	0.0218746
36	ENSBTAG00000008096	ENSG00000078401	EDN1	3.81852	2.43442e-08
36	ENSBTAG00000008099	ENSG00000160791	CCR5	1.96355	3.77313e-05
36	ENSBTAG00000008140	ENSG00000078098	FAP	14.3181	3.04577e-07
36	ENSBTAG00000008142	ENSG00000115267	IFIH1	3.38358	3.65134e-05
36	ENSBTAG00000008143	ENSG00000164543	STK17A	1.66689	0.00240327
36	ENSBTAG00000008165	ENSG00000005961	ITGA2B	1.91156	0.00505236
36	ENSBTAG00000008182	ENSG00000125740	FOSB	4.66798	1.25389e-05
36	ENSBTAG00000008223	ENSG00000091106	NLRC4	3.15692	4.54923e-11
36	ENSBTAG00000008259	ENSG00000102794	IRG1	5.38816	4.71117e-11
36	ENSBTAG00000008260	N/A	UBE2W	1.81288	0.000111583
36	ENSBTAG00000008269	ENSG00000163162	RNF149	4.06912	9.4688e-17
36	ENSBTAG00000008279	ENSG00000151474	FRMD4A	2.33996	0.00243524
36	ENSBTAG00000008294	ENSG00000123700	KCNJ2	3.38703	6.9278e-10
36	ENSBTAG00000008320	ENSG00000184702	2005-09-01	2.36286	9.47842e-07
36	ENSBTAG00000008327	ENSG00000178789	CD300LB	8.28772	1.84e-06
36	ENSBTAG00000008330	ENSG00000116514	RNF19B	3.51081	2.29672e-10
36	ENSBTAG00000008339	ENSG00000067596	DHX8	1.55347	0.0139627
36	ENSBTAG00000008353	ENSG00000124762	CDKN1A	2.04656	0.000316183
36	ENSBTAG00000008362	ENSG00000144579	CTDSP1	2.12378	0.000221246
36	ENSBTAG00000008388	N/A	THOC2	1.57154	0.00780223
36	ENSBTAG00000008406	ENSG00000213689	TREX1	1.56486	0.0349591
36	ENSBTAG00000008428	ENSG00000183696	UPP1	5.08367	3.98192e-23
36	ENSBTAG00000008429	ENSG00000134569	LRP4	2.56529	1.02068e-05
36	ENSBTAG00000008432	ENSG00000110713	NUP98	1.97837	0.00112859
36	ENSBTAG00000008441	ENSG00000184557	SOCS3	6.25816	1.19053e-24
36	ENSBTAG00000008462	ENSG00000185112	FAM43A	3.40877	0.000199698
36	ENSBTAG00000008463	ENSG00000144671	SLC22A14	7.60455	1.19124e-05
36	ENSBTAG00000008471	ENSG00000183486	MX2	4.74122	1.01924e-05
36	ENSBTAG00000008479	ENSG00000156234	CXCL13	3.56547	0.0015073
36	ENSBTAG00000008497	ENSG00000169220	RGS14	1.96213	0.00428563
36	ENSBTAG00000008507	ENSG00000176170	SPHK1	1.80375	0.00251238
36	ENSBTAG00000008540	ENSG00000175003	SLC22A1	6.70754	1.66614e-05
36	ENSBTAG00000008545	ENSG00000162772	ATF3	2.65933	7.74354e-07
36	ENSBTAG00000008556	ENSG00000028277	POU2F2	2.46896	0.000577212
36	ENSBTAG00000008573	ENSG00000128016	ZFP36	3.68954	3.83815e-11
36	ENSBTAG00000008597	ENSG00000022567	SLC45A4	3.56031	2.32765e-12
36	ENSBTAG00000008603	ENSG00000120280	C9HXorf21	1.54097	0.00650958
36	ENSBTAG00000008624	ENSG00000140406	MESDC1	2.84378	7.74671e-08
36	ENSBTAG00000008636	ENSG00000184588	PDE4B	6.76042	7.84822e-18
36	ENSBTAG00000008638	ENSG00000125898	FAM110A	1.90713	0.0434125
36	ENSBTAG00000008649	ENSG00000117036	ETV3	2.47535	5.32827e-05
36	ENSBTAG00000008665	ENSG00000150764	DIXDC1	5.2324	1.25789e-06
36	ENSBTAG00000008690	ENSG00000196517	SLC6A9	2.68436	1.29195e-06
36	ENSBTAG00000008699	ENSG00000145780	FEM1C	1.93613	0.000353688
36	ENSBTAG00000008703	ENSG00000055332	EIF2AK2	1.93551	0.00662498
36	ENSBTAG00000008719	ENSG00000163932	PRKCD	1.58971	0.0183063
36	ENSBTAG00000008732	ENSG00000149289	ZC3H12C	1.86669	0.0195166
36	ENSBTAG00000008755	ENSG00000136536	2007-03-01	1.62661	0.0090708
36	ENSBTAG00000008783	ENSG00000148680	HTR7	1.73076	0.0313141
36	ENSBTAG00000008800	ENSG00000158156	XKR8	3.68257	3.98352e-11
36	ENSBTAG00000008840	ENSG00000101294	HM13	1.58971	0.0113028
36	ENSBTAG00000008851	N/A	N/A	5.62441	3.83815e-11
36	ENSBTAG00000008853	N/A	HNRNPF	1.55548	0.0136449
36	ENSBTAG00000008866	ENSG00000214013	GANC	1.89976	0.0233622
36	ENSBTAG00000008897	ENSG00000110934	BIN2	1.5689	0.00613412
36	ENSBTAG00000008908	ENSG00000125812	GZF1	1.67693	0.00831765
36	ENSBTAG00000008909	ENSG00000138035	PNPT1	2.00016	0.00973063
36	ENSBTAG00000008915	ENSG00000115524	SF3B1	1.5931	0.00813572
36	ENSBTAG00000008938	ENSG00000197122	SRC	3.12611	0.000382137
36	ENSBTAG00000008951	ENSG00000162551	ALPL	9.48197	1.15089e-12
36	ENSBTAG00000008952	ENSG00000076864	RAP1GAP	3.54412	9.74111e-05
36	ENSBTAG00000008953	ENSG00000168394	TAP1	2.28681	2.07314e-05
36	ENSBTAG00000008954	ENSG00000240065	PSMB9	1.95368	0.000662578
36	ENSBTAG00000008959	N/A	MGC126945	2.79626	0.000175815
36	ENSBTAG00000008998	ENSG00000241878	PISD	1.73619	0.00290526
36	ENSBTAG00000009006	ENSG00000183530	PRR14L	1.7616	0.0260286
36	ENSBTAG00000009012	ENSG00000163661	PTX3	18.7914	7.56406e-23
36	ENSBTAG00000009019	ENSG00000174705	SH3PXD2B	4.16818	3.89225e-10
36	ENSBTAG00000009024	ENSG00000102057	KCND1	2.20368	0.0390039
36	ENSBTAG00000009036	ENSG00000109111	SUPT6H	1.87476	0.00195829
36	ENSBTAG00000009048	ENSG00000142634	EFHD2	1.85038	0.00126865
36	ENSBTAG00000009055	ENSG00000137393	RNF144B	2.97263	1.39764e-09
36	ENSBTAG00000009064	ENSG00000100368	CSF2RB	5.16158	1.98502e-18
36	ENSBTAG00000009065	ENSG00000197442	MAP3K5	2.42375	3.67573e-07
36	ENSBTAG00000009101	ENSG00000111252	SH2B3	2.01133	0.00459008
36	ENSBTAG00000009159	ENSG00000114554	PLXNA1	3.34393	6.04675e-07
36	ENSBTAG00000009177	ENSG00000105559	PLEKHA4	2.74299	0.0021595
36	ENSBTAG00000009183	ENSG00000164054	SHISA5	1.80479	0.000713827
36	ENSBTAG00000009206	ENSG00000179772	FOXS1	6.84472	5.13575e-07
36	ENSBTAG00000009207	ENSG00000005483	MLL5	2.08785	0.000275059
36	ENSBTAG00000009210	ENSG00000196323	ZBTB44	1.61649	0.0194658
36	ENSBTAG00000009214	ENSG00000157557	ETS2	4.34581	3.40824e-14
36	ENSBTAG00000009226	ENSG00000146197	SCUBE3	5.0125	0.0172965
36	ENSBTAG00000009236	ENSG00000164535	DAGLB	2.13642	9.16684e-06
36	ENSBTAG00000009289	ENSG00000166959	MS4A8B	3.29035	6.64155e-08
36	ENSBTAG00000009341	ENSG00000135205	CCDC146	5.03559	1.06616e-05
36	ENSBTAG00000009362	ENSG00000131018	SYNE1	3.65916	5.02186e-08
36	ENSBTAG00000009381	ENSG00000043462	LCP2	2.11127	2.42408e-05
36	ENSBTAG00000009384	ENSG00000177674	AGTRAP	1.62969	0.0101613
36	ENSBTAG00000009389	N/A	HNRNPH1	1.66219	0.00449272
36	ENSBTAG00000009426	ENSG00000106462	EZH2	3.37567	3.2844e-09
36	ENSBTAG00000009441	ENSG00000122257	RBBP6	1.79202	0.00761795
36	ENSBTAG00000009470	ENSG00000169504	CLIC4	1.50095	0.0314294
36	ENSBTAG00000009482	ENSG00000072364	AFF4	2.04946	0.00133157
36	ENSBTAG00000009488	ENSG00000162231	NXF1	1.58255	0.028438
36	ENSBTAG00000009493	ENSG00000069399	BCL3	5.42254	2.40917e-21
36	ENSBTAG00000009496	ENSG00000126561	STAT5A	2.12846	9.90329e-05
36	ENSBTAG00000009513	ENSG00000120708	TGFBI	1.86098	0.00326577
36	ENSBTAG00000009554	ENSG00000173442	EHBP1L1	2.39333	5.70918e-06
36	ENSBTAG00000009614	ENSG00000174004	LRRC33	2.19073	0.00023515
36	ENSBTAG00000009617	ENSG00000117394	SLC2A1	1.53957	0.0159286
36	ENSBTAG00000009655	ENSG00000136205	TNS3	1.75328	0.022453
36	ENSBTAG00000009658	ENSG00000115956	PLEK	8.13077	3.09261e-16
36	ENSBTAG00000009664	N/A	SP140L	1.90762	0.000261366
36	ENSBTAG00000009677	ENSG00000178685	PARP10	2.24321	0.000774588
36	ENSBTAG00000009691	ENSG00000160999	SH2B2	5.34649	6.01042e-12
36	ENSBTAG00000009717	ENSG00000127951	FGL2	2.87332	4.61389e-08
36	ENSBTAG00000009760	N/A	BT.88469	2.5178	0.0313173
36	ENSBTAG00000009768	ENSG00000119917	IFIT3	6.85298	1.64541e-06
36	ENSBTAG00000009785	ENSG00000179134	SAMD4B	1.66925	0.0223232
36	ENSBTAG00000009848	ENSG00000174946	GPR171	2.87478	0.000515436
36	ENSBTAG00000009863	ENSG00000134107	BHLHE40	3.83942	7.75116e-12
36	ENSBTAG00000009868	ENSG00000128564	VGF	2.92301	0.00332593
36	ENSBTAG00000009887	ENSG00000100201	DDX17	1.68056	0.00847796
36	ENSBTAG00000009912	ENSG00000152520	PAN3	1.51	0.0334238
36	ENSBTAG00000009918	ENSG00000131149	KIAA0182	2.23605	0.000895627
36	ENSBTAG00000009933	ENSG00000163840	DTX3L	2.33713	5.83535e-05
36	ENSBTAG00000009948	ENSG00000121060	TRIM25	1.67793	0.021099
36	ENSBTAG00000009958	ENSG00000104228	TRIM35	1.782	0.00511944
36	ENSBTAG00000009982	ENSG00000162729	IGSF8	1.76894	0.00258588
36	ENSBTAG00000010018	ENSG00000165240	ATP7A	1.61441	0.0188553
36	ENSBTAG00000010023	ENSG00000065809	FAM107B	3.13114	2.30857e-07
36	ENSBTAG00000010042	ENSG00000101782	RIOK3	1.74591	0.000988376
36	ENSBTAG00000010047	ENSG00000146426	TIAM2	18.7211	3.10773e-26
36	ENSBTAG00000010069	ENSG00000120738	EGR1	2.60775	4.52163e-05
36	ENSBTAG00000010073	ENSG00000132589	FLOT2	1.7849	0.000149388
36	ENSBTAG00000010125	ENSG00000173757	STAT5B	1.67061	0.016085
36	ENSBTAG00000010130	ENSG00000198026	ZNF335	1.59258	0.049363
36	ENSBTAG00000010148	N/A	N/A	1.9544	0.000120509
36	ENSBTAG00000010153	ENSG00000138772	ANXA3	3.06402	1.5303e-06
36	ENSBTAG00000010155	N/A	N/A	2.68751	0.000354505
36	ENSBTAG00000010156	N/A	TPT1	1.86163	0.000184213
36	ENSBTAG00000010166	N/A	MIC1	2.88066	0.00373412
36	ENSBTAG00000010171	ENSG00000100221	JOSD1	1.72305	0.00827186
36	ENSBTAG00000010206	ENSG00000117143	UAP1	2.16845	4.95547e-06
36	ENSBTAG00000010238	ENSG00000213903	LTB4R	4.98319	4.52739e-19
36	ENSBTAG00000010244	ENSG00000112782	CLIC5	4.307	0.00029992
36	ENSBTAG00000010273	ENSG00000124882	EREG	2.24852	0.0277858
36	ENSBTAG00000010303	ENSG00000090339	ICAM1	3.12929	2.68233e-07
36	ENSBTAG00000010309	ENSG00000169180	XPO6	1.64103	0.011154
36	ENSBTAG00000010314	ENSG00000105371	ICAM4	6.36201	3.98961e-05
36	ENSBTAG00000010316	ENSG00000105376	ICAM5	6.32771	4.09098e-06
36	ENSBTAG00000010324	ENSG00000100226	GTPBP1	2.80342	5.44567e-08
36	ENSBTAG00000010328	ENSG00000124780	KCNK17	7.63011	3.84209e-08
36	ENSBTAG00000010334	ENSG00000164674	SYTL3	5.63653	1.66614e-05
36	ENSBTAG00000010349	ENSG00000115008	IL1A	6.37884	1.89315e-15
36	ENSBTAG00000010355	ENSG00000155975	VPS37A	2.61855	5.85261e-09
36	ENSBTAG00000010372	ENSG00000003987	MTMR7	5.27779	1.21848e-08
36	ENSBTAG00000010373	ENSG00000105298	CACTIN	1.67625	0.0123671
36	ENSBTAG00000010380	ENSG00000128908	INO80	1.54574	0.0264821
36	ENSBTAG00000010394	ENSG00000053524	MCF2L2	13.1958	1.22117e-07
36	ENSBTAG00000010399	ENSG00000087301	TXNDC16	4.2605	4.24735e-05
36	ENSBTAG00000010408	ENSG00000143466	IKBKE	2.25081	2.68424e-05
36	ENSBTAG00000010411	ENSG00000134917	ADAMTS8	2.89503	0.0388361
36	ENSBTAG00000010422	ENSG00000135679	MDM2	1.72094	0.00257212
36	ENSBTAG00000010427	ENSG00000136653	RASSF5	1.76473	0.000341662
36	ENSBTAG00000010428	ENSG00000135655	USP15	1.94396	5.29622e-05
36	ENSBTAG00000010433	N/A	M-SAA3.2	3.9778	1.62072e-05
36	ENSBTAG00000010447	ENSG00000130592	LSP1	1.51866	0.0365759
36	ENSBTAG00000010449	ENSG00000124615	MOCS1	2.26395	1.72731e-05
36	ENSBTAG00000010487	ENSG00000256235	MGC128424	1.59245	0.0116612
36	ENSBTAG00000010493	ENSG00000197019	SERTAD1	2.02419	2.32726e-05
36	ENSBTAG00000010497	ENSG00000127191	TRAF2	1.91124	0.000833063
36	ENSBTAG00000010511	ENSG00000103510	KAT8	1.58201	0.00892177
36	ENSBTAG00000010555	ENSG00000181016	C4H7orf53	2.78945	0.0198518
36	ENSBTAG00000010563	ENSG00000175354	PTPN2	1.98682	3.56089e-05
36	ENSBTAG00000010576	ENSG00000034152	MAP2K3	1.92277	0.000757148
36	ENSBTAG00000010606	ENSG00000173281	PPP1R3B	2.77703	1.46219e-06
36	ENSBTAG00000010644	ENSG00000171310	CHST11	3.23864	4.58693e-11
36	ENSBTAG00000010645	ENSG00000204287	BOLA-DRA	1.85442	0.00106253
36	ENSBTAG00000010649	ENSG00000068305	MEF2A	1.54626	0.00920626
36	ENSBTAG00000010662	ENSG00000182541	LIMK2	4.39913	9.80667e-12
36	ENSBTAG00000010665	ENSG00000139899	CBLN3	4.91692	3.43407e-05
36	ENSBTAG00000010666	ENSG00000100441	KHNYN	1.86138	0.00127037
36	ENSBTAG00000010722	N/A	N/A	2.63337	1.42774e-08
36	ENSBTAG00000010763	ENSG00000111266	DUSP16	3.0387	1.01833e-08
36	ENSBTAG00000010774	ENSG00000137804	NUSAP1	2.59461	0.0443727
36	ENSBTAG00000010777	ENSG00000110619	CARS	2.12195	0.000181176
36	ENSBTAG00000010784	ENSG00000146109	ABT1	1.69355	0.00855405
36	ENSBTAG00000010785	ENSG00000026103	FAS	4.46915	3.83864e-11
36	ENSBTAG00000010818	ENSG00000139154	AEBP2	1.59851	0.00325967
36	ENSBTAG00000010871	N/A	EIF4EBP3	1.77347	0.00504107
36	ENSBTAG00000010888	ENSG00000107738	MGC151567	2.96802	1.08346e-09
36	ENSBTAG00000010928	ENSG00000110925	CSRNP2	2.2819	0.000783142
36	ENSBTAG00000010945	ENSG00000138802	SEC24B	1.51318	0.0116313
36	ENSBTAG00000010982	ENSG00000119048	UBE2B	1.78763	0.00051895
36	ENSBTAG00000010987	ENSG00000144802	NFKBIZ	4.89029	4.54954e-05
36	ENSBTAG00000010993	ENSG00000022976	ZNF839	1.66552	0.035501
36	ENSBTAG00000010998	ENSG00000003402	FLIP	3.06959	8.32752e-10
36	ENSBTAG00000011002	ENSG00000128596	CCDC136	3.18485	0.0198421
36	ENSBTAG00000011007	ENSG00000141540	TTYH2	2.15056	0.000870033
36	ENSBTAG00000011011	ENSG00000141298	SSH2	4.69674	3.11483e-14
36	ENSBTAG00000011042	ENSG00000168936	TMEM129	1.58933	0.0220482
36	ENSBTAG00000011044	ENSG00000013810	TACC3	3.20214	4.15515e-10
36	ENSBTAG00000011103	ENSG00000089060	SLC24A6	2.61522	1.1209e-07
36	ENSBTAG00000011143	ENSG00000114030	KPNA1	1.62017	0.015063
36	ENSBTAG00000011146	ENSG00000166128	RAB8B	1.72951	0.0105247
36	ENSBTAG00000011147	ENSG00000082996	RNF13	1.62846	0.00834696
36	ENSBTAG00000011186	ENSG00000167995	BEST1	4.08162	0.00279342
36	ENSBTAG00000011192	ENSG00000138271	GPR87	10.4408	3.23409e-06
36	ENSBTAG00000011197	ENSG00000151151	IPMK	1.56171	0.00949866
36	ENSBTAG00000011204	ENSG00000131669	NINJ1	2.39123	5.56583e-07
36	ENSBTAG00000011236	ENSG00000135604	STX11	6.36936	6.25315e-16
36	ENSBTAG00000011238	ENSG00000117091	CD48	3.01225	3.06755e-10
36	ENSBTAG00000011287	ENSG00000163635	ATXN7	2.37571	0.000980665
36	ENSBTAG00000011304	ENSG00000088930	XRN2	1.82299	0.000797481
36	ENSBTAG00000011316	ENSG00000163874	ZC3H12A	3.85002	2.03911e-10
36	ENSBTAG00000011337	ENSG00000164236	ANKRD33B	5.30671	5.81094e-06
36	ENSBTAG00000011343	ENSG00000132530	XAF1	1.82215	0.0113028
36	ENSBTAG00000011345	ENSG00000163935	SFMBT1	1.76026	0.00928008
36	ENSBTAG00000011358	ENSG00000137331	IER3	3.28765	2.96125e-08
36	ENSBTAG00000011373	ENSG00000196782	MAML3	2.47427	0.0297529
36	ENSBTAG00000011406	ENSG00000107140	TESK1	2.24335	0.00029774
36	ENSBTAG00000011409	ENSG00000137101	CD72	4.3756	1.24622e-16
36	ENSBTAG00000011420	ENSG00000107159	CA9	2.851	0.0414004
36	ENSBTAG00000011421	ENSG00000104894	CD37	1.89697	6.29262e-05
36	ENSBTAG00000011437	ENSG00000142178	SIK1	1.84339	0.00465769
36	ENSBTAG00000011446	ENSG00000138623	SEMA7A	1.89857	0.00135089
36	ENSBTAG00000011463	ENSG00000165175	MID1IP1	1.8584	0.00261898
36	ENSBTAG00000011465	ENSG00000133055	MYBPH	5.05437	8.15152e-16
36	ENSBTAG00000011466	ENSG00000213995	CARKD	2.06877	0.000235925
36	ENSBTAG00000011467	ENSG00000168062	BATF2	3.5419	9.4833e-06
36	ENSBTAG00000011483	ENSG00000074660	SCARF1	2.31171	1.02759e-06
36	ENSBTAG00000011515	ENSG00000188404	SELL	6.11892	9.70414e-22
36	ENSBTAG00000011524	ENSG00000114127	XRN1	2.13201	0.000177254
36	ENSBTAG00000011543	ENSG00000188389	PDCD1	2.26642	0.0235924
36	ENSBTAG00000011545	ENSG00000119125	GDA	1.60574	0.0237323
36	ENSBTAG00000011563	N/A	TNFSF13B	3.41027	8.06663e-08
36	ENSBTAG00000011578	ENSG00000026508	CD44	2.11924	3.50259e-05
36	ENSBTAG00000011593	ENSG00000112531	QKI	1.83753	0.000794192
36	ENSBTAG00000011596	ENSG00000100650	SFRS5	1.72444	0.00451261
36	ENSBTAG00000011600	ENSG00000107968	MAP3K8	1.82482	0.00511856
36	ENSBTAG00000011608	ENSG00000122203	P33MONOX	1.88198	0.000191477
36	ENSBTAG00000011614	ENSG00000205268	PDE7A	1.59473	0.0239342
36	ENSBTAG00000011623	ENSG00000062716	VMP1	2.31553	0.000405412
36	ENSBTAG00000011642	ENSG00000091009	RBM27	1.51763	0.0319207
36	ENSBTAG00000011667	ENSG00000146281	PM20D2	2.94951	0.00796931
36	ENSBTAG00000011677	ENSG00000187837	HIST1H1C	2.15081	0.0235563
36	ENSBTAG00000011683	ENSG00000133961	NUMB	1.73227	0.00174158
36	ENSBTAG00000011689	ENSG00000167615	LENG8	2.45772	4.06857e-05
36	ENSBTAG00000011698	ENSG00000105397	TYK2	1.87157	0.0024997
36	ENSBTAG00000011721	ENSG00000108510	MED13	2.47827	2.1521e-06
36	ENSBTAG00000011729	ENSG00000131748	STARD3	1.70852	0.00306134
36	ENSBTAG00000011742	ENSG00000154310	TNIK	2.32862	0.00140356
36	ENSBTAG00000011757	ENSG00000080815	PSEN1	1.80093	0.000456524
36	ENSBTAG00000011765	ENSG00000139112	GABARAPL1	3.14125	2.43442e-08
36	ENSBTAG00000011784	ENSG00000000938	FGR	3.70313	5.76108e-13
36	ENSBTAG00000011790	ENSG00000180182	MED14	1.50316	0.0262484
36	ENSBTAG00000011798	ENSG00000211455	STK38L	1.97775	5.64935e-05
36	ENSBTAG00000011815	ENSG00000105771	SMG9	1.69368	0.00418729
36	ENSBTAG00000011828	ENSG00000179361	ARID3B	1.93832	0.0482589
36	ENSBTAG00000011829	ENSG00000196712	NF1	1.8578	0.00198255
36	ENSBTAG00000011839	ENSG00000112972	HMGCS1	1.88372	0.025046
36	ENSBTAG00000011851	ENSG00000010810	FYN	2.42881	0.000379599
36	ENSBTAG00000011876	ENSG00000159256	MORC3	1.82247	0.000840478
36	ENSBTAG00000011912	ENSG00000148339	SLC25A25	2.27746	4.96235e-06
36	ENSBTAG00000011922	ENSG00000178209	PLEC	1.93994	0.00812254
36	ENSBTAG00000011936	ENSG00000104043	ATP8B4	2.18879	0.000650624
36	ENSBTAG00000011957	ENSG00000111269	CREBL2	1.99658	0.000924724
36	ENSBTAG00000011970	ENSG00000052795	FNIP2	1.91509	0.0390681
36	ENSBTAG00000011982	ENSG00000123685	BATF3	7.35585	5.51692e-25
36	ENSBTAG00000011994	ENSG00000166579	NDEL1	2.08663	1.09921e-05
36	ENSBTAG00000011997	ENSG00000122515	ZMIZ2	1.71628	0.0327165
36	ENSBTAG00000012010	ENSG00000110218	PANX1	1.66532	0.0174477
36	ENSBTAG00000012022	ENSG00000167202	TBC1D2B	2.32742	7.7982e-05
36	ENSBTAG00000012038	ENSG00000169871	TRIM56	2.63514	0.000152732
36	ENSBTAG00000012046	ENSG00000171223	JUNB	3.95473	4.24114e-14
36	ENSBTAG00000012047	ENSG00000096968	JAK2	3.41825	8.54134e-13
36	ENSBTAG00000012050	ENSG00000160991	ORAI2	2.08398	0.000543076
36	ENSBTAG00000012052	ENSG00000159339	PADI4	2.11627	8.69209e-06
36	ENSBTAG00000012057	ENSG00000134812	GIF	3.06654	0.00948399
36	ENSBTAG00000012059	ENSG00000167508	MVD	1.86411	0.0105017
36	ENSBTAG00000012060	ENSG00000101577	LPIN2	2.63589	1.08943e-07
36	ENSBTAG00000012064	ENSG00000142528	ZNF473	1.61274	0.0427757
36	ENSBTAG00000012066	N/A	PECAM1	3.40169	0.00298798
36	ENSBTAG00000012067	ENSG00000152223	EPG5	2.72238	5.5674e-07
36	ENSBTAG00000012101	ENSG00000125755	SYMPK	1.56986	0.0260013
36	ENSBTAG00000012120	ENSG00000163659	TIPARP	1.73815	0.00389975
36	ENSBTAG00000012124	ENSG00000062194	GPBP1	1.87814	0.000245528
36	ENSBTAG00000012125	ENSG00000203879	GDI1	1.63028	0.00981015
36	ENSBTAG00000012172	ENSG00000167470	MIDN	2.90276	2.03409e-08
36	ENSBTAG00000012191	ENSG00000151718	WWC2	1.66656	0.0254023
36	ENSBTAG00000012197	ENSG00000242802	KIAA0415	1.68282	0.00827186
36	ENSBTAG00000012201	N/A	CYP3A5	4.0029	0.000325688
36	ENSBTAG00000012208	N/A	N/A	2.26261	0.000420242
36	ENSBTAG00000012216	ENSG00000168404	MLKL	2.20347	2.41625e-05
36	ENSBTAG00000012223	ENSG00000125735	TNFSF14	3.56104	1.73672e-06
36	ENSBTAG00000012252	ENSG00000075643	MOCOS	1.715	0.00831765
36	ENSBTAG00000012267	ENSG00000133858	ZFC3H1	1.50289	0.0213581
36	ENSBTAG00000012277	ENSG00000100104	SRRD	1.67741	0.0351394
36	ENSBTAG00000012297	ENSG00000042062	FAM65C	3.41978	0.00655066
36	ENSBTAG00000012314	ENSG00000130164	LDLR	2.02392	0.00323322
36	ENSBTAG00000012317	N/A	PNP	1.7203	0.0163116
36	ENSBTAG00000012321	N/A	ZFAND6	1.50555	0.0261237
36	ENSBTAG00000012335	ENSG00000182179	UBA7	3.44843	3.19957e-05
36	ENSBTAG00000012357	N/A	N/A	2.38616	0.00244548
36	ENSBTAG00000012371	ENSG00000108582	CPD	1.71136	0.00698383
36	ENSBTAG00000012387	ENSG00000145730	PAM	1.90292	0.000293185
36	ENSBTAG00000012406	ENSG00000124256	ZBP1	2.76826	0.000634173
36	ENSBTAG00000012408	N/A	RAB27A	3.66848	4.71044e-09
36	ENSBTAG00000012419	ENSG00000188761	BCL2L15	3.26519	3.00316e-06
36	ENSBTAG00000012432	ENSG00000079459	FDFT1	1.65055	0.0496662
36	ENSBTAG00000012441	ENSG00000101665	SMAD7	3.17038	1.09281e-06
36	ENSBTAG00000012451	N/A	HLA-DMB	2.28371	0.000144315
36	ENSBTAG00000012500	ENSG00000131759	RARA	1.76839	0.0128122
36	ENSBTAG00000012519	ENSG00000158125	XDH	2.64914	1.5914e-07
36	ENSBTAG00000012552	ENSG00000102081	FMR1	1.51714	0.00985836
36	ENSBTAG00000012615	ENSG00000169554	ZEB2	1.58793	0.0323698
36	ENSBTAG00000012626	ENSG00000158470	B4GALT5	2.86467	5.25983e-08
36	ENSBTAG00000012628	ENSG00000110436	SLC1A2	3.16859	0.00143481
36	ENSBTAG00000012638	ENSG00000163221	S100A12	2.61459	9.89405e-08
36	ENSBTAG00000012640	ENSG00000143546	S100A8	4.24319	5.80134e-12
36	ENSBTAG00000012668	N/A	N/A	2.32939	0.0154432
36	ENSBTAG00000012671	ENSG00000145901	TNIP1	3.45312	1.17097e-12
36	ENSBTAG00000012683	ENSG00000167978	SRRM2	1.98064	0.00874056
36	ENSBTAG00000012719	ENSG00000165886	UBTD1	1.56529	0.0206134
36	ENSBTAG00000012737	ENSG00000140030	GPR65	2.91501	1.74593e-09
36	ENSBTAG00000012745	N/A	PPAN	1.6101	0.0217377
36	ENSBTAG00000012777	ENSG00000112658	SRF	1.60532	0.0100263
36	ENSBTAG00000012778	ENSG00000162909	CAPN2	2.07862	6.79094e-05
36	ENSBTAG00000012779	ENSG00000197872	FAM49A	1.82775	0.000751901
36	ENSBTAG00000012787	ENSG00000143751	SDE2	1.6378	0.00404928
36	ENSBTAG00000012894	ENSG00000205413	SAMD9	3.72147	6.40415e-09
36	ENSBTAG00000012900	ENSG00000198133	TMEM229B	2.32026	0.000814199
36	ENSBTAG00000012904	ENSG00000134109	EDEM1	1.87081	0.00194797
36	ENSBTAG00000012916	N/A	N/A	1.78577	0.000265555
36	ENSBTAG00000012926	ENSG00000136404	TM6SF1	2.11104	0.00430186
36	ENSBTAG00000012938	ENSG00000008083	JARID2	1.7212	0.0109677
36	ENSBTAG00000012962	ENSG00000031698	SARS	2.22836	7.4449e-06
36	ENSBTAG00000012976	ENSG00000116729	WLS	3.85588	5.37744e-15
36	ENSBTAG00000012989	ENSG00000156587	UBE2L6	2.49594	0.000104851
36	ENSBTAG00000012997	ENSG00000130768	SMPDL3B	4.4805	2.25423e-05
36	ENSBTAG00000013017	ENSG00000134183	GNAT2	2.69576	0.00362021
36	ENSBTAG00000013018	ENSG00000116337	AMPD2	2.28238	8.01459e-05
36	ENSBTAG00000013023	ENSG00000071054	MAP4K4	2.03304	0.0154106
36	ENSBTAG00000013044	ENSG00000160219	GAB3	2.22351	0.00139951
36	ENSBTAG00000013045	ENSG00000130826	DKC1	1.5034	0.0131279
36	ENSBTAG00000013074	ENSG00000158615	PPP1R15B	1.75378	0.0056052
36	ENSBTAG00000013108	ENSG00000159399	HK2	1.70971	0.0091084
36	ENSBTAG00000013125	ENSG00000011422	PLAUR	2.6403	3.02394e-06
36	ENSBTAG00000013165	ENSG00000136960	ENPP2	1.54674	0.00780223
36	ENSBTAG00000013196	ENSG00000081320	STK17B	2.03153	0.00021563
36	ENSBTAG00000013201	ENSG00000132965	ALOX5AP	1.94101	6.78851e-05
36	ENSBTAG00000013205	ENSG00000196083	IL1RAP	3.84795	4.12637e-09
36	ENSBTAG00000013215	ENSG00000118242	MREG	1.79165	0.00103899
36	ENSBTAG00000013275	ENSG00000116670	MAD2L2	2.07066	0.000816221
36	ENSBTAG00000013290	ENSG00000135636	DYSF	4.24741	1.00533e-13
36	ENSBTAG00000013305	ENSG00000188897	N/A	12.4429	3.11115e-09
36	ENSBTAG00000013334	ENSG00000119535	CSF3R	8.63969	9.69695e-25
36	ENSBTAG00000013362	ENSG00000079805	DNM2	1.54254	0.034801
36	ENSBTAG00000013364	ENSG00000173239	LIPM	3.26755	0.000243656
36	ENSBTAG00000013368	ENSG00000152766	ANKRD22	3.06586	1.78356e-08
36	ENSBTAG00000013371	ENSG00000102445	KIAA0226L	8.48344	2.30007e-22
36	ENSBTAG00000013380	ENSG00000101639	CEP192	2.0839	0.000473545
36	ENSBTAG00000013410	ENSG00000075413	MARK3	1.60143	0.00315931
36	ENSBTAG00000013412	ENSG00000102908	NFAT5	2.72353	0.000253044
36	ENSBTAG00000013449	ENSG00000115839	RAB3GAP1	1.54233	0.0135782
36	ENSBTAG00000013451	ENSG00000168421	RHOH	9.81852	1.03754e-13
36	ENSBTAG00000013454	ENSG00000055208	TAB2	1.62672	0.00246521
36	ENSBTAG00000013475	ENSG00000131323	TRAF3	2.08678	0.00093547
36	ENSBTAG00000013524	ENSG00000153815	CMIP	1.89071	0.000424919
36	ENSBTAG00000013555	ENSG00000135503	ACVR1B	2.92187	2.29672e-10
36	ENSBTAG00000013569	ENSG00000004468	CD38	2.98195	1.28064e-06
36	ENSBTAG00000013577	ENSG00000105281	SLC1A5	1.93197	8.01049e-05
36	ENSBTAG00000013586	ENSG00000121807	BT.63814	3.42542	1.7934e-10
36	ENSBTAG00000013645	ENSG00000092871	RFFL	1.65643	0.0450781
36	ENSBTAG00000013651	ENSG00000148719	DNAJB12	1.63396	0.00774287
36	ENSBTAG00000013670	ENSG00000119457	TSCOT	3.02721	4.62884e-10
36	ENSBTAG00000013689	ENSG00000140563	MCTP2	6.33931	5.7095e-13
36	ENSBTAG00000013702	ENSG00000170684	ZNF296	1.96916	0.0226186
36	ENSBTAG00000013705	ENSG00000146232	NFKBIE	3.04359	2.10113e-10
36	ENSBTAG00000013706	ENSG00000106780	MEGF9	2.21705	0.00744128
36	ENSBTAG00000013730	ENSG00000110448	CD5	2.33687	0.00251894
36	ENSBTAG00000013745	ENSG00000161638	ITGA5	2.11778	2.30664e-05
36	ENSBTAG00000013792	ENSG00000185262	FAM100B	1.989	0.000474261
36	ENSBTAG00000013834	N/A	TRIP10	2.46526	0.000503626
36	ENSBTAG00000013843	ENSG00000139567	ACVRL1	1.95073	0.000349303
36	ENSBTAG00000013861	ENSG00000183023	NCX1	3.11443	0.000195374
36	ENSBTAG00000013863	ENSG00000120129	DUSP1	2.75255	0.00228664
36	ENSBTAG00000013884	ENSG00000213445	SIPA1	1.66011	0.0209708
36	ENSBTAG00000013895	ENSG00000173039	RELA	2.03103	0.000134286
36	ENSBTAG00000013900	ENSG00000132109	TRIM21	1.96654	0.000556091
36	ENSBTAG00000013919	N/A	BOLA-DRB3	1.68818	0.00360683
36	ENSBTAG00000013929	ENSG00000166592	RRAD	15.7329	1.51596e-17
36	ENSBTAG00000013961	ENSG00000162601	MYSM1	1.91114	0.0116612
36	ENSBTAG00000013981	ENSG00000165389	SPTSSA	2.89853	4.03401e-11
36	ENSBTAG00000013988	ENSG00000015475	BID2	3.24111	2.23717e-09
36	ENSBTAG00000013996	ENSG00000087266	SH3BP2	2.57151	3.79671e-06
36	ENSBTAG00000014023	ENSG00000096717	SIRT1	1.52796	0.0144748
36	ENSBTAG00000014087	ENSG00000133247	SUV420H2	2.85497	1.79597e-08
36	ENSBTAG00000014090	ENSG00000196843	ARID5A	3.72257	6.31111e-13
36	ENSBTAG00000014102	ENSG00000116455	WDR77	2.18152	3.6644e-07
36	ENSBTAG00000014105	ENSG00000182934	SRPR	1.538	0.0444275
36	ENSBTAG00000014113	ENSG00000108700	CCL8	3.70756	1.47377e-06
36	ENSBTAG00000014122	ENSG00000110074	FOXRED1	1.58776	0.0412538
36	ENSBTAG00000014127	ENSG00000073756	PGHS-2	5.38818	2.9739e-11
36	ENSBTAG00000014153	ENSG00000160199	PKNOX1	2.43313	7.28738e-07
36	ENSBTAG00000014158	ENSG00000082258	CCNT2	1.53784	0.0113245
36	ENSBTAG00000014172	ENSG00000146192	FGD2	1.90426	0.0106477
36	ENSBTAG00000014186	ENSG00000124160	NCOA5	1.50852	0.0289524
36	ENSBTAG00000014217	ENSG00000152804	HHEX	1.57676	0.0148345
36	ENSBTAG00000014227	ENSG00000102471	NDFIP2	1.55452	0.00760184
36	ENSBTAG00000014237	ENSG00000100055	CYTH4	2.7101	3.96355e-08
36	ENSBTAG00000014248	ENSG00000155545	MIER3	1.6422	0.0106477
36	ENSBTAG00000014261	ENSG00000113407	TARS	2.27636	7.68876e-06
36	ENSBTAG00000014265	ENSG00000198911	SREBF2	1.88094	0.00675307
36	ENSBTAG00000014297	ENSG00000155363	MOV10	2.62523	0.000127528
36	ENSBTAG00000014306	ENSG00000142197	DOPEY2	1.77203	0.00223413
36	ENSBTAG00000014310	ENSG00000008869	HEATR5B	1.72783	0.00432672
36	ENSBTAG00000014324	ENSG00000163297	ANTXR2	2.09872	1.60696e-05
36	ENSBTAG00000014359	ENSG00000162490	C16H1orf187	5.14438	9.93349e-05
36	ENSBTAG00000014396	ENSG00000155090	TIEG1	1.9054	9.29464e-05
36	ENSBTAG00000014400	ENSG00000007968	E2F2	12.8327	1.01646e-18
36	ENSBTAG00000014420	ENSG00000204305	AGER	1.8749	0.0269737
36	ENSBTAG00000014421	ENSG00000204304	PBX2	1.7967	0.00387529
36	ENSBTAG00000014439	ENSG00000117009	KMO	8.94039	1.04035e-14
36	ENSBTAG00000014465	ENSG00000106366	SERPINE1	6.25319	4.03133e-16
36	ENSBTAG00000014471	N/A	AKAP2	2.21875	2.68855e-05
36	ENSBTAG00000014490	ENSG00000198563	DDX39B	1.51117	0.0273906
36	ENSBTAG00000014496	ENSG00000112486	CCR6	1.87968	0.0328008
36	ENSBTAG00000014497	ENSG00000120436	GPR31	4.32051	0.000307036
36	ENSBTAG00000014508	ENSG00000163833	FBXO40	2.83323	0.0105396
36	ENSBTAG00000014511	ENSG00000131591	FLJ20584	1.93356	0.012375
36	ENSBTAG00000014526	ENSG00000172081	MOB3A	1.60702	0.0114459
36	ENSBTAG00000014529	N/A	GBP4	2.2762	0.00207897
36	ENSBTAG00000014543	ENSG00000221866	PLXNA4	2.86584	0.00801111
36	ENSBTAG00000014548	ENSG00000135842	FAM129A	4.43268	2.27257e-14
36	ENSBTAG00000014554	ENSG00000124216	SNAI1	4.08558	7.22361e-10
36	ENSBTAG00000014555	ENSG00000087589	CASS4	5.99008	1.05401e-06
36	ENSBTAG00000014558	N/A	DDX21	1.75814	0.00029926
36	ENSBTAG00000014560	ENSG00000136630	HLX	1.93662	0.00444414
36	ENSBTAG00000014605	ENSG00000139083	ETV6	2.19754	2.89839e-05
36	ENSBTAG00000014614	ENSG00000107796	ACTA2	5.31267	0.00113115
36	ENSBTAG00000014628	ENSG00000111335	OAS2	5.25872	6.23195e-06
36	ENSBTAG00000014642	ENSG00000147813	NAPRT1	2.00963	0.00299413
36	ENSBTAG00000014680	ENSG00000168826	ZBTB49	1.70386	0.0329367
36	ENSBTAG00000014693	ENSG00000167874	TMEM88	4.85155	1.07637e-11
36	ENSBTAG00000014705	ENSG00000188290	HES4	5.332	0.000904817
36	ENSBTAG00000014707	ENSG00000187608	ISG15	6.48828	2.47477e-06
36	ENSBTAG00000014728	ENSG00000139192	TAPBPL	2.53203	9.55819e-07
36	ENSBTAG00000014737	ENSG00000150630	VEGFC	2.57967	0.000430474
36	ENSBTAG00000014762	ENSG00000172183	ISG20	8.25272	4.57856e-18
36	ENSBTAG00000014769	ENSG00000101216	GMEB2	1.73093	0.00911991
36	ENSBTAG00000014806	ENSG00000074370	ATP2A3	1.56347	0.0224977
36	ENSBTAG00000014825	ENSG00000087095	NLK	1.60467	0.0145999
36	ENSBTAG00000014829	ENSG00000166268	C5H12orf28	8.98911	1.49347e-06
36	ENSBTAG00000014857	N/A	N/A	2.05468	0.00310021
36	ENSBTAG00000014880	ENSG00000160223	ICOSLG	3.05162	1.44772e-09
36	ENSBTAG00000014903	ENSG00000167972	ABCA3	1.67994	0.0149506
36	ENSBTAG00000014906	ENSG00000038427	VCAN	5.90296	8.63172e-10
36	ENSBTAG00000014917	ENSG00000107937	GTPBP4	1.72742	0.000494741
36	ENSBTAG00000014921	ENSG00000136244	IL6	18.8436	9.69695e-25
36	ENSBTAG00000014943	ENSG00000126012	KDM5C	1.60094	0.0347068
36	ENSBTAG00000014953	N/A	N/A	6.69573	2.49004e-10
36	ENSBTAG00000014982	ENSG00000183397	C7H19orf71	1.63524	0.0483628
36	ENSBTAG00000014991	ENSG00000148498	PARD3	4.88708	0.00349375
36	ENSBTAG00000015007	N/A	NCOA1	1.58742	0.0393888
36	ENSBTAG00000015018	ENSG00000186628	FSD2	2.3347	0.0473816
36	ENSBTAG00000015032	ENSG00000170458	CD14	2.3772	1.4273e-06
36	ENSBTAG00000015034	ENSG00000113141	IK	1.53651	0.0112391
36	ENSBTAG00000015042	ENSG00000120314	WDR55	1.5166	0.0126524
36	ENSBTAG00000015046	ENSG00000164078	MST1R	10.2862	2.90798e-09
36	ENSBTAG00000015060	ENSG00000154451	GBP5	3.03135	0.000276729
36	ENSBTAG00000015061	N/A	N/A	3.92034	1.19713e-11
36	ENSBTAG00000015086	ENSG00000117594	HSD11B1	5.85174	3.52493e-05
36	ENSBTAG00000015119	ENSG00000160584	SIK3	2.00997	0.00712978
36	ENSBTAG00000015124	ENSG00000134884	ARGLU1	1.54682	0.0156673
36	ENSBTAG00000015126	ENSG00000168884	TNIP2	2.18162	0.000165843
36	ENSBTAG00000015127	ENSG00000124145	SDC4	4.42274	1.48207e-12
36	ENSBTAG00000015150	ENSG00000168811	IL12A	16.3421	2.88286e-09
36	ENSBTAG00000015154	N/A	MCL1	1.8627	0.000610263
36	ENSBTAG00000015190	ENSG00000141452	C24H18orf8	1.82247	0.000223065
36	ENSBTAG00000015195	ENSG00000141458	NPC1	1.62836	0.0377892
36	ENSBTAG00000015209	ENSG00000123933	MXD4	1.8698	0.0481545
36	ENSBTAG00000015212	ENSG00000159110	IFNAR2	2.38794	1.21789e-07
36	ENSBTAG00000015228	ENSG00000019582	BT.46809	1.7802	0.00290526
36	ENSBTAG00000015240	ENSG00000127481	UBR4	2.07106	0.0044067
36	ENSBTAG00000015263	ENSG00000149532	CPSF7	1.57116	0.0293057
36	ENSBTAG00000015271	ENSG00000104312	RIPK2	1.58104	0.00299872
36	ENSBTAG00000015277	ENSG00000165494	PCF11	1.54077	0.0246745
36	ENSBTAG00000015312	ENSG00000111321	LTBR	1.56508	0.0101215
36	ENSBTAG00000015318	ENSG00000130202	PVRL2	2.39977	1.23988e-06
36	ENSBTAG00000015326	ENSG00000105928	DFNA5	1.57432	0.00757479
36	ENSBTAG00000015333	ENSG00000064313	TAF2	1.55442	0.0186865
36	ENSBTAG00000015375	ENSG00000095370	SH2D3C	3.39709	1.16688e-12
36	ENSBTAG00000015386	ENSG00000162924	REL	2.56526	0.000794192
36	ENSBTAG00000015413	ENSG00000155903	RASA2	3.44378	6.3942e-16
36	ENSBTAG00000015509	N/A	NAMPT	2.06059	0.0024997
36	ENSBTAG00000015543	ENSG00000160007	ARHGAP35	3.45303	9.5699e-06
36	ENSBTAG00000015562	ENSG00000121316	PLBD1	2.78114	3.81556e-11
36	ENSBTAG00000015569	ENSG00000151023	ENKUR	3.08753	0.0144648
36	ENSBTAG00000015580	ENSG00000140332	TLE3	4.17295	3.2853e-15
36	ENSBTAG00000015592	ENSG00000139572	GPR84	9.86961	1.4278e-35
36	ENSBTAG00000015609	ENSG00000124126	PREX1	2.42488	1.9596e-05
36	ENSBTAG00000015632	ENSG00000186891	TNFRSF18	3.90993	7.00899e-07
36	ENSBTAG00000015636	ENSG00000130813	C7H19orf66	1.82847	0.000433753
36	ENSBTAG00000015649	ENSG00000121895	TMEM156	1.51362	0.0147358
36	ENSBTAG00000015678	ENSG00000189362	TMEM194B	2.04521	0.0189236
36	ENSBTAG00000015694	ENSG00000103111	MON1B	2.12347	0.000126536
36	ENSBTAG00000015707	ENSG00000112195	TREML2	2.77248	9.82094e-09
36	ENSBTAG00000015711	ENSG00000159388	BTG2	6.28728	7.59042e-23
36	ENSBTAG00000015730	ENSG00000204257	HLA-DMA	2.00535	0.000314811
36	ENSBTAG00000015742	ENSG00000076662	ICAM3	3.358	9.23147e-14
36	ENSBTAG00000015749	N/A	STEAP1	6.93599	6.25071e-08
36	ENSBTAG00000015752	ENSG00000135899	SP110	3.12409	3.91687e-08
36	ENSBTAG00000015776	ENSG00000156875	HIAT1	1.66091	0.00179016
36	ENSBTAG00000015779	ENSG00000140464	PML	3.2102	9.68139e-05
36	ENSBTAG00000015792	ENSG00000188596	C12orf55	4.85096	0.0089638
36	ENSBTAG00000015801	ENSG00000090776	EFNB1	1.83821	0.00224773
36	ENSBTAG00000015805	ENSG00000197555	SIPA1L1	2.40336	2.11274e-05
36	ENSBTAG00000015821	ENSG00000133805	AMPD3	2.36475	6.03733e-06
36	ENSBTAG00000015837	ENSG00000169313	P2RY12	5.2556	2.63882e-05
36	ENSBTAG00000015844	ENSG00000105825	TFPI2	7.00248	9.87227e-07
36	ENSBTAG00000015868	ENSG00000174405	LIG4	3.90984	5.31623e-12
36	ENSBTAG00000015882	ENSG00000160087	UBE2J2	1.50912	0.00997309
36	ENSBTAG00000015889	ENSG00000103249	CLCN7	1.55769	0.0264438
36	ENSBTAG00000015908	ENSG00000125505	MBOAT7	1.75126	0.00369502
36	ENSBTAG00000015919	ENSG00000169116	DKFZP564O0823	3.41733	7.60786e-10
36	ENSBTAG00000015938	ENSG00000120318	ARAP3	2.22551	0.00145266
36	ENSBTAG00000015952	ENSG00000105963	ADAP1	2.35889	3.41755e-06
36	ENSBTAG00000015961	ENSG00000134198	TSPAN2	4.32868	0.00119314
36	ENSBTAG00000015969	ENSG00000196182	STK40	1.65868	0.00672824
36	ENSBTAG00000015974	ENSG00000162769	FLVCR1	2.19553	0.000823306
36	ENSBTAG00000015976	ENSG00000109118	PHF12	2.34535	8.46705e-05
36	ENSBTAG00000015979	ENSG00000063015	SEZ6	4.39252	0.0136395
36	ENSBTAG00000015994	ENSG00000173988	LRRC63	4.02304	8.36374e-05
36	ENSBTAG00000016060	ENSG00000095794	CREM	2.43304	0.000524643
36	ENSBTAG00000016061	ENSG00000134321	RSAD2	8.37365	9.14153e-05
36	ENSBTAG00000016073	ENSG00000148154	UGCG	1.83916	0.00222926
36	ENSBTAG00000016085	ENSG00000184216	IRAK1	1.95544	0.000894201
36	ENSBTAG00000016095	ENSG00000012211	LMO6	2.14778	6.8133e-05
36	ENSBTAG00000016104	ENSG00000095564	BTAF1	1.57857	0.0125009
36	ENSBTAG00000016116	N/A	N/A	5.48909	5.35401e-20
36	ENSBTAG00000016163	ENSG00000099985	OSM	7.37399	1.41283e-24
36	ENSBTAG00000016169	ENSG00000125968	ID1	3.9665	0.000811188
36	ENSBTAG00000016197	ENSG00000019144	PHLDB1	3.25368	1.68344e-10
36	ENSBTAG00000016198	ENSG00000100393	EP300	1.77094	0.0233023
36	ENSBTAG00000016204	ENSG00000139178	C1RL	2.1805	0.000201148
36	ENSBTAG00000016206	ENSG00000189221	MAOA	1.55567	0.0143308
36	ENSBTAG00000016208	ENSG00000198959	TGM2	3.67458	1.3644e-10
36	ENSBTAG00000016217	ENSG00000184898	RBM43	1.79818	0.00389975
36	ENSBTAG00000016230	ENSG00000165288	BRWD3	1.73673	0.00589347
36	ENSBTAG00000016260	ENSG00000188906	LRRK2	3.86585	6.38212e-13
36	ENSBTAG00000016315	ENSG00000103187	COTL1	1.57978	0.0299278
36	ENSBTAG00000016316	ENSG00000074755	ZZEF1	2.04667	0.00311664
36	ENSBTAG00000016344	N/A	PIK3R6	4.39322	9.45976e-05
36	ENSBTAG00000016345	ENSG00000100385	IL2RB	2.46433	0.00938876
36	ENSBTAG00000016354	ENSG00000160888	IER2	2.85507	6.40276e-05
36	ENSBTAG00000016357	ENSG00000112303	VNN2	3.02121	2.4437e-08
36	ENSBTAG00000016367	ENSG00000119446	RBM18	1.57548	0.00850617
36	ENSBTAG00000016378	ENSG00000197324	LRP10	1.93563	0.000979566
36	ENSBTAG00000016381	ENSG00000139890	REM2	6.83961	1.02068e-05
36	ENSBTAG00000016388	ENSG00000101187	SLCO4A1	6.1662	1.02075e-18
36	ENSBTAG00000016401	ENSG00000123240	OPTN	1.80839	0.00150037
36	ENSBTAG00000016411	ENSG00000133874	RNF122	2.36438	1.96852e-06
36	ENSBTAG00000016414	ENSG00000111424	VDR	4.04947	2.88598e-13
36	ENSBTAG00000016424	ENSG00000008516	MMP25	3.8697	2.20527e-12
36	ENSBTAG00000016435	ENSG00000146909	NOM1	1.54926	0.0184778
36	ENSBTAG00000016455	ENSG00000158966	CACHD1	6.8336	9.18259e-07
36	ENSBTAG00000016494	ENSG00000054967	RELT	2.04629	0.0026809
36	ENSBTAG00000016498	ENSG00000112419	PHACTR2	2.26792	1.05991e-05
36	ENSBTAG00000016508	ENSG00000175215	CTDSP2	1.59014	0.0463602
36	ENSBTAG00000016513	ENSG00000130844	ZNF331	3.11104	0.000437255
36	ENSBTAG00000016519	ENSG00000172197	MBOAT1	2.52428	5.91285e-07
36	ENSBTAG00000016532	ENSG00000114738	MAPKAPK3	1.52029	0.0174477
36	ENSBTAG00000016542	ENSG00000196878	LAMB3	6.48616	6.60099e-08
36	ENSBTAG00000016546	ENSG00000059378	PARP12	2.27543	0.000503626
36	ENSBTAG00000016566	ENSG00000144668	ITGA9	5.33107	2.99536e-19
36	ENSBTAG00000016593	ENSG00000161791	FMNL3	3.33482	6.38885e-11
36	ENSBTAG00000016656	ENSG00000173193	PARP14	2.14148	0.00193977
36	ENSBTAG00000016661	N/A	USP18	5.54504	1.75338e-05
36	ENSBTAG00000016683	ENSG00000100906	BIKBA	2.89368	0.000153566
36	ENSBTAG00000016698	ENSG00000158714	SLAMF8	2.98658	2.2924e-07
36	ENSBTAG00000016711	ENSG00000108179	PPIF	1.73158	0.0167324
36	ENSBTAG00000016779	ENSG00000130779	CLIP1	1.96035	0.000136757
36	ENSBTAG00000016797	ENSG00000133275	CSNK1G2	1.50255	0.0312615
36	ENSBTAG00000016804	ENSG00000143669	LYST	2.37276	0.000195374
36	ENSBTAG00000016828	ENSG00000231925	TAPBP	1.81447	0.00102344
36	ENSBTAG00000016830	ENSG00000204209	DAXX	2.20189	1.19611e-05
36	ENSBTAG00000016841	ENSG00000118322	ATP10B	2.995	0.0483477
36	ENSBTAG00000016879	ENSG00000257093	KIAA1147	2.36369	3.54416e-06
36	ENSBTAG00000016906	ENSG00000111012	CYP27B1	2.78767	1.30766e-08
36	ENSBTAG00000016911	ENSG00000225485	ARHGAP23	2.07713	0.0492689
36	ENSBTAG00000016912	ENSG00000123297	TSFM	2.22237	3.23099e-06
36	ENSBTAG00000016913	ENSG00000135407	AVIL	6.14174	9.9855e-09
36	ENSBTAG00000016915	ENSG00000102755	FLT1	2.75176	0.000381603
36	ENSBTAG00000016932	ENSG00000138468	SENP7	1.68461	0.00847796
36	ENSBTAG00000016944	ENSG00000128271	ADORA2A	3.30469	7.49636e-12
36	ENSBTAG00000016979	ENSG00000161217	PCYT1A	1.5524	0.0448888
36	ENSBTAG00000016984	ENSG00000169410	PTPN9	1.68733	0.0301874
36	ENSBTAG00000016990	ENSG00000162402	USP24	1.58889	0.0109246
36	ENSBTAG00000017000	ENSG00000164485	IL22RA2	7.28188	3.23745e-05
36	ENSBTAG00000017002	ENSG00000125826	C20ORF18	1.94729	0.000998494
36	ENSBTAG00000017016	N/A	H3F3C	2.09527	8.01658e-05
36	ENSBTAG00000017082	ENSG00000127948	POR	1.61203	0.00780223
36	ENSBTAG00000017090	ENSG00000176994	SMCR8	1.64235	0.0368194
36	ENSBTAG00000017091	ENSG00000137200	FTSJD2	1.86264	0.0177539
36	ENSBTAG00000017118	ENSG00000137414	FAM8A1	1.70327	0.020754
36	ENSBTAG00000017228	ENSG00000175274	TP53I11	4.70643	0.00112493
36	ENSBTAG00000017233	ENSG00000173821	RNF213	5.82536	2.76664e-06
36	ENSBTAG00000017255	ENSG00000119778	ATAD2B	1.69224	0.00347241
36	ENSBTAG00000017280	ENSG00000125730	C3	4.4907	7.02774e-12
36	ENSBTAG00000017287	ENSG00000136048	FLJ11259	1.95825	7.54807e-05
36	ENSBTAG00000017310	ENSG00000166979	C1H21orf63	2.57243	0.00160651
36	ENSBTAG00000017346	ENSG00000101265	RASSF2	2.52075	1.54838e-06
36	ENSBTAG00000017363	ENSG00000130066	SAT1	2.62183	6.38329e-05
36	ENSBTAG00000017367	ENSG00000152778	IFIT5	1.89974	0.0179562
36	ENSBTAG00000017375	ENSG00000174749	C6H4orf32	2.03854	0.00154957
36	ENSBTAG00000017425	ENSG00000165474	GJB2	2.13444	0.00264841
36	ENSBTAG00000017435	N/A	KCTD7	3.44208	1.0872e-05
36	ENSBTAG00000017457	ENSG00000072786	STK10	1.77347	0.00481543
36	ENSBTAG00000017461	ENSG00000141526	SLC16A3	1.6174	0.0263872
36	ENSBTAG00000017462	ENSG00000128272	ATF4	1.72749	0.00138114
36	ENSBTAG00000017517	ENSG00000130856	ZNF236	1.96813	0.00606497
36	ENSBTAG00000017542	ENSG00000112033	PPARD	2.818	4.27014e-08
36	ENSBTAG00000017580	ENSG00000143390	RFX5	1.65601	0.0304753
36	ENSBTAG00000017592	ENSG00000138678	AGPAT9	2.11458	0.00139951
36	ENSBTAG00000017593	ENSG00000124731	TREM1	3.01598	1.85795e-10
36	ENSBTAG00000017656	ENSG00000126091	ST3GAL3	2.28339	0.0141797
36	ENSBTAG00000017670	N/A	N/A	1.9442	0.00913701
36	ENSBTAG00000017672	ENSG00000105509	HAS1	4.37215	0.0183
36	ENSBTAG00000017674	ENSG00000162572	SCNN1D	4.68286	3.08548e-11
36	ENSBTAG00000017682	ENSG00000168769	TET2	2.13072	0.000385947
36	ENSBTAG00000017713	ENSG00000126777	KTN1	1.59621	0.00207258
36	ENSBTAG00000017722	ENSG00000198734	F5	4.29901	6.54793e-15
36	ENSBTAG00000017763	ENSG00000165030	NFIL3	2.31315	1.29805e-05
36	ENSBTAG00000017764	ENSG00000068024	HDAC4	4.07906	3.51092e-13
36	ENSBTAG00000017776	ENSG00000173575	CHD2	1.57414	0.0450236
36	ENSBTAG00000017793	ENSG00000188883	KLRG2	3.02	0.00988481
36	ENSBTAG00000017826	ENSG00000132330	SCLY	1.92124	0.00527219
36	ENSBTAG00000017833	ENSG00000034677	RNF19A	1.70546	0.00263912
36	ENSBTAG00000017839	ENSG00000156299	TIAM1	2.3599	0.00278422
36	ENSBTAG00000017840	ENSG00000076108	BAZ2A	1.91619	0.000612886
36	ENSBTAG00000017850	ENSG00000129675	ARHGEF6	1.78656	0.000430474
36	ENSBTAG00000017851	ENSG00000186350	RXRA	1.90824	0.00373874
36	ENSBTAG00000017855	ENSG00000135916	ITM2C	3.48783	5.84971e-13
36	ENSBTAG00000017863	ENSG00000122862	SRGN	1.74466	0.00654264
36	ENSBTAG00000017895	ENSG00000132514	CLEC10A	3.93199	0.00444906
36	ENSBTAG00000017942	N/A	CRTC2	1.79966	0.00489002
36	ENSBTAG00000017969	ENSG00000167434	CA4	7.78955	1.79489e-05
36	ENSBTAG00000017970	ENSG00000159840	ZYX	1.81865	0.00130372
36	ENSBTAG00000017994	ENSG00000125952	MAX	1.94205	0.000150623
36	ENSBTAG00000018000	N/A	CLN3	1.87975	0.000419992
36	ENSBTAG00000018011	ENSG00000184730	APOBR	4.0645	8.5799e-13
36	ENSBTAG00000018013	ENSG00000142227	EMP3	1.76419	0.00148722
36	ENSBTAG00000018015	ENSG00000197272	IL27	3.38702	2.641e-12
36	ENSBTAG00000018036	ENSG00000198791	CNOT7	1.77762	0.000493727
36	ENSBTAG00000018046	N/A	B3GNT2	1.6026	0.0432303
36	ENSBTAG00000018048	ENSG00000099917	MED15	1.75091	0.0091084
36	ENSBTAG00000018050	ENSG00000140743	CDR2	1.55961	0.0440101
36	ENSBTAG00000018059	ENSG00000121594	BT.27986	3.14612	9.51728e-08
36	ENSBTAG00000018073	ENSG00000100300	TSPO	1.87785	0.000211705
36	ENSBTAG00000018086	N/A	TBC1D10A	1.70142	0.00923109
36	ENSBTAG00000018108	ENSG00000089159	PXN	2.59339	4.51776e-07
36	ENSBTAG00000018119	ENSG00000136250	AOAH	3.93483	7.26178e-11
36	ENSBTAG00000018134	N/A	AREGB	1.97348	0.022453
36	ENSBTAG00000018137	ENSG00000175899	A2M	1.93291	0.000129341
36	ENSBTAG00000018138	ENSG00000175066	GK5	1.79417	0.002
36	ENSBTAG00000018146	ENSG00000171724	VAT1L	7.50031	3.25296e-07
36	ENSBTAG00000018165	ENSG00000111913	FAM65B	10.5504	4.91569e-24
36	ENSBTAG00000018186	ENSG00000160209	PDXK	3.15151	6.45882e-10
36	ENSBTAG00000018198	N/A	TLR9	2.43532	0.0401723
36	ENSBTAG00000018203	ENSG00000134256	CD101	3.63786	2.72e-07
36	ENSBTAG00000018223	ENSG00000133048	CHI3L1	2.46674	6.72827e-08
36	ENSBTAG00000018227	ENSG00000033867	SLC4A7	1.80267	0.000814199
36	ENSBTAG00000018229	ENSG00000008441	NFIX	2.26851	0.0446076
36	ENSBTAG00000018232	ENSG00000133115	STOML3	5.52053	0.000194039
36	ENSBTAG00000018238	ENSG00000114626	ABTB1	1.92485	0.00381511
36	ENSBTAG00000018252	ENSG00000140450	ARRDC4	6.96191	2.11362e-12
36	ENSBTAG00000018254	ENSG00000111276	CDKN1B	1.60521	0.00914819
36	ENSBTAG00000018280	ENSG00000197506	SLC28A3	6.14964	6.25322e-09
36	ENSBTAG00000018315	ENSG00000141456	PELP1	1.746	0.0279366
36	ENSBTAG00000018332	ENSG00000196850	PPTC7	1.67863	0.0451168
36	ENSBTAG00000018334	ENSG00000126003	PLAGL2	1.76597	0.0458143
36	ENSBTAG00000018381	ENSG00000176390	CRLF3	1.56001	0.00509141
36	ENSBTAG00000018398	ENSG00000177464	GPR4	7.01955	3.52035e-06
36	ENSBTAG00000018419	ENSG00000129467	ADCY4	3.03608	6.12292e-07
36	ENSBTAG00000018422	ENSG00000129465	RIPK3	2.17306	2.69102e-05
36	ENSBTAG00000018423	ENSG00000108654	DDX5	1.799	0.00130196
36	ENSBTAG00000018430	ENSG00000186088	PION	3.36709	2.69283e-14
36	ENSBTAG00000018451	ENSG00000159335	PTMS	2.01693	0.00217787
36	ENSBTAG00000018474	ENSG00000160712	IL6R	2.52081	4.81531e-07
36	ENSBTAG00000018487	ENSG00000213085	CCDC19	7.39803	8.55724e-07
36	ENSBTAG00000018488	ENSG00000172493	AFF1	1.71484	0.0225282
36	ENSBTAG00000018523	ENSG00000112343	TRIM38	1.79727	0.000785187
36	ENSBTAG00000018577	ENSG00000139514	SLC7A1	1.8772	0.012219
36	ENSBTAG00000018625	ENSG00000006194	ZNF263	2.74229	3.90855e-07
36	ENSBTAG00000018638	ENSG00000048342	CC2D2A	4.24952	9.10356e-05
36	ENSBTAG00000018653	ENSG00000173559	OBFC2A	2.33219	3.32057e-07
36	ENSBTAG00000018667	ENSG00000120158	RCL1	2.4389	1.02534e-06
36	ENSBTAG00000018669	ENSG00000163803	PLB1	3.19678	0.0379843
36	ENSBTAG00000018704	ENSG00000154640	BTG3	1.77754	0.00047554
36	ENSBTAG00000018718	ENSG00000197312	DDI2	1.77921	0.0308776
36	ENSBTAG00000018730	ENSG00000116809	ZBTB17	1.68227	0.00524252
36	ENSBTAG00000018773	ENSG00000172602	RND1	4.90351	2.56744e-05
36	ENSBTAG00000018804	ENSG00000143126	CELSR2	2.00341	0.0483348
36	ENSBTAG00000018851	ENSG00000005810	MYCBP2	1.92721	0.00283519
36	ENSBTAG00000018862	ENSG00000163412	EIF4E3	1.69453	0.00718118
36	ENSBTAG00000018869	ENSG00000140749	IGSF6	2.91486	1.09885e-11
36	ENSBTAG00000018898	ENSG00000032219	ARID4A	1.56473	0.00987276
36	ENSBTAG00000018905	ENSG00000196547	MAN2A2	1.6153	0.0269435
36	ENSBTAG00000018912	ENSG00000076928	ARHGEF1	1.89649	0.00120602
36	ENSBTAG00000018946	ENSG00000167483	FAM129C	2.05279	0.00519349
36	ENSBTAG00000018951	ENSG00000109436	TBC1D9	3.88764	1.38671e-13
36	ENSBTAG00000018975	ENSG00000107147	KCNT1	2.78802	1.83815e-07
36	ENSBTAG00000018986	ENSG00000068366	ACSL4	4.25926	8.78057e-16
36	ENSBTAG00000018993	ENSG00000139626	ITGB7	2.42689	4.1876e-08
36	ENSBTAG00000018994	ENSG00000121858	TNFSF10	6.04552	4.5135e-06
36	ENSBTAG00000019015	N/A	IFITM3	4.14083	5.38423e-10
36	ENSBTAG00000019017	N/A	IFITM2	5.02872	5.68015e-12
36	ENSBTAG00000019018	N/A	N/A	4.18609	2.30822e-10
36	ENSBTAG00000019054	ENSG00000133106	EPSTI1	1.77111	0.0233014
36	ENSBTAG00000019059	ENSG00000168010	ATG16L2	2.26778	0.000145227
36	ENSBTAG00000019061	ENSG00000102034	ELF4	2.44542	3.99932e-05
36	ENSBTAG00000019099	ENSG00000147454	SLC25A37	1.91054	0.00529961
36	ENSBTAG00000019110	ENSG00000146278	PNRC1	2.19437	7.75407e-05
36	ENSBTAG00000019115	ENSG00000179604	CDC42EP4	2.9768	6.48683e-07
36	ENSBTAG00000019123	ENSG00000103313	MEFV	9.81167	3.27575e-17
36	ENSBTAG00000019193	ENSG00000168137	SETD5	1.58768	0.0496328
36	ENSBTAG00000019197	ENSG00000108021	FAM208B	1.74267	0.00560975
36	ENSBTAG00000019227	N/A	N/A	3.01069	2.85235e-08
36	ENSBTAG00000019272	ENSG00000087253	LPCAT2	3.01723	1.31558e-08
36	ENSBTAG00000019293	ENSG00000179388	EGR3	4.36216	7.78611e-10
36	ENSBTAG00000019303	ENSG00000198517	MAFK	2.5621	0.000293278
36	ENSBTAG00000019313	ENSG00000108175	ZMIZ1	3.03854	1.53712e-05
36	ENSBTAG00000019314	ENSG00000155313	USP25	1.54279	0.0180283
36	ENSBTAG00000019338	ENSG00000131724	IL13RA1	1.50939	0.0168634
36	ENSBTAG00000019339	ENSG00000143772	ITPKB	2.02023	0.005084
36	ENSBTAG00000019386	N/A	BOLA-NC1	1.80575	0.00134986
36	ENSBTAG00000019404	N/A	IL10RB	1.64664	0.00254216
36	ENSBTAG00000019414	ENSG00000113240	CLK4	1.737	0.000257901
36	ENSBTAG00000019428	N/A	CCR1	1.72944	0.00359729
36	ENSBTAG00000019432	ENSG00000108622	ICAM2	3.95856	3.62084e-11
36	ENSBTAG00000019436	ENSG00000165915	SLC39A13	1.66526	0.0024997
36	ENSBTAG00000019451	ENSG00000169762	TAPT1	1.67375	0.00712978
36	ENSBTAG00000019456	ENSG00000198369	SPRED2	1.98944	0.000795755
36	ENSBTAG00000019470	ENSG00000119408	NEK6	1.56183	0.00409674
36	ENSBTAG00000019474	ENSG00000103657	HERC1	1.96409	0.000600008
36	ENSBTAG00000019479	ENSG00000157014	TATDN2	2.58393	4.29313e-06
36	ENSBTAG00000019517	ENSG00000049540	ELN	5.68908	4.71518e-11
36	ENSBTAG00000019524	ENSG00000156886	ITGAD	1.98365	0.00884273
36	ENSBTAG00000019530	ENSG00000155666	KDM8	2.23948	0.0207054
36	ENSBTAG00000019545	ENSG00000182957	SPATA13	3.67458	7.75352e-07
36	ENSBTAG00000019581	ENSG00000175895	PLEKHF2	1.6	0.00223733
36	ENSBTAG00000019604	ENSG00000125753	VASP	2.25853	7.86609e-06
36	ENSBTAG00000019617	ENSG00000134242	PTPN22	2.38406	0.00180362
36	ENSBTAG00000019662	ENSG00000087152	ATXN7L3	1.71871	0.0031933
36	ENSBTAG00000019665	ENSG00000136689	IL1RN	5.45865	1.04595e-17
36	ENSBTAG00000019669	ENSG00000177575	CD163	1.78821	0.0112911
36	ENSBTAG00000019672	N/A	N/A	1.76943	0.00738488
36	ENSBTAG00000019675	ENSG00000124788	ATXN1	2.39914	0.000760033
36	ENSBTAG00000019684	ENSG00000112664	NUDT3	1.58814	0.0113906
36	ENSBTAG00000019695	ENSG00000117000	RLF	1.82652	0.000427869
36	ENSBTAG00000019716	ENSG00000169429	IL8	2.59486	0.000503626
36	ENSBTAG00000019742	ENSG00000065970	FOXJ2	2.04337	6.79155e-05
36	ENSBTAG00000019767	ENSG00000105556	MIER2	2.03172	0.00299997
36	ENSBTAG00000019796	ENSG00000162894	FAIM3	2.64158	0.0242071
36	ENSBTAG00000019800	ENSG00000020633	RUNX3	2.83185	6.36862e-05
36	ENSBTAG00000019808	ENSG00000184305	FAM190A	2.24269	0.0425511
36	ENSBTAG00000019822	ENSG00000159713	TPPP3	2.46363	0.0364136
36	ENSBTAG00000019857	ENSG00000164164	OTUD4	1.96746	0.000915157
36	ENSBTAG00000019872	ENSG00000155629	PIK3AP1	3.17428	4.62884e-10
36	ENSBTAG00000019884	N/A	N/A	1.69918	0.0497814
36	ENSBTAG00000019888	ENSG00000100084	HIRA	1.6155	0.0275488
36	ENSBTAG00000019900	ENSG00000113441	LNPEP	2.40289	5.53008e-05
36	ENSBTAG00000019903	ENSG00000131477	RAMP2	1.63349	0.0149409
36	ENSBTAG00000019915	ENSG00000148180	GSN	2.0545	0.00264369
36	ENSBTAG00000019929	ENSG00000138448	ITGAV	2.26972	5.99477e-06
36	ENSBTAG00000019933	ENSG00000079277	MKNK1	1.91497	0.000299547
36	ENSBTAG00000019938	ENSG00000102921	N4BP1	3.76615	8.33834e-13
36	ENSBTAG00000019953	ENSG00000165168	CYBB	1.54515	0.0155008
36	ENSBTAG00000019967	ENSG00000185989	RASA3	1.55374	0.0250294
36	ENSBTAG00000019975	ENSG00000168685	IL7R	1.97853	0.000195374
36	ENSBTAG00000019979	ENSG00000134326	CMPK2	4.35067	0.000721518
36	ENSBTAG00000019989	ENSG00000168297	PXK	2.61683	5.22989e-09
36	ENSBTAG00000020000	ENSG00000132359	RAP1GAP2	3.48174	0.00329604
36	ENSBTAG00000020019	ENSG00000173578	XCR1	4.0413	0.00785761
36	ENSBTAG00000020034	ENSG00000254087	LYN	2.89037	1.13307e-08
36	ENSBTAG00000020041	ENSG00000031003	FAM13B	1.71595	0.0124559
36	ENSBTAG00000020089	N/A	N/A	2.26735	1.82562e-06
36	ENSBTAG00000020093	ENSG00000139842	CUL4A	1.70985	0.00542867
36	ENSBTAG00000020095	ENSG00000149516	MS4A3	9.18007	2.33047e-06
36	ENSBTAG00000020116	N/A	JSP.1	1.61451	0.0346551
36	ENSBTAG00000020141	ENSG00000164946	FREM1	3.03793	0.0156266
36	ENSBTAG00000020161	ENSG00000099910	KLHL22	2.84267	0.00224773
36	ENSBTAG00000020164	ENSG00000198604	BAZ1A	3.11465	2.02902e-10
36	ENSBTAG00000020166	ENSG00000124201	ZNFX1	3.57009	1.01369e-06
36	ENSBTAG00000020173	ENSG00000168918	INPP5D	2.14247	7.52664e-05
36	ENSBTAG00000020225	ENSG00000059377	TBXAS1	3.25748	1.35285e-08
36	ENSBTAG00000020232	ENSG00000079313	REXO1	1.69142	0.00719701
36	ENSBTAG00000020233	ENSG00000165813	C10orf118	1.51938	0.0350519
36	ENSBTAG00000020237	ENSG00000089818	NECAP1	1.57257	0.00435808
36	ENSBTAG00000020242	ENSG00000205755	CRLF2	3.28374	0.00042749
36	ENSBTAG00000020270	ENSG00000109320	NFKB1	3.81211	1.61544e-12
36	ENSBTAG00000020281	ENSG00000100503	NIN	2.13136	2.08336e-06
36	ENSBTAG00000020283	ENSG00000138166	DUSP5	2.79224	4.73745e-06
36	ENSBTAG00000020303	ENSG00000145868	FBXO38	1.6157	0.00381919
36	ENSBTAG00000020313	ENSG00000187239	FNBP1	1.96778	0.00133097
36	ENSBTAG00000020330	ENSG00000133639	BTG1	2.0313	0.000149388
36	ENSBTAG00000020350	ENSG00000158050	DUSP2	5.04123	5.95543e-13
36	ENSBTAG00000020382	ENSG00000132669	RIN2	2.60976	1.50474e-07
36	ENSBTAG00000020395	ENSG00000163155	LYSMD1	1.79875	0.000984569
36	ENSBTAG00000020453	ENSG00000258227	CLEC5A	1.96828	0.000853539
36	ENSBTAG00000020458	ENSG00000135823	STX6	2.22302	5.97097e-06
36	ENSBTAG00000020472	ENSG00000073614	KDM5A	1.77993	0.00210457
36	ENSBTAG00000020480	ENSG00000100596	SPTLC2	1.78337	0.00150832
36	ENSBTAG00000020490	ENSG00000148411	NACC2	1.85458	0.000790344
36	ENSBTAG00000020515	ENSG00000051009	FAM160A2	2.04917	0.000332231
36	ENSBTAG00000020536	ENSG00000138642	HERC6	5.66763	2.01598e-07
36	ENSBTAG00000020538	ENSG00000138646	HERC5	3.37507	4.40598e-05
36	ENSBTAG00000020540	ENSG00000188760	TMEM198	11.0094	1.48683e-08
36	ENSBTAG00000020542	ENSG00000169291	SHE	2.98735	0.0109183
36	ENSBTAG00000020552	ENSG00000116731	PRDM2	2.17679	0.00354965
36	ENSBTAG00000020554	ENSG00000204472	AIF1	1.86407	0.000310976
36	ENSBTAG00000020566	ENSG00000186716	BCR	4.16935	0.00201014
36	ENSBTAG00000020580	ENSG00000134827	TCN1	5.92941	6.79665e-14
36	ENSBTAG00000020602	ENSG00000131203	IDO1	2.23607	0.0493844
36	ENSBTAG00000020614	ENSG00000171132	PRKCE	2.28352	0.039595
36	ENSBTAG00000020616	ENSG00000077044	DGKD	2.20782	0.000149256
36	ENSBTAG00000020620	N/A	N/A	3.0823	5.59492e-07
36	ENSBTAG00000020649	ENSG00000179583	CIITA	1.85563	0.00183778
36	ENSBTAG00000020661	ENSG00000165029	ABCA1	2.12738	0.000966337
36	ENSBTAG00000020674	ENSG00000227507	LTB	2.75454	0.00215602
36	ENSBTAG00000020713	ENSG00000112182	BACH2	5.68628	0.000955161
36	ENSBTAG00000020735	N/A	SMG1	2.01272	0.00556214
36	ENSBTAG00000020736	ENSG00000101017	CD40	3.16196	4.62884e-10
36	ENSBTAG00000020745	ENSG00000127124	HIVEP3	5.09287	6.38212e-13
36	ENSBTAG00000020747	ENSG00000130707	ASS1	1.8998	0.00106908
36	ENSBTAG00000020755	ENSG00000174175	SELP	9.93398	7.8821e-08
36	ENSBTAG00000020760	ENSG00000099940	SNAP29	1.73749	0.00281021
36	ENSBTAG00000020764	ENSG00000064666	CNN2	1.61705	0.00239245
36	ENSBTAG00000020766	ENSG00000064687	ABCA7	4.36549	1.61989e-13
36	ENSBTAG00000020767	ENSG00000198574	SH2D1B	1.73986	0.0264077
36	ENSBTAG00000020780	ENSG00000064932	SBNO2	4.53719	2.28919e-16
36	ENSBTAG00000020787	ENSG00000196455	PIK3R4	1.56848	0.0138054
36	ENSBTAG00000020791	ENSG00000107263	RAPGEF1	1.71293	0.0198518
36	ENSBTAG00000020801	ENSG00000153310	FAM49B	1.79743	0.000293185
36	ENSBTAG00000020860	ENSG00000153922	CHD1	2.09682	6.15711e-06
36	ENSBTAG00000020865	ENSG00000197329	PELI1	3.40305	3.16813e-11
36	ENSBTAG00000020872	ENSG00000197405	BT.34208	1.91417	0.00369407
36	ENSBTAG00000020884	N/A	CASP13	2.84806	6.26349e-08
36	ENSBTAG00000020892	ENSG00000134460	IL2RA	8.39377	1.07299e-11
36	ENSBTAG00000020904	ENSG00000105639	JAK3	3.64187	4.52137e-13
36	ENSBTAG00000020907	ENSG00000131470	PSMC3IP	2.52334	0.0278568
36	ENSBTAG00000020911	ENSG00000109920	FNBP4	2.35194	1.06388e-05
36	ENSBTAG00000020921	ENSG00000166501	PRKCB	2.35726	1.17537e-06
36	ENSBTAG00000020935	ENSG00000100644	HIF1A	1.61813	0.012988
36	ENSBTAG00000020936	ENSG00000167207	NOD2	1.78706	0.00039819
36	ENSBTAG00000020937	ENSG00000023608	SNAPC1	1.74863	0.03379
36	ENSBTAG00000020964	ENSG00000143093	FAM40A	1.50362	0.0351892
36	ENSBTAG00000020990	ENSG00000174944	P2RY14	8.83454	8.20318e-11
36	ENSBTAG00000021021	ENSG00000167173	C15orf39	2.69821	0.000164004
36	ENSBTAG00000021029	ENSG00000135362	PRR5L	2.07986	0.00299872
36	ENSBTAG00000021060	ENSG00000108592	FTSJ3	1.56445	0.00564982
36	ENSBTAG00000021064	N/A	N/A	2.64257	2.5094e-05
36	ENSBTAG00000021071	ENSG00000171206	TRIM8	1.60671	0.0219
36	ENSBTAG00000021087	ENSG00000159459	UBR1	2.30396	5.18103e-06
36	ENSBTAG00000021091	ENSG00000185722	ANKFY1	1.95813	0.000943273
36	ENSBTAG00000021144	ENSG00000140368	PSTPIP1	3.17517	5.17614e-10
36	ENSBTAG00000021145	ENSG00000104814	MAP4K1	1.62135	0.00568515
36	ENSBTAG00000021166	ENSG00000162771	FAM71A	5.5948	0.000122573
36	ENSBTAG00000021176	ENSG00000103196	CRISPLD2	5.38695	1.06429e-17
36	ENSBTAG00000021182	ENSG00000128512	DOCK4	1.73068	0.00457102
36	ENSBTAG00000021214	ENSG00000118564	FBXL5	1.5132	0.0330217
36	ENSBTAG00000021224	ENSG00000130449	ZSWIM6	2.05627	0.000148287
36	ENSBTAG00000021240	ENSG00000164935	DCSTAMP	2.25821	3.12439e-06
36	ENSBTAG00000021245	ENSG00000164056	SPRY1	1.78795	0.00543644
36	ENSBTAG00000021260	ENSG00000178234	GALNT11	1.54519	0.0320745
36	ENSBTAG00000021286	ENSG00000160190	SLC37A1	1.6969	0.0175023
36	ENSBTAG00000021287	ENSG00000118596	SLC16A7	2.93255	0.000794397
36	ENSBTAG00000021326	ENSG00000115009	CCL20	20.4877	1.87248e-31
36	ENSBTAG00000021338	ENSG00000184232	OAF	4.20831	2.92744e-09
36	ENSBTAG00000021351	ENSG00000184634	MED12	2.17461	0.00279342
36	ENSBTAG00000021381	ENSG00000146122	DAAM2	3.44263	1.81859e-06
36	ENSBTAG00000021392	ENSG00000100897	WDR23	1.55236	0.0366384
36	ENSBTAG00000021394	ENSG00000139914	FITM1	2.29912	0.00761795
36	ENSBTAG00000021396	ENSG00000173706	HEG1	8.30919	1.12491e-09
36	ENSBTAG00000021430	ENSG00000243566	UPK3B	2.30736	0.00131847
36	ENSBTAG00000021435	ENSG00000185022	MAFF	3.4905	1.29756e-09
36	ENSBTAG00000021452	ENSG00000168016	TRANK1	6.65529	3.80868e-09
36	ENSBTAG00000021462	ENSG00000108342	CSF3	13.9742	3.19529e-07
36	ENSBTAG00000021464	ENSG00000167778	SPRYD3	1.585	0.0270155
36	ENSBTAG00000021467	ENSG00000167779	IGFBP6	2.72013	0.00587654
36	ENSBTAG00000021480	ENSG00000130561	SAG	7.46106	8.41836e-07
36	ENSBTAG00000021490	ENSG00000160193	WDR4	1.98997	0.000575213
36	ENSBTAG00000021504	ENSG00000150455	TIRAP	2.01164	0.00367147
36	ENSBTAG00000021505	ENSG00000055483	USP36	2.14312	0.000198088
36	ENSBTAG00000021523	ENSG00000168610	STAT3	2.53629	1.46976e-08
36	ENSBTAG00000021573	ENSG00000198876	DCAF12	1.99072	5.76509e-05
36	ENSBTAG00000021595	ENSG00000130787	HIP1R	3.7874	1.62377e-11
36	ENSBTAG00000021647	ENSG00000186431	FCAR	2.23029	5.52587e-05
36	ENSBTAG00000021658	ENSG00000161835	GRASP	2.52705	0.0125838
36	ENSBTAG00000021703	ENSG00000144893	MED12L	4.682	4.59316e-08
36	ENSBTAG00000021709	ENSG00000066336	SPI1	1.73113	0.00414134
36	ENSBTAG00000021761	ENSG00000157764	BRAF	1.6705	0.0157163
36	ENSBTAG00000021766	ENSG00000113070	HBEGF	2.22137	8.69675e-05
36	ENSBTAG00000021791	ENSG00000138496	PARP9	1.78191	0.0015073
36	ENSBTAG00000021818	ENSG00000123146	CD97	2.60075	1.73448e-07
36	ENSBTAG00000021819	ENSG00000142166	IFNAR1	1.79635	0.00341783
36	ENSBTAG00000021820	ENSG00000123136	DDX39	2.20571	8.63566e-05
36	ENSBTAG00000021842	N/A	FCGR2	2.47881	9.58346e-06
36	ENSBTAG00000021856	ENSG00000166024	R3HCC1L	1.58499	0.00739602
36	ENSBTAG00000021911	ENSG00000144724	PTPRG	1.92638	0.0224122
36	ENSBTAG00000021919	ENSG00000134369	NAV1	1.95239	0.00234483
36	ENSBTAG00000022022	ENSG00000138867	C17H22orf13	1.64264	0.00902434
36	ENSBTAG00000022288	ENSG00000101935	AMMECR1	1.95913	0.00504346
36	ENSBTAG00000022381	ENSG00000187605	TET3	2.45615	0.00270195
36	ENSBTAG00000022394	N/A	SAA1	4.94111	9.25489e-06
36	ENSBTAG00000022395	N/A	N/A	5.27096	3.21434e-05
36	ENSBTAG00000022396	N/A	SAA3	3.70004	2.02902e-10
36	ENSBTAG00000022489	N/A	N/A	4.30249	3.85733e-07
36	ENSBTAG00000022681	ENSG00000163378	EOGT	2.68757	1.08472e-07
36	ENSBTAG00000022689	ENSG00000163602	RYBP	2.79684	3.52926e-08
36	ENSBTAG00000022779	ENSG00000102837	OLFM4	4.96896	1.67217e-05
36	ENSBTAG00000022799	ENSG00000148400	NOTCH1	2.75455	8.37038e-06
36	ENSBTAG00000022813	ENSG00000180061	TMEM150B	2.28535	1.06388e-05
36	ENSBTAG00000022895	ENSG00000122490	PQLC1	1.70413	0.00576824
36	ENSBTAG00000023026	N/A	SERPINB2	7.71859	5.82422e-13
36	ENSBTAG00000023054	ENSG00000122912	SLC25A16	1.682	0.00308522
36	ENSBTAG00000023144	ENSG00000081237	PTPRC	2.40934	4.03564e-07
36	ENSBTAG00000023179	ENSG00000173334	TRIB1	3.25508	6.80924e-11
36	ENSBTAG00000023198	N/A	SERPINB2	5.01753	5.80138e-06
36	ENSBTAG00000023551	ENSG00000142961	MOB3C	1.86607	0.000286319
36	ENSBTAG00000023610	ENSG00000161265	U2AF1L4	1.72217	0.0046222
36	ENSBTAG00000023648	N/A	ART5	4.83268	0.000325866
36	ENSBTAG00000023832	ENSG00000151651	ADAM8	1.91292	0.0138663
36	ENSBTAG00000023847	ENSG00000095574	IKZF5	1.57148	0.0113245
36	ENSBTAG00000023851	ENSG00000167106	FAM102A	1.88406	0.00228101
36	ENSBTAG00000023867	ENSG00000056586	RC3H2	1.72566	0.00902434
36	ENSBTAG00000023929	ENSG00000075426	FOSL2	2.99529	3.44357e-06
36	ENSBTAG00000024097	N/A	MRPS15	2.14602	1.56877e-05
36	ENSBTAG00000024105	ENSG00000153094	BCL2L11	2.01586	0.00408323
36	ENSBTAG00000024177	N/A	H2B	2.71312	0.0483477
36	ENSBTAG00000024199	ENSG00000055609	MLL3	1.79945	0.0422095
36	ENSBTAG00000024493	ENSG00000162496	DHRS3	1.71768	0.00528411
36	ENSBTAG00000024561	N/A	H3F3A	1.57163	0.00971216
36	ENSBTAG00000024603	ENSG00000196498	NCOR2	2.5933	3.6281e-05
36	ENSBTAG00000024641	ENSG00000214717	ZBED1	1.72598	0.030435
36	ENSBTAG00000024715	ENSG00000149177	PTPRJ	2.07222	1.53598e-05
36	ENSBTAG00000024815	ENSG00000206560	ANKRD28	1.75095	0.0100263
36	ENSBTAG00000024822	ENSG00000107290	SETX	1.67092	0.0120984
36	ENSBTAG00000024909	N/A	H3F3A	2.0816	0.000247835
36	ENSBTAG00000024918	ENSG00000023445	BIRC3	4.1849	2.53927e-16
36	ENSBTAG00000024928	ENSG00000028137	TNFRSF1B	3.49998	2.26868e-11
36	ENSBTAG00000024960	N/A	CD1D	2.80535	6.11032e-05
36	ENSBTAG00000025130	ENSG00000177374	HIC1	6.323	4.97753e-10
36	ENSBTAG00000025219	N/A	N/A	2.54603	0.000445601
36	ENSBTAG00000025233	ENSG00000099625	C19orf26	3.00695	0.00655066
36	ENSBTAG00000025250	N/A	CCL3	3.63173	6.76551e-07
36	ENSBTAG00000025257	N/A	CCL4	6.62895	4.57731e-11
36	ENSBTAG00000025258	N/A	N/A	5.83573	0.000109688
36	ENSBTAG00000025329	ENSG00000119669	IRF2BPL	1.98145	0.00058296
36	ENSBTAG00000025401	ENSG00000146094	DOK3	1.96137	0.00847796
36	ENSBTAG00000025405	ENSG00000156127	BATF	3.21866	9.03654e-09
36	ENSBTAG00000025443	ENSG00000217128	FNIP1	1.52382	0.0228439
36	ENSBTAG00000025462	ENSG00000099860	GADD45B	6.34227	3.3028e-16
36	ENSBTAG00000025471	ENSG00000232810	TNF	17.4604	4.08111e-20
36	ENSBTAG00000025494	ENSG00000170915	PAQR8	1.78225	0.000128771
36	ENSBTAG00000025644	ENSG00000198668	CALM	1.52606	0.013549
36	ENSBTAG00000025762	ENSG00000173786	CNP	2.36606	4.3131e-05
36	ENSBTAG00000025782	ENSG00000106952	TNFSF8	1.54023	0.0317615
36	ENSBTAG00000025812	N/A	N/A	2.70993	7.11089e-06
36	ENSBTAG00000025898	ENSG00000204634	TBC1D8	1.99204	4.24913e-05
36	ENSBTAG00000025953	N/A	N/A	2.04229	0.0143542
36	ENSBTAG00000026070	N/A	N/A	4.11928	0.00111534
36	ENSBTAG00000026080	N/A	N/A	2.92903	1.27679e-06
36	ENSBTAG00000026148	N/A	N/A	3.80401	1.21078e-07
36	ENSBTAG00000026192	ENSG00000146540	C25H7ORF50	2.96424	5.23945e-10
36	ENSBTAG00000026199	ENSG00000075624	ACTB	1.5	0.0273906
36	ENSBTAG00000026233	N/A	N/A	2.17102	0.0060248
36	ENSBTAG00000026234	ENSG00000104375	STK3	1.76476	0.000867857
36	ENSBTAG00000026376	ENSG00000184602	SNN	3.70136	1.25005e-14
36	ENSBTAG00000026403	ENSG00000005339	CREBBP	2.23648	0.000326357
36	ENSBTAG00000026676	ENSG00000162512	SDC3	1.55133	0.0363689
36	ENSBTAG00000026753	N/A	CXCR2	8.66551	2.70774e-22
36	ENSBTAG00000026754	ENSG00000181852	RNF41	3.0555	3.93314e-10
36	ENSBTAG00000026944	N/A	LILRA4	1.87935	7.1635e-05
36	ENSBTAG00000027051	ENSG00000169403	PTAFR	2.45478	6.84279e-07
36	ENSBTAG00000027064	ENSG00000151136	BTBD11	3.61382	5.65841e-05
36	ENSBTAG00000027317	ENSG00000124226	RNF114	1.63263	0.0225282
36	ENSBTAG00000027326	ENSG00000172315	TP53RK	2.22988	1.58369e-06
36	ENSBTAG00000027327	ENSG00000149635	OCSTAMP	6.18093	6.00391e-18
36	ENSBTAG00000027444	N/A	SVIL	2.32794	0.000195064
36	ENSBTAG00000027557	ENSG00000175213	ZNF408	1.64988	0.0138996
36	ENSBTAG00000027626	ENSG00000147533	GOLGA7	1.5696	0.014376
36	ENSBTAG00000027642	ENSG00000180878	C11orf42	2.91569	0.0242414
36	ENSBTAG00000027655	ENSG00000145365	TIFA	4.26402	2.04196e-06
36	ENSBTAG00000027665	ENSG00000104221	BRF2	1.66879	0.016811
36	ENSBTAG00000027713	N/A	LYSMD3	1.50577	0.0309696
36	ENSBTAG00000027760	N/A	N/A	2.89314	8.41433e-10
36	ENSBTAG00000027916	ENSG00000172175	MALT1	1.66145	0.00427242
36	ENSBTAG00000027937	ENSG00000171867	PRNP	2.48094	4.7902e-08
36	ENSBTAG00000029930	ENSG00000199060	bta-mir-22	2.26316	0.0427096
36	ENSBTAG00000029942	ENSG00000207966	bta-mir-29c	2.7858	0.0112771
36	ENSBTAG00000029982	ENSG00000207567	bta-mir-142	2.72247	0.0304156
36	ENSBTAG00000029996	ENSG00000207808	bta-mir-27a	3.51157	0.013814
36	ENSBTAG00000030071	ENSG00000209707	bta-mir-24-2	5.13387	0.000191477
36	ENSBTAG00000030168	ENSG00000125457	MIF4GD	1.52077	0.0150911
36	ENSBTAG00000030173	ENSG00000129646	QRICH2	2.66734	0.0251834
36	ENSBTAG00000030416	N/A	N/A	3.89504	1.12531e-13
36	ENSBTAG00000030424	ENSG00000150048	CLEC1A	1.87132	0.0349892
36	ENSBTAG00000030503	ENSG00000246705	H2AFJ	1.64402	0.00545443
36	ENSBTAG00000030589	ENSG00000113119	TMCO6	1.56762	0.0186207
36	ENSBTAG00000030836	ENSG00000173276	ZNF295	1.73045	0.0105247
36	ENSBTAG00000030845	N/A	N/A	1.64763	0.00803399
36	ENSBTAG00000030913	ENSG00000157601	MX1-B	3.32521	0.000142757
36	ENSBTAG00000030921	ENSG00000183844	FAM3B	2.64964	0.0207062
36	ENSBTAG00000030932	ENSG00000137959	IFI44L	2.72833	0.00712347
36	ENSBTAG00000030951	ENSG00000197343	ZNF655	1.85918	0.000979566
36	ENSBTAG00000031214	N/A	N/A	7.90426	1.23956e-06
36	ENSBTAG00000031231	ENSG00000125347	IRF1	3.23392	4.09098e-06
36	ENSBTAG00000031252	ENSG00000085117	CD82	3.30612	4.18431e-10
36	ENSBTAG00000031355	N/A	N/A	1.76536	0.000633595
36	ENSBTAG00000031396	N/A	N/A	2.02963	6.22889e-05
36	ENSBTAG00000031397	ENSG00000181631	P2RY13	8.76214	2.90459e-23
36	ENSBTAG00000031402	ENSG00000171456	ASXL1	1.61853	0.0213663
36	ENSBTAG00000031430	ENSG00000112149	CD83	1.81207	0.00975637
36	ENSBTAG00000031441	ENSG00000089327	FXYD5	1.66893	0.00528411
36	ENSBTAG00000031453	ENSG00000101331	C20orf160	8.30683	0.000713827
36	ENSBTAG00000031476	ENSG00000198719	DLL1	3.51089	0.00254922
36	ENSBTAG00000031483	N/A	N/A	1.55064	0.00977487
36	ENSBTAG00000031544	ENSG00000175197	DDIT3	1.50867	0.019993
36	ENSBTAG00000031548	N/A	N/A	1.91097	0.00389385
36	ENSBTAG00000031701	ENSG00000164691	TAGAP	4.80382	3.35249e-12
36	ENSBTAG00000031718	ENSG00000060491	OGFR	1.93049	0.000111583
36	ENSBTAG00000031789	ENSG00000156860	FBRS	1.7257	0.0100629
36	ENSBTAG00000031797	ENSG00000145050	MANF	1.58041	0.0215701
36	ENSBTAG00000031814	N/A	SDS	4.41804	2.62174e-13
36	ENSBTAG00000031829	N/A	FTSJ1	1.53482	0.0203806
36	ENSBTAG00000031849	ENSG00000183160	TMEM119	4.76436	0.000215256
36	ENSBTAG00000031889	N/A	H2B	2.64334	0.0372977
36	ENSBTAG00000031895	ENSG00000029639	TFB1M	1.92631	0.00191984
36	ENSBTAG00000031905	N/A	N/A	5.11	3.21812e-12
36	ENSBTAG00000031950	N/A	RAB3IP	6.33918	9.84217e-18
36	ENSBTAG00000031962	ENSG00000139832	RAB20	4.18427	3.09261e-16
36	ENSBTAG00000032031	ENSG00000204366	ZBTB12	2.1571	0.000158525
36	ENSBTAG00000032209	ENSG00000204165	CXHXorf65	3.4501	0.0154559
36	ENSBTAG00000032260	ENSG00000188215	DCUN1D3	2.28341	0.000359665
36	ENSBTAG00000032277	ENSG00000115919	KYNU	2.40156	3.55364e-06
36	ENSBTAG00000032289	ENSG00000075884	ARHGAP15	2.37991	7.63424e-05
36	ENSBTAG00000032369	ENSG00000123609	NMI	2.12924	0.00020897
36	ENSBTAG00000032427	ENSG00000135723	FHOD1	1.55738	0.049027
36	ENSBTAG00000032503	ENSG00000205730	ITPRIPL2	1.99308	0.00915969
36	ENSBTAG00000032603	N/A	N/A	2.40775	2.11694e-07
36	ENSBTAG00000032660	ENSG00000109220	CHIC2	1.59723	0.00795723
36	ENSBTAG00000032686	N/A	KIAA1443	1.76555	0.00302963
36	ENSBTAG00000032869	ENSG00000182545	RNASE10	4.14171	0.000135971
36	ENSBTAG00000032914	N/A	SLC11A2	1.97773	0.00397559
36	ENSBTAG00000033255	ENSG00000144048	DUSP11	1.56583	0.0324516
36	ENSBTAG00000033315	ENSG00000136770	DNAJC1	1.69936	0.0212801
36	ENSBTAG00000033565	N/A	N/A	4.97863	3.49059e-12
36	ENSBTAG00000033669	ENSG00000163702	IL17RC	1.68032	0.00445124
36	ENSBTAG00000033702	ENSG00000130052	STARD8	3.26126	5.23905e-10
36	ENSBTAG00000033735	ENSG00000136051	KIAA1033	2.01039	0.000178139
36	ENSBTAG00000033748	ENSG00000115607	IL18RAP	5.97246	9.98852e-08
36	ENSBTAG00000034225	ENSG00000135801	TAF5L	1.69952	0.00780223
36	ENSBTAG00000034302	N/A	N/A	2.59721	0.0195773
36	ENSBTAG00000034349	ENSG00000137965	IFI44	3.1395	0.00226473
36	ENSBTAG00000034366	ENSG00000116741	RGS2	3.0815	4.15732e-08
36	ENSBTAG00000034493	ENSG00000196821	C6ORF106	2.0426	0.0002109
36	ENSBTAG00000034633	ENSG00000086619	ERO1LB	1.91614	0.00992551
36	ENSBTAG00000034875	ENSG00000073331	ALPK1	6.04573	9.11071e-15
36	ENSBTAG00000034885	ENSG00000102760	MGC148992	1.86521	0.0207481
36	ENSBTAG00000034918	ENSG00000119922	IFIT2	7.86788	1.08488e-06
36	ENSBTAG00000035183	N/A	DEFB10	3.38069	3.19508e-10
36	ENSBTAG00000035224	N/A	N/A	6.48675	5.52195e-06
36	ENSBTAG00000035584	N/A	N/A	1.61151	0.0292012
36	ENSBTAG00000035654	N/A	N/A	1.562	0.0472162
36	ENSBTAG00000035735	ENSG00000110330	BIRC2	1.72313	0.00854153
36	ENSBTAG00000035907	ENSG00000215301	DDX3X	2.13449	2.68404e-05
36	ENSBTAG00000035975	ENSG00000161929	SCIMP	2.02852	0.00785761
36	ENSBTAG00000035995	ENSG00000185215	TNFAIP2	3.31772	4.05075e-09
36	ENSBTAG00000036016	ENSG00000189057	FAM111B	2.55965	7.43813e-07
36	ENSBTAG00000036078	ENSG00000134531	EMP1	2.51352	1.39028e-06
36	ENSBTAG00000036224	N/A	MGC157082	6.48198	9.92507e-23
36	ENSBTAG00000036367	ENSG00000212027	bta-mir-374b	2.86692	0.0116749
36	ENSBTAG00000037383	ENSG00000170776	AKAP13	2.78374	5.07722e-05
36	ENSBTAG00000037413	ENSG00000157600	TMEM164	1.95773	0.000935718
36	ENSBTAG00000037421	N/A	N/A	4.49255	0.0324335
36	ENSBTAG00000037452	N/A	N/A	1.68143	0.0168199
36	ENSBTAG00000037465	N/A	TRIM6	1.60104	0.0142856
36	ENSBTAG00000037527	N/A	OAS1Z	3.28907	0.000265182
36	ENSBTAG00000037533	N/A	C4A	2.14616	0.0300194
36	ENSBTAG00000037537	N/A	N/A	4.36106	4.53518e-09
36	ENSBTAG00000037554	N/A	N/A	8.30801	1.21332e-05
36	ENSBTAG00000037558	N/A	GRO1	2.6987	0.0180262
36	ENSBTAG00000037605	N/A	N/A	1.70993	0.0138653
36	ENSBTAG00000037608	N/A	N/A	5.94747	2.75229e-06
36	ENSBTAG00000037634	N/A	N/A	2.39877	0.00258588
36	ENSBTAG00000037702	N/A	SP140L	2.94254	1.43536e-07
36	ENSBTAG00000037735	ENSG00000134830	GPR77	1.98735	0.000474066
36	ENSBTAG00000037800	N/A	APOBEC3A	3.49609	1.07481e-05
36	ENSBTAG00000037830	N/A	N/A	1.99549	0.000275008
36	ENSBTAG00000037937	N/A	N/A	5.21095	3.31875e-10
36	ENSBTAG00000037962	ENSG00000184384	MAML2	3.75259	5.28194e-12
36	ENSBTAG00000037989	N/A	N/A	1.81513	0.0158124
36	ENSBTAG00000038042	N/A	BT.87187	8.7484	2.06538e-24
36	ENSBTAG00000038062	ENSG00000196371	FUT4	2.69332	7.00899e-07
36	ENSBTAG00000038084	ENSG00000243477	NAT6	2.54712	0.00596074
36	ENSBTAG00000038107	ENSG00000162889	MAPKAPK2	2.52931	5.7436e-08
36	ENSBTAG00000038124	N/A	BT.102404	2.28913	0.00242103
36	ENSBTAG00000038128	N/A	HLA-DQA1	1.79043	0.000639496
36	ENSBTAG00000038149	ENSG00000142405	NLRP12	15.73	5.84202e-37
36	ENSBTAG00000038154	ENSG00000196684	HSH2D	5.56112	1.1919e-08
36	ENSBTAG00000038233	N/A	N/A	4.22546	1.0274e-10
36	ENSBTAG00000038235	ENSG00000106100	NOD1	1.70375	0.00179016
36	ENSBTAG00000038375	ENSG00000148175	STOM	1.82261	0.000895107
36	ENSBTAG00000038381	ENSG00000225697	SLC26A6	1.71952	0.0312434
36	ENSBTAG00000038428	ENSG00000104856	RELB	2.9823	1.42179e-09
36	ENSBTAG00000038494	N/A	N/A	1.87508	0.0140037
36	ENSBTAG00000038500	N/A	N/A	1.88051	0.0474514
36	ENSBTAG00000038536	N/A	BT.43571	2.36444	5.52188e-05
36	ENSBTAG00000038619	N/A	N/A	1.73324	0.0126524
36	ENSBTAG00000038640	N/A	HIGD1D	1.60981	0.0173676
36	ENSBTAG00000038650	ENSG00000166927	MS4A7	2.38014	0.0102273
36	ENSBTAG00000038698	N/A	N/A	4.09697	0.0359691
36	ENSBTAG00000038710	N/A	N/A	2.33509	1.118e-05
36	ENSBTAG00000038716	ENSG00000157933	SKI	2.34917	1.39806e-05
36	ENSBTAG00000038737	ENSG00000171631	P2RY6	2.26044	0.00031504
36	ENSBTAG00000038797	N/A	N/A	1.8457	0.0236084
36	ENSBTAG00000038938	N/A	N/A	3.72584	1.63347e-07
36	ENSBTAG00000038981	N/A	N/A	3.57146	0.000800662
36	ENSBTAG00000039016	N/A	N/A	2.48093	1.00175e-06
36	ENSBTAG00000039035	ENSG00000173110	HSPA6	2.18911	0.00627026
36	ENSBTAG00000039037	N/A	SERPINB4	8.26305	5.28242e-15
36	ENSBTAG00000039050	ENSG00000175591	P2RY2	1.9042	0.0385287
36	ENSBTAG00000039080	ENSG00000146477	SLC22A3	3.24858	0.00521639
36	ENSBTAG00000039086	N/A	N/A	2.1353	0.000529405
36	ENSBTAG00000039122	ENSG00000127472	PLA2G5	3.17266	0.0324871
36	ENSBTAG00000039160	ENSG00000141968	VAV1	2.14998	5.4079e-06
36	ENSBTAG00000039197	ENSG00000109667	SLC2A9	5.03203	2.31843e-13
36	ENSBTAG00000039275	ENSG00000164308	ERAP2	2.4992	3.02561e-07
36	ENSBTAG00000039310	ENSG00000172940	SLC22A13	7.98138	1.44467e-06
36	ENSBTAG00000039335	ENSG00000105643	ARRDC2	1.56214	0.00349816
36	ENSBTAG00000039413	N/A	N/A	6.25592	5.71964e-13
36	ENSBTAG00000039520	N/A	SIRPB1	2.24573	1.9561e-05
36	ENSBTAG00000039524	N/A	N/A	3.66034	0.0041197
36	ENSBTAG00000039529	ENSG00000222009	BTBD19	3.42372	2.17445e-10
36	ENSBTAG00000039662	ENSG00000215695	RSC1A1	1.56558	0.0101042
36	ENSBTAG00000039691	N/A	N/A	5.22134	2.49004e-10
36	ENSBTAG00000039764	ENSG00000162783	IER5	2.72127	2.27996e-06
36	ENSBTAG00000039789	N/A	N/A	2.19137	0.0467347
36	ENSBTAG00000039856	N/A	N/A	4.40742	1.79874e-05
36	ENSBTAG00000039861	N/A	OAS1Y	2.09793	0.0125278
36	ENSBTAG00000039892	N/A	N/A	2.09649	0.00400258
36	ENSBTAG00000039937	ENSG00000120949	TNFRSF8	6.8249	7.35206e-06
36	ENSBTAG00000039993	N/A	N/A	1.78946	0.0187864
36	ENSBTAG00000040151	ENSG00000131979	GCH1	2.37393	3.33376e-05
36	ENSBTAG00000040190	ENSG00000168071	CCDC88B	2.09238	0.000425207
36	ENSBTAG00000040350	N/A	XIAP	1.74189	0.00205843
36	ENSBTAG00000040361	ENSG00000106003	LFNG	2.00399	0.00024318
36	ENSBTAG00000040392	N/A	MGC139164	4.39056	1.69624e-15
36	ENSBTAG00000040586	N/A	N/A	8.19506	1.17537e-06
36	ENSBTAG00000042258	N/A	snoU2-30	4.21704	7.78396e-05
36	ENSBTAG00000042264	N/A	snoU2_19	3.34411	0.00139951
36	ENSBTAG00000042616	N/A	U6	3.96803	0.000424919
36	ENSBTAG00000042625	N/A	snoU2-30	2.36986	0.0318009
36	ENSBTAG00000042702	N/A	SNORA4	2.32539	0.0460646
36	ENSBTAG00000042801	ENSG00000221500	SNORD100	2.43095	0.0225688
36	ENSBTAG00000042836	ENSG00000209582	SNORA48	2.68	0.0125278
36	ENSBTAG00000042868	N/A	SNORA67	2.23954	0.0127429
36	ENSBTAG00000043243	ENSG00000199477	SNORA31	2.53145	0.0103223
36	ENSBTAG00000043268	ENSG00000200729	SNORD79	2.17436	0.0362276
36	ENSBTAG00000043553	ENSG00000211445	GPX3	4.48809	3.47692e-13
36	ENSBTAG00000043964	ENSG00000165997	ARL5B	2.83496	0.000293278
36	ENSBTAG00000043994	ENSG00000198055	GRK6	1.635	0.00814889
36	ENSBTAG00000044059	ENSG00000129749	CHRNA10	3.15863	0.0236234
36	ENSBTAG00000044071	ENSG00000113749	HRH2	6.01113	1.37202e-09
36	ENSBTAG00000044078	ENSG00000088992	TESC	2.57425	0.0103393
36	ENSBTAG00000044082	ENSG00000145416	2001-03-01	1.70459	0.0118195
36	ENSBTAG00000044097	ENSG00000118263	KLF7	1.88146	0.0167526
36	ENSBTAG00000044129	ENSG00000160408	ST6GALNAC6	3.25272	2.18715e-11
36	ENSBTAG00000044194	ENSG00000104219	ZDHHC2	3.04883	5.23945e-10
36	ENSBTAG00000044676	N/A	U6	6.02968	4.04872e-08
36	ENSBTAG00000044741	N/A	SNORD97	3.08721	0.00388431
36	ENSBTAG00000044830	ENSG00000199023	bta-mir-339a	4.71976	0.00302545
36	ENSBTAG00000044856	N/A	SNORD10	2.72258	0.00115794
36	ENSBTAG00000045293	N/A	SNORA48	3.05824	0.00256859
36	ENSBTAG00000045515	N/A	N/A	15.0399	1.26309e-07
36	ENSBTAG00000045548	ENSG00000099942	CRKL	2.6265	4.32682e-07
36	ENSBTAG00000045565	ENSG00000204131	NHSL2	2.5676	0.0240339
36	ENSBTAG00000045588	N/A	N/A	3.51076	0.000671671
36	ENSBTAG00000045647	ENSG00000188042	ARL4C	1.78667	0.000622439
36	ENSBTAG00000045673	N/A	N/A	1.81118	0.00563901
36	ENSBTAG00000045702	ENSG00000257315	ZBED6	1.66668	0.0451078
36	ENSBTAG00000045710	N/A	RN28S1	1.95242	0.0416957
36	ENSBTAG00000045742	ENSG00000235162	C5H12orf75	2.02482	0.00550409
36	ENSBTAG00000045751	N/A	N/A	7.81513	1.41354e-09
36	ENSBTAG00000045767	ENSG00000086730	LAT2	1.75797	0.00229936
36	ENSBTAG00000045808	ENSG00000188263	IL17REL	4.58382	1.47154e-11
36	ENSBTAG00000045854	N/A	N/A	2.1788	3.26917e-06
36	ENSBTAG00000045861	ENSG00000248385	TARM1	8.46217	8.58545e-18
36	ENSBTAG00000045880	N/A	N/A	3.2713	2.26868e-11
36	ENSBTAG00000045881	N/A	bta-mir-1260b	5.37476	0.000293185
36	ENSBTAG00000045885	N/A	N/A	1.73656	0.0333709
36	ENSBTAG00000045904	ENSG00000198355	PIM3	3.67009	8.90114e-11
36	ENSBTAG00000045907	N/A	TNFSF13B	4.37956	6.18521e-07
36	ENSBTAG00000045914	ENSG00000188375	H3F3C	1.6448	0.00193379
36	ENSBTAG00000045948	ENSG00000198223	CSF2RA	2.98182	9.39198e-10
36	ENSBTAG00000045980	ENSG00000165527	ARF6	1.78442	0.00301997
36	ENSBTAG00000046014	ENSG00000164849	GPR146	2.27846	2.17354e-06
36	ENSBTAG00000046090	N/A	N/A	3.69144	0.0172965
36	ENSBTAG00000046144	N/A	DEFB7	4.10323	0.000397487
36	ENSBTAG00000046152	ENSG00000257335	MGAM	4.11919	0.00442982
36	ENSBTAG00000046158	N/A	CFB	7.15002	6.00179e-13
36	ENSBTAG00000046239	ENSG00000155640	C10orf12	2.36076	0.00170188
36	ENSBTAG00000046245	N/A	N/A	2.82835	1.68344e-10
36	ENSBTAG00000046266	ENSG00000125657	TNFSF9	8.09866	9.49007e-21
36	ENSBTAG00000046343	ENSG00000135083	CCNJL	3.97514	0.000130312
36	ENSBTAG00000046375	N/A	N/A	2.37181	0.0374816
36	ENSBTAG00000046383	N/A	N/A	1.90007	0.000888902
36	ENSBTAG00000046407	ENSG00000188937	NYX	4.25346	0.0013429
36	ENSBTAG00000046409	ENSG00000122877	EGR2	2.49269	3.22971e-06
36	ENSBTAG00000046419	N/A	TPC3	10.3078	7.1979e-13
36	ENSBTAG00000046533	ENSG00000168461	RAB31	1.5651	0.0193492
36	ENSBTAG00000046545	ENSG00000116604	MEF2D	1.89011	0.00352518
36	ENSBTAG00000046548	ENSG00000136840	SIAT7B	2.95686	1.29756e-09
36	ENSBTAG00000046555	ENSG00000015285	WAS	1.8433	0.00085165
36	ENSBTAG00000046566	N/A	N/A	1.83596	0.00246655
36	ENSBTAG00000046580	ENSG00000108771	LGP2	3.36859	0.000191613
36	ENSBTAG00000046612	ENSG00000188994	ZNF292	1.71973	0.00164126
36	ENSBTAG00000046640	N/A	N/A	3.2094	0.0134976
36	ENSBTAG00000046662	ENSG00000070985	TRPM5	6.97276	5.68763e-06
36	ENSBTAG00000046672	ENSG00000204160	ZDHHC18	1.61752	0.00712347
36	ENSBTAG00000046690	N/A	N/A	3.69946	2.12076e-07
36	ENSBTAG00000046693	N/A	N/A	2.65968	0.00989741
36	ENSBTAG00000046699	ENSG00000138378	STAT4	3.91019	0.000377288
36	ENSBTAG00000046700	N/A	N/A	1.72273	0.00500777
36	ENSBTAG00000046701	ENSG00000181274	FRAT2	2.34907	0.0214946
36	ENSBTAG00000046708	ENSG00000172840	PDP2	2.34254	0.000998494
36	ENSBTAG00000046750	ENSG00000179913	B3GNT3	1.91062	0.0279565
36	ENSBTAG00000046760	ENSG00000100425	BRD1	2.01794	0.000315829
36	ENSBTAG00000046765	ENSG00000181222	POLR2A	1.89294	0.0440295
36	ENSBTAG00000046862	ENSG00000175130	MARCKSL1	5.33498	4.75305e-19
36	ENSBTAG00000046885	ENSG00000173080	RXFP4	3.12251	0.0190536
36	ENSBTAG00000046981	N/A	SVIL	2.00954	0.000147416
36	ENSBTAG00000047088	N/A	N/A	1.99884	0.00901686
36	ENSBTAG00000047093	N/A	N/A	7.66895	1.4725e-06
36	ENSBTAG00000047107	ENSG00000050730	TNIP3	7.14772	1.55976e-12
36	ENSBTAG00000047128	ENSG00000124391	IL17C	2.97669	0.0435884
36	ENSBTAG00000047133	N/A	N/A	1.76218	0.00130881
36	ENSBTAG00000047154	N/A	RN28S1	2.00124	0.0480215
36	ENSBTAG00000047166	ENSG00000183476	SH2D7	3.71714	0.0326018
36	ENSBTAG00000047200	ENSG00000114378	HYAL1	2.60572	1.96932e-05
36	ENSBTAG00000047338	ENSG00000164465	DCBLD1	2.42552	1.03157e-06
36	ENSBTAG00000047339	ENSG00000183337	BCOR	1.94531	8.5818e-05
36	ENSBTAG00000047341	ENSG00000125676	THOC2	1.61321	0.019505
36	ENSBTAG00000047345	N/A	N/A	2.45101	1.63736e-05
36	ENSBTAG00000047379	N/A	CYP3A4	3.17293	2.1416e-09
36	ENSBTAG00000047383	N/A	N/A	9.75427	0.03357
36	ENSBTAG00000047424	N/A	TRIP10	2.58497	7.76362e-05
36	ENSBTAG00000047432	N/A	N/A	1.60885	0.00286084
36	ENSBTAG00000047448	ENSG00000185905	C25H16orf54	2.23726	0.000242336
36	ENSBTAG00000047488	ENSG00000169427	KCNK9	4.03151	0.000382982
36	ENSBTAG00000047495	ENSG00000110651	CD81	3.5303	3.62084e-11
36	ENSBTAG00000047531	ENSG00000089820	ARHGAP4	1.54942	0.0490334
36	ENSBTAG00000047561	ENSG00000112715	VEGFA	3.89623	2.99662e-13
36	ENSBTAG00000047570	N/A	N/A	2.27249	1.24941e-05
36	ENSBTAG00000047604	ENSG00000108786	HSD17B1	1.93022	0.0466533
36	ENSBTAG00000047605	N/A	N/A	1.86356	0.001351
36	ENSBTAG00000047659	N/A	N/A	1.60475	0.00522504
36	ENSBTAG00000047676	ENSG00000100033	PRODH	2.43475	2.31357e-08
36	ENSBTAG00000047680	ENSG00000185507	IRF7	4.02602	4.88331e-07
36	ENSBTAG00000047740	N/A	N/A	5.01698	4.90038e-14
36	ENSBTAG00000047766	ENSG00000123689	G0S2	8.11436	1.19053e-24
36	ENSBTAG00000047776	N/A	N/A	1.91342	0.0242306
36	ENSBTAG00000047793	ENSG00000184281	TSSC4	1.59645	0.0378138
36	ENSBTAG00000047839	ENSG00000182162	P2RY8	2.9857	0.000699511
36	ENSBTAG00000047875	N/A	N/A	1.72337	0.00321509
36	ENSBTAG00000047876	ENSG00000125089	SH3TC1	2.119	0.000977384
36	ENSBTAG00000047904	N/A	N/A	19.6625	4.24978e-24
36	ENSBTAG00000047970	ENSG00000160752	FDPS	2.30929	9.29464e-05
36	ENSBTAG00000047988	N/A	N/A	2.05019	0.00085165
36	ENSBTAG00000048062	ENSG00000132510	KDM6B	6.3499	5.14663e-17
36	ENSBTAG00000048122	N/A	CFD	2.75967	2.03624e-09
36	ENSBTAG00000048145	N/A	N/A	1.86657	0.0393281
36	ENSBTAG00000048155	ENSG00000160339	FCN2	3.39402	2.4986e-07
36	ENSBTAG00000048184	N/A	N/A	1.92141	0.00526403
36	ENSBTAG00000048229	N/A	TPT1	1.85648	0.000246057
36	ENSBTAG00000048249	N/A	DEFB1	2.4311	0.0100629
48	ENSBTAG00000000013	ENSG00000132356	PRKAA1	1.9831	1.51714e-05
48	ENSBTAG00000000088	ENSG00000170017	ALCAM	1.70233	0.00245749
48	ENSBTAG00000000095	ENSG00000120217	PD-L1	2.91623	1.17711e-08
48	ENSBTAG00000000113	ENSG00000116584	ARHGEF2	1.87834	7.93404e-05
48	ENSBTAG00000000152	N/A	RANBP2	1.5475	0.00345616
48	ENSBTAG00000000163	ENSG00000168209	DDIT4	2.55099	5.38452e-11
48	ENSBTAG00000000176	ENSG00000172845	SP3	1.62783	0.0166858
48	ENSBTAG00000000181	ENSG00000157303	SUSD3	2.55018	0.000331787
48	ENSBTAG00000000199	ENSG00000164951	PDP1	1.74687	8.92368e-05
48	ENSBTAG00000000202	ENSG00000125454	SLC25A19	3.11463	2.18204e-14
48	ENSBTAG00000000204	ENSG00000157693	C8H9orf91	1.96071	1.88705e-06
48	ENSBTAG00000000210	ENSG00000031081	ARHGAP31	2.02898	3.14542e-08
48	ENSBTAG00000000222	ENSG00000054267	ARID4B	1.51066	0.0194217
48	ENSBTAG00000000225	ENSG00000070501	POLB	2.27813	3.35832e-07
48	ENSBTAG00000000226	ENSG00000104371	DKK4	11.6455	1.42725e-10
48	ENSBTAG00000000240	ENSG00000118507	AKAP7	1.73294	0.0316775
48	ENSBTAG00000000241	ENSG00000124214	STAU1	1.5207	0.0241696
48	ENSBTAG00000000256	ENSG00000196781	TLE1	2.55014	0.000302996
48	ENSBTAG00000000266	ENSG00000138386	NAB1	1.8293	2.75022e-05
48	ENSBTAG00000000277	ENSG00000150782	IL18	2.56782	1.88551e-08
48	ENSBTAG00000000283	ENSG00000184371	CSF1	4.80236	2.23869e-24
48	ENSBTAG00000000292	ENSG00000110719	TCIRG1	2.10871	1.29446e-06
48	ENSBTAG00000000320	ENSG00000165006	UBAP1	2.13226	4.6275e-08
48	ENSBTAG00000000332	ENSG00000105722	ERF	1.64554	0.00949603
48	ENSBTAG00000000347	ENSG00000177105	RHOG	1.56298	0.00841495
48	ENSBTAG00000000381	ENSG00000125910	S1PR4	6.32923	1.52581e-08
48	ENSBTAG00000000396	ENSG00000137193	PIM1	1.69492	0.000286222
48	ENSBTAG00000000436	ENSG00000118503	TNFAIP3	2.57433	0.000159406
48	ENSBTAG00000000504	ENSG00000137947	GTF2B	3.51716	8.98778e-12
48	ENSBTAG00000000507	ENSG00000123358	NR4A1	3.90408	1.37288e-06
48	ENSBTAG00000000527	ENSG00000156639	ZFAND3	1.59979	0.00191531
48	ENSBTAG00000000563	ENSG00000172936	MYD88	2.07063	2.66185e-05
48	ENSBTAG00000000569	ENSG00000114315	HES1	5.50483	8.98961e-06
48	ENSBTAG00000000571	ENSG00000159314	ARHGAP27	1.71904	0.000416413
48	ENSBTAG00000000639	ENSG00000198931	APRT	1.68388	0.000574872
48	ENSBTAG00000000653	ENSG00000101445	PPP1R16B	2.84986	1.6104e-05
48	ENSBTAG00000000671	ENSG00000041880	PARP3	1.83845	3.33719e-06
48	ENSBTAG00000000672	ENSG00000145569	MGC143209	1.83849	0.00215588
48	ENSBTAG00000000675	ENSG00000087157	PGS1	1.72702	0.00120679
48	ENSBTAG00000000735	ENSG00000140379	BCL2A1	2.47748	1.48312e-07
48	ENSBTAG00000000737	ENSG00000104093	DMXL2	2.72177	7.38874e-06
48	ENSBTAG00000000754	ENSG00000066027	PPP2R5A	1.63489	0.0401698
48	ENSBTAG00000000806	ENSG00000138138	ATAD1	1.56536	0.00330248
48	ENSBTAG00000000812	ENSG00000167851	CD300A	3.67592	5.19567e-19
48	ENSBTAG00000000816	ENSG00000057657	PRDM1	1.84232	0.000777753
48	ENSBTAG00000000873	ENSG00000158296	SLC13A3	2.0807	0.00428765
48	ENSBTAG00000000920	ENSG00000187775	DNAH17	2.12366	3.4674e-05
48	ENSBTAG00000000937	ENSG00000138434	SSFA2	1.51947	0.00399795
48	ENSBTAG00000000957	ENSG00000168564	CDKN2AIP	1.9562	5.61037e-05
48	ENSBTAG00000000964	ENSG00000143297	FCRL5	3.74439	0.000253522
48	ENSBTAG00000001029	ENSG00000068831	RASGRP2	2.09602	0.000349934
48	ENSBTAG00000001034	ENSG00000115604	IL18R1	4.96156	5.25706e-05
48	ENSBTAG00000001042	ENSG00000059728	MXD1	4.80706	7.35084e-21
48	ENSBTAG00000001051	ENSG00000170909	OSCAR	6.92385	1.44919e-28
48	ENSBTAG00000001060	ENSG00000121966	CXCR4	2.38392	1.76011e-07
48	ENSBTAG00000001120	ENSG00000167549	CORO6	8.76036	1.14138e-06
48	ENSBTAG00000001124	ENSG00000054983	GALC	1.66705	6.13262e-06
48	ENSBTAG00000001125	ENSG00000134028	ADAMDEC1	3.79066	0.000726824
48	ENSBTAG00000001136	ENSG00000116299	KIAA1324	5.61597	6.10352e-07
48	ENSBTAG00000001141	ENSG00000151694	ADAM17	1.76088	7.70018e-05
48	ENSBTAG00000001143	N/A	N/A	2.19258	0.00644847
48	ENSBTAG00000001154	ENSG00000062282	DGAT2	16.8358	7.7176e-19
48	ENSBTAG00000001252	ENSG00000095951	HIVEP1	1.78902	6.24523e-05
48	ENSBTAG00000001273	ENSG00000162711	NLRP3	3.05929	1.98172e-11
48	ENSBTAG00000001283	ENSG00000107036	KIAA1432	1.61512	0.000758452
48	ENSBTAG00000001292	ENSG00000012223	LTF	2.86188	0.00386316
48	ENSBTAG00000001294	ENSG00000087074	PPP1R15A	2.55992	2.49762e-05
48	ENSBTAG00000001295	ENSG00000100150	DEPDC5	2.47162	8.65091e-05
48	ENSBTAG00000001321	ENSG00000125538	IL1B	5.15689	1.19796e-12
48	ENSBTAG00000001325	ENSG00000100024	UPB1	3.24118	1.65964e-06
48	ENSBTAG00000001346	ENSG00000146857	STRA8	2.56545	0.00245749
48	ENSBTAG00000001388	ENSG00000197696	NMB	3.41438	6.1516e-06
48	ENSBTAG00000001390	ENSG00000121578	B4GALT4	1.6952	0.0050453
48	ENSBTAG00000001395	ENSG00000154642	C1H21ORF91	1.71364	0.00939656
48	ENSBTAG00000001414	ENSG00000178695	KCTD12	1.93338	0.00187238
48	ENSBTAG00000001462	ENSG00000037280	FLT4	3.94628	7.03772e-06
48	ENSBTAG00000001465	ENSG00000169860	P2RY1	2.11253	0.000148836
48	ENSBTAG00000001470	ENSG00000091073	DTX2	1.59168	0.0026735
48	ENSBTAG00000001476	N/A	N/A	1.94532	0.0223303
48	ENSBTAG00000001483	ENSG00000163486	SRGAP2	1.78977	0.00871209
48	ENSBTAG00000001492	ENSG00000082074	FYB	3.43241	2.17399e-13
48	ENSBTAG00000001509	ENSG00000111145	ELK3	1.57211	0.00509
48	ENSBTAG00000001510	ENSG00000059758	CDK17	1.76304	0.000224034
48	ENSBTAG00000001511	ENSG00000113916	BCL6	3.44106	4.4896e-19
48	ENSBTAG00000001551	ENSG00000126822	PLEKHG3	1.64147	0.0019621
48	ENSBTAG00000001562	ENSG00000123405	NFE2	17.7261	3.35035e-30
48	ENSBTAG00000001573	ENSG00000171988	JMJD1C	1.63866	0.000674575
48	ENSBTAG00000001576	ENSG00000146859	TMEM140	2.34669	8.50492e-07
48	ENSBTAG00000001592	ENSG00000186480	INSIG1	2.29056	3.35832e-07
48	ENSBTAG00000001602	ENSG00000077238	IL4R	2.07844	3.60414e-07
48	ENSBTAG00000001634	ENSG00000112511	PHF1	2.52762	3.05989e-10
48	ENSBTAG00000001652	ENSG00000176463	SLCO3A1	2.56802	0.00101034
48	ENSBTAG00000001737	ENSG00000083223	ZCCHC6	2.47857	5.02085e-08
48	ENSBTAG00000001749	ENSG00000163904	SENP2	1.77614	1.9404e-05
48	ENSBTAG00000001778	ENSG00000104825	NFKBIB	1.86149	2.83136e-05
48	ENSBTAG00000001785	ENSG00000125780	TGM3	11.6892	8.85145e-26
48	ENSBTAG00000001790	ENSG00000130254	SAFB2	1.60522	0.00596387
48	ENSBTAG00000001822	ENSG00000086300	SNX10	1.76094	0.000106392
48	ENSBTAG00000001824	ENSG00000160326	SLC2A6	4.58322	5.97497e-19
48	ENSBTAG00000001864	ENSG00000119508	NR4A3	2.23457	0.000236749
48	ENSBTAG00000001881	ENSG00000100652	SLC10A1	2.27537	0.00614113
48	ENSBTAG00000001941	ENSG00000187764	SEMA4D	3.69336	5.60196e-12
48	ENSBTAG00000001961	ENSG00000131711	MAP1B	2.8426	0.000541992
48	ENSBTAG00000002020	ENSG00000164463	CREBRF	2.84091	7.59245e-09
48	ENSBTAG00000002027	ENSG00000183615	FAM167B	3.16033	1.45572e-07
48	ENSBTAG00000002069	N/A	BOLA	1.51869	0.0230177
48	ENSBTAG00000002078	ENSG00000066135	KDM4A	1.52093	0.00193654
48	ENSBTAG00000002082	ENSG00000155130	MARCKS	1.87532	0.000206904
48	ENSBTAG00000002096	N/A	FCGR3A	4.02202	3.79547e-08
48	ENSBTAG00000002125	ENSG00000141404	GNAL	1.73529	0.0435924
48	ENSBTAG00000002129	ENSG00000102554	KLF5	2.30539	3.36868e-07
48	ENSBTAG00000002135	ENSG00000110848	CD69	16.7934	7.5623e-17
48	ENSBTAG00000002148	ENSG00000105514	RAB3D	1.67491	0.00254906
48	ENSBTAG00000002154	ENSG00000187037	GPR141	3.64022	1.88551e-08
48	ENSBTAG00000002163	ENSG00000125384	PTGER2	1.6149	0.00511232
48	ENSBTAG00000002164	ENSG00000162779	AXDND1	2.70487	0.0217272
48	ENSBTAG00000002233	ENSG00000140848	CPNE2	2.49271	0.0065663
48	ENSBTAG00000002251	N/A	N/A	6.96234	0.000415372
48	ENSBTAG00000002282	ENSG00000173812	EIF1	1.56336	0.0190587
48	ENSBTAG00000002340	ENSG00000127954	STEAP4	15.5003	1.88872e-20
48	ENSBTAG00000002349	ENSG00000099365	STX1B	4.52724	3.88373e-06
48	ENSBTAG00000002363	ENSG00000130766	SESN2	2.90116	7.81405e-08
48	ENSBTAG00000002385	ENSG00000100036	SLC35E4	1.84757	0.00614406
48	ENSBTAG00000002416	N/A	N/A	2.07106	0.00303374
48	ENSBTAG00000002432	ENSG00000139826	ABHD13	1.89454	1.28344e-05
48	ENSBTAG00000002435	ENSG00000132334	PTPRE	1.5503	0.00139589
48	ENSBTAG00000002450	ENSG00000166801	FAM111A	3.56013	0.000740666
48	ENSBTAG00000002455	ENSG00000145332	KLHL8	2.74118	1.42725e-10
48	ENSBTAG00000002562	ENSG00000243279	PRAF2	1.86686	0.000119051
48	ENSBTAG00000002563	ENSG00000196998	WDR45	1.69273	0.00530648
48	ENSBTAG00000002615	ENSG00000175556	LONRF3	1.95416	2.12137e-07
48	ENSBTAG00000002623	ENSG00000155307	SAMSN1	2.12929	1.39365e-05
48	ENSBTAG00000002624	ENSG00000152229	PSTPIP2	3.87188	1.60791e-15
48	ENSBTAG00000002628	ENSG00000129353	SLC44A2	2.32208	0.000506223
48	ENSBTAG00000002641	N/A	N/A	1.74775	2.73024e-05
48	ENSBTAG00000002647	ENSG00000148908	RGS10	1.97843	7.12627e-07
48	ENSBTAG00000002705	ENSG00000100918	REC8	2.41321	0.0024165
48	ENSBTAG00000002743	ENSG00000092094	OSGEP	1.77087	0.00014259
48	ENSBTAG00000002758	ENSG00000178726	THBD	4.64482	3.79102e-31
48	ENSBTAG00000002764	ENSG00000126246	IGFLR1	2.16605	7.15914e-06
48	ENSBTAG00000002765	ENSG00000019186	CYP24A1	2.66699	0.00201818
48	ENSBTAG00000002773	N/A	N/A	2.59662	5.58313e-08
48	ENSBTAG00000002834	ENSG00000198624	CCDC69	2.46864	5.96139e-06
48	ENSBTAG00000002869	ENSG00000122644	ARL4A	1.96709	0.0022903
48	ENSBTAG00000002882	ENSG00000113368	LMNB1	2.02087	1.22945e-05
48	ENSBTAG00000002908	ENSG00000168243	GNG4	3.62973	0.00508082
48	ENSBTAG00000002912	ENSG00000122641	INHBA	3.18415	1.61728e-07
48	ENSBTAG00000002922	ENSG00000215568	GAB4	2.00129	3.17111e-05
48	ENSBTAG00000002937	ENSG00000131355	EMR3	1.90684	0.00152721
48	ENSBTAG00000002951	ENSG00000122223	CD244	2.97278	1.8397e-11
48	ENSBTAG00000002962	ENSG00000164088	PPM1M	1.54505	0.0098094
48	ENSBTAG00000002977	ENSG00000117298	ECE1	2.67561	6.21523e-12
48	ENSBTAG00000003012	ENSG00000056558	TRAF1	3.20341	4.01956e-11
48	ENSBTAG00000003033	ENSG00000130222	GADD45G	3.12383	6.06152e-06
48	ENSBTAG00000003037	N/A	N/A	2.61385	1.01802e-10
48	ENSBTAG00000003038	N/A	TAP2	2.79365	7.30535e-11
48	ENSBTAG00000003039	ENSG00000204264	PSMB8	1.86533	0.000312536
48	ENSBTAG00000003074	ENSG00000108932	SLC16A6	2.7321	9.08675e-11
48	ENSBTAG00000003075	ENSG00000004975	DVL2	1.69932	0.00688127
48	ENSBTAG00000003152	ENSG00000165949	IFI27	2.97021	0.00245749
48	ENSBTAG00000003160	ENSG00000077454	LRCH4	1.62881	0.0310185
48	ENSBTAG00000003237	ENSG00000144711	IQSEC1	3.66359	9.0612e-07
48	ENSBTAG00000003264	ENSG00000131408	NR1H2	1.57373	0.00981494
48	ENSBTAG00000003289	N/A	N/A	2.4765	0.0111473
48	ENSBTAG00000003305	ENSG00000158517	NCF1	4.33921	2.31376e-17
48	ENSBTAG00000003316	ENSG00000169895	SYAP1	1.58699	0.00755153
48	ENSBTAG00000003325	ENSG00000163788	SNRK	1.59879	0.0149732
48	ENSBTAG00000003326	ENSG00000249437	NAIP	3.44662	9.97377e-13
48	ENSBTAG00000003327	ENSG00000188282	RUFY4	3.93137	2.76436e-05
48	ENSBTAG00000003352	ENSG00000232629	HLA-DQB2	1.76582	0.0015029
48	ENSBTAG00000003353	ENSG00000103546	SLC6A2	5.3284	2.61042e-06
48	ENSBTAG00000003366	ENSG00000107201	DDX58	2.04435	0.000535045
48	ENSBTAG00000003386	ENSG00000213246	SUPT4H1	1.81502	0.000361342
48	ENSBTAG00000003396	ENSG00000204103	MAFB	1.55662	0.00456996
48	ENSBTAG00000003449	N/A	N/A	1.82941	0.00078049
48	ENSBTAG00000003489	N/A	N/A	2.1126	6.804e-05
48	ENSBTAG00000003506	ENSG00000157214	STEAP2	4.72345	7.83178e-06
48	ENSBTAG00000003510	ENSG00000173269	MMRN2	1.6408	0.0344322
48	ENSBTAG00000003526	ENSG00000176438	C21H14orf49	1.8236	2.03796e-05
48	ENSBTAG00000003528	N/A	N/A	4.90437	5.57758e-08
48	ENSBTAG00000003531	ENSG00000179869	ABCA13	6.40733	2.33687e-05
48	ENSBTAG00000003585	ENSG00000196776	CD47	1.65902	0.000798655
48	ENSBTAG00000003587	ENSG00000105656	ELL	2.08512	4.25146e-06
48	ENSBTAG00000003650	ENSG00000153234	NR4A2	4.13059	1.54173e-08
48	ENSBTAG00000003665	ENSG00000132182	NUP210	2.17898	0.000108157
[truncated: 1,347 more rows]

## Sheet: Down-regulated genes MIM
Time	Ensemble bovine ID	Ensemble human ID	Gene ID	Fold change	FDR
12	ENSBTAG00000002758	ENSG00000178726	THBD	-1.93816	0.00198768
12	ENSBTAG00000006354	N/A	HP	-2.46878	0.0054306
12	ENSBTAG00000008096	ENSG00000078401	EDN1	-1.89456	0.0403511
12	ENSBTAG00000046980	ENSG00000256797	KLRF2	-125.311	0.0055636
12	ENSBTAG00000047764	N/A	N/A	-4.49316	0.00198768
24	ENSBTAG00000046980	ENSG00000256797	KLRF2	-787.629	0.0023341
24	ENSBTAG00000040485	ENSG00000105549	THEG	-443.044	0.00377535
36	ENSBTAG00000000021	N/A	CCDC53	-1.84385	0.0321806
36	ENSBTAG00000000032	ENSG00000108798	ABI3	-1.59411	0.0118778
36	ENSBTAG00000000033	ENSG00000173868	PHOSPHO1	-2.34648	0.00269974
36	ENSBTAG00000000090	ENSG00000075826	SEC31B	-2.25904	0.00987928
36	ENSBTAG00000000133	ENSG00000129226	CD68	-1.51539	0.0374816
36	ENSBTAG00000000141	ENSG00000169599	NFU1	-2.05397	0.00621528
36	ENSBTAG00000000156	ENSG00000119862	LGALSL	-2.88293	0.0200389
36	ENSBTAG00000000186	ENSG00000160688	FLAD1	-1.98615	0.0135211
36	ENSBTAG00000000191	ENSG00000178537	SLC25A20	-1.79564	0.00306844
36	ENSBTAG00000000205	ENSG00000108960	MMD	-2.30521	9.29464e-05
36	ENSBTAG00000000251	ENSG00000148218	ALAD	-2.81982	0.0283236
36	ENSBTAG00000000253	ENSG00000142949	PTPRF	-4.56261	0.0326286
36	ENSBTAG00000000281	ENSG00000121211	MND1	-3.58609	0.00775752
36	ENSBTAG00000000313	ENSG00000166321	NUDT13	-2.72096	0.00838643
36	ENSBTAG00000000343	ENSG00000106400	ZNHIT1	-2.03869	0.0163148
36	ENSBTAG00000000357	ENSG00000182319	N/A	-2.48919	0.000829095
36	ENSBTAG00000000369	ENSG00000151491	EPS8	-7.00285	1.09878e-09
36	ENSBTAG00000000371	ENSG00000166938	DIS3L	-1.84491	0.000745532
36	ENSBTAG00000000376	ENSG00000109991	P2RX3	-2.06802	0.0425511
36	ENSBTAG00000000404	ENSG00000163382	APOA1BP	-1.79387	0.00243861
36	ENSBTAG00000000413	ENSG00000171119	NRTN	-4.82661	0.000591926
36	ENSBTAG00000000434	ENSG00000109846	CRYAB	-4.32539	0.0245197
36	ENSBTAG00000000435	ENSG00000139546	TARBP2	-1.67762	0.0284332
36	ENSBTAG00000000447	ENSG00000148690	C26H10ORF4	-2.97393	0.00396294
36	ENSBTAG00000000454	ENSG00000134291	TMEM106C	-1.98318	0.0437188
36	ENSBTAG00000000475	ENSG00000148950	IMMP1L	-2.72439	0.00994831
36	ENSBTAG00000000489	ENSG00000005448	WDR54	-2.4122	0.0275065
36	ENSBTAG00000000512	ENSG00000101400	SNTA1	-2.20111	0.0438896
36	ENSBTAG00000000517	ENSG00000154065	ANKRD29	-3.01445	0.00355834
36	ENSBTAG00000000521	ENSG00000106086	PLEKHA8	-2.18271	0.0135396
36	ENSBTAG00000000532	ENSG00000164002	DEM1	-3.21091	6.67772e-05
36	ENSBTAG00000000539	ENSG00000168904	LRRC28	-2.06451	0.043543
36	ENSBTAG00000000542	ENSG00000163001	CCDC104	-2.31602	0.000919416
36	ENSBTAG00000000566	ENSG00000175455	CCDC14	-3.99968	0.0040469
36	ENSBTAG00000000590	ENSG00000177084	POLE	-2.67804	0.0143869
36	ENSBTAG00000000604	ENSG00000136235	GPNMB	-11.3575	2.96294e-10
36	ENSBTAG00000000605	ENSG00000154723	ATP5J	-1.79882	0.026658
36	ENSBTAG00000000638	ENSG00000167513	CDT1	-2.918	0.0155008
36	ENSBTAG00000000687	ENSG00000139323	WDR51B	-2.40329	0.0216547
36	ENSBTAG00000000704	ENSG00000169919	GUSB	-1.8279	0.000482908
36	ENSBTAG00000000752	ENSG00000129810	SGOL1	-2.82883	0.00658099
36	ENSBTAG00000000758	ENSG00000065600	TMEM206	-1.89393	0.0024332
36	ENSBTAG00000000759	ENSG00000117691	NENF	-2.08302	0.000118673
36	ENSBTAG00000000770	ENSG00000165434	PGM2L1	-2.40944	0.00761504
36	ENSBTAG00000000785	ENSG00000115687	PASK	-2.09579	0.0289252
36	ENSBTAG00000000797	ENSG00000143436	MRPL9	-1.5361	0.0373485
36	ENSBTAG00000000799	ENSG00000003147	ICA1	-2.09629	0.0143869
36	ENSBTAG00000000807	ENSG00000166557	TMED3	-2.04013	0.000293185
36	ENSBTAG00000000829	ENSG00000197417	CARKL	-1.98235	0.0358788
36	ENSBTAG00000000837	ENSG00000143799	PARP1	-2.2248	1.07166e-05
36	ENSBTAG00000000843	ENSG00000165795	NDRG2	-3.48604	2.04506e-08
36	ENSBTAG00000000851	ENSG00000119004	CYP20A1	-1.93422	0.00208678
36	ENSBTAG00000000855	ENSG00000167693	NXN	-2.87817	0.00252969
36	ENSBTAG00000000856	ENSG00000182325	FBXL6	-2.42996	0.0105928
36	ENSBTAG00000000868	ENSG00000184517	ZFP1	-2.44785	0.0390602
36	ENSBTAG00000000898	ENSG00000164220	F2RL2	-2.30891	0.000227454
36	ENSBTAG00000000962	ENSG00000035720	STAP1	-2.54917	0.00369773
36	ENSBTAG00000000977	ENSG00000182985	CADM1	-1.77168	0.000713827
36	ENSBTAG00000000988	ENSG00000139618	BRCA2	-1.79454	0.0497814
36	ENSBTAG00000001027	ENSG00000149257	SERPINH1	-3.65516	0.0214414
36	ENSBTAG00000001036	ENSG00000106049	HIBADH	-1.80597	0.00617235
36	ENSBTAG00000001050	ENSG00000157978	LDLRAP1	-2.1677	0.0214522
36	ENSBTAG00000001061	ENSG00000154229	PRKCA	-1.67794	0.0356873
36	ENSBTAG00000001078	ENSG00000185739	SRL	-2.81629	9.41379e-05
36	ENSBTAG00000001093	ENSG00000213160	KLHL23	-3.9502	0.0011116
36	ENSBTAG00000001097	ENSG00000079150	FKBP7	-3.06944	0.0136513
36	ENSBTAG00000001109	N/A	MRPS14	-1.86095	0.0433773
36	ENSBTAG00000001112	ENSG00000088826	SMOX	-4.01149	0.0419591
36	ENSBTAG00000001116	ENSG00000072682	P4HA2	-2.0486	0.0018573
36	ENSBTAG00000001117	ENSG00000151458	ANKRD50	-1.59958	0.035501
36	ENSBTAG00000001133	ENSG00000102763	VWA8	-1.77287	0.00133235
36	ENSBTAG00000001139	ENSG00000087085	ACHE	-1.8728	0.0265803
36	ENSBTAG00000001164	ENSG00000111271	ACAD10	-1.75733	0.00804337
36	ENSBTAG00000001165	ENSG00000042286	AIFM2	-3.24354	0.000695585
36	ENSBTAG00000001187	ENSG00000100276	RASL10A	-3.00695	0.00721301
36	ENSBTAG00000001192	ENSG00000117758	STX12	-1.90386	0.00287322
36	ENSBTAG00000001219	N/A	N/A	-3.42876	2.15293e-10
36	ENSBTAG00000001289	ENSG00000112110	MRPL18	-1.72678	0.035755
36	ENSBTAG00000001333	ENSG00000132170	PPARG	-2.10147	2.33906e-05
36	ENSBTAG00000001424	ENSG00000116062	MSH6	-2.16058	0.00015565
36	ENSBTAG00000001471	ENSG00000164087	POC1A	-1.90097	0.0496625
36	ENSBTAG00000001475	ENSG00000050393	CCDC90A	-1.84193	0.0279732
36	ENSBTAG00000001484	ENSG00000163818	LZTFL1	-2.99925	0.00698383
36	ENSBTAG00000001489	ENSG00000167552	TUBA1A	-1.73222	0.00224449
36	ENSBTAG00000001497	ENSG00000158186	MRAS	-1.59617	0.00490887
36	ENSBTAG00000001500	ENSG00000132436	FIGNL1	-3.06617	0.0130367
36	ENSBTAG00000001548	ENSG00000160803	UBQLN4	-1.67514	0.0135782
36	ENSBTAG00000001564	ENSG00000178104	PDE4DIP	-1.67516	0.00139951
36	ENSBTAG00000001595	N/A	MT1E	-7.20849	0.000208713
36	ENSBTAG00000001608	N/A	N/A	-5.57343	1.25998e-05
36	ENSBTAG00000001629	ENSG00000010803	SCMH1	-3.24801	0.023197
36	ENSBTAG00000001631	ENSG00000237649	KIFC1	-4.10032	3.73164e-05
36	ENSBTAG00000001692	ENSG00000070614	NDST1	-1.63965	0.00761504
36	ENSBTAG00000001693	ENSG00000103932	RPAP1	-1.67829	0.00715594
36	ENSBTAG00000001717	ENSG00000178999	AURKB	-3.37448	0.00098818
36	ENSBTAG00000001724	ENSG00000180011	ZADH2	-1.82071	0.0100263
36	ENSBTAG00000001727	ENSG00000157870	FAM213B	-1.93448	0.000543027
36	ENSBTAG00000001748	ENSG00000134253	TRIM45	-2.72447	0.000718323
36	ENSBTAG00000001752	ENSG00000001036	FUCA2	-1.60483	0.0310217
36	ENSBTAG00000001786	ENSG00000188266	AGPHD1	-2.89325	0.00854534
36	ENSBTAG00000001805	ENSG00000128791	TWSG1	-1.52375	0.0357748
36	ENSBTAG00000001808	ENSG00000147592	LACTB2	-2.55764	0.000340959
36	ENSBTAG00000001817	ENSG00000064545	TMEM161A	-2.37826	0.0236882
36	ENSBTAG00000001818	ENSG00000213999	MEF2B	-2.55054	0.0104188
36	ENSBTAG00000001832	ENSG00000159111	MRPL10	-1.76957	0.0195684
36	ENSBTAG00000001839	ENSG00000145247	OCIAD2	-2.02151	0.00360191
36	ENSBTAG00000001843	ENSG00000239779	WBP1	-2.01458	0.00624016
36	ENSBTAG00000001848	ENSG00000140854	KATNB1	-1.88249	0.0200868
36	ENSBTAG00000001889	ENSG00000114405	C22H3orf14	-2.44354	0.0221448
36	ENSBTAG00000001894	ENSG00000139350	NEDD1	-2.1881	0.000440441
36	ENSBTAG00000001906	ENSG00000187741	FANCA	-1.56153	0.00705446
36	ENSBTAG00000001908	ENSG00000091140	DLD	-1.61486	0.0202307
36	ENSBTAG00000001919	ENSG00000198740	ZNF652	-2.03589	0.0169595
36	ENSBTAG00000001932	ENSG00000095321	MGC142781	-1.66355	0.00733091
36	ENSBTAG00000001938	ENSG00000123975	CKS2	-2.95665	0.000605943
36	ENSBTAG00000002002	ENSG00000156802	ATAD2	-2.39877	0.00172161
36	ENSBTAG00000002049	ENSG00000138796	HADH	-4.32961	6.84994e-12
36	ENSBTAG00000002083	ENSG00000158321	AUTS2	-2.0467	0.00054396
36	ENSBTAG00000002101	ENSG00000006007	GDE1	-1.54945	0.0288766
36	ENSBTAG00000002117	ENSG00000121621	KIF18A	-3.21963	0.0102574
36	ENSBTAG00000002128	ENSG00000154889	MPPE1	-1.83079	0.00140495
36	ENSBTAG00000002178	ENSG00000118898	PPL	-3.83986	0.0348847
36	ENSBTAG00000002179	ENSG00000186073	C10H15ORF41	-2.49285	0.0124845
36	ENSBTAG00000002203	ENSG00000158864	NDUFS2	-1.61368	0.00901686
36	ENSBTAG00000002224	N/A	UHRF1	-2.33827	0.0148266
36	ENSBTAG00000002260	ENSG00000151503	NCAPD3	-2.26172	0.00107502
36	ENSBTAG00000002266	ENSG00000135838	NPL	-2.70039	2.40429e-06
36	ENSBTAG00000002286	ENSG00000170464	DNAJC18	-2.5344	3.09415e-05
36	ENSBTAG00000002292	ENSG00000102038	SMARCA1	-2.41711	0.0275065
36	ENSBTAG00000002316	ENSG00000170113	NIPA1	-2.52693	0.00456313
36	ENSBTAG00000002326	ENSG00000131981	LGALS3	-1.84422	0.00617111
36	ENSBTAG00000002350	ENSG00000105647	PIK3R2	-2.38288	0.00103899
36	ENSBTAG00000002367	ENSG00000103145	HCFC1R1	-1.94572	0.0264821
36	ENSBTAG00000002395	ENSG00000163755	HPS3	-1.65523	0.00804337
36	ENSBTAG00000002398	ENSG00000189042	ZNF567	-2.24298	0.0397651
36	ENSBTAG00000002417	ENSG00000137502	RAB30	-2.35183	0.018601
36	ENSBTAG00000002428	ENSG00000138777	PPA2	-3.2734	0.00012297
36	ENSBTAG00000002444	ENSG00000148773	MKI67	-2.05373	0.0216547
36	ENSBTAG00000002451	ENSG00000085831	TTC39A	-5.26745	0.000264136
36	ENSBTAG00000002473	ENSG00000167772	ANGPTL4	-6.89532	1.37114e-12
36	ENSBTAG00000002490	ENSG00000111666	CHPT1	-1.53403	0.0143388
36	ENSBTAG00000002503	ENSG00000168000	BSCL2	-2.11312	0.000655041
36	ENSBTAG00000002526	ENSG00000164039	BDH2	-5.29305	7.81141e-06
36	ENSBTAG00000002557	ENSG00000115364	MRPL19	-1.7932	0.0434824
36	ENSBTAG00000002566	ENSG00000130517	PGPEP1	-1.53221	0.0114736
36	ENSBTAG00000002570	ENSG00000162869	PPP1R21	-1.64257	0.0237323
36	ENSBTAG00000002580	ENSG00000105357	MYH14	-1.83332	0.000694389
36	ENSBTAG00000002600	ENSG00000203965	EFCAB7	-3.90256	0.000471116
36	ENSBTAG00000002610	ENSG00000100442	FKBP3	-1.65142	0.0470898
36	ENSBTAG00000002613	ENSG00000129534	MIS18BP1	-3.74049	0.00341282
36	ENSBTAG00000002721	ENSG00000134744	ZCCHC11	-1.95936	0.000461058
36	ENSBTAG00000002737	ENSG00000127578	WFIKKN1	-3.42657	0.0189621
36	ENSBTAG00000002742	ENSG00000095002	MSH2	-3.57141	0.000199513
36	ENSBTAG00000002756	N/A	N/A	-2.83575	0.0090708
36	ENSBTAG00000002783	ENSG00000116005	PCYOX1	-2.23521	0.000405537
36	ENSBTAG00000002826	ENSG00000092853	CLSPN	-2.21141	0.0333844
36	ENSBTAG00000002843	N/A	MGC160092	-6.22186	8.17887e-05
36	ENSBTAG00000002858	ENSG00000176244	ACBD7	-3.01999	0.0168282
36	ENSBTAG00000002885	ENSG00000038945	MSR1	-4.15344	2.13657e-07
36	ENSBTAG00000002910	ENSG00000121310	ECHDC2	-5.8039	0.000955161
36	ENSBTAG00000002918	ENSG00000051180	RAD51	-4.00906	0.000242518
36	ENSBTAG00000002956	ENSG00000251192	ZNF674	-2.23854	0.0215876
36	ENSBTAG00000003014	ENSG00000187688	TRPV2	-2.04532	0.000188996
36	ENSBTAG00000003015	ENSG00000080546	SESN1	-1.97008	0.0251834
36	ENSBTAG00000003043	ENSG00000186469	GNG2	-1.76009	0.042059
36	ENSBTAG00000003061	ENSG00000130702	LAMA5	-3.36997	0.00141414
36	ENSBTAG00000003069	ENSG00000117643	MAN1C1	-1.9896	9.62203e-05
36	ENSBTAG00000003072	ENSG00000072778	ACADVL	-1.53477	0.0119035
36	ENSBTAG00000003083	ENSG00000169241	SLC50A1	-2.18867	0.0289252
36	ENSBTAG00000003143	ENSG00000113838	TBCCD1	-2.21425	0.00743789
36	ENSBTAG00000003161	ENSG00000182362	YBEY	-2.23711	0.00503335
36	ENSBTAG00000003162	ENSG00000116791	CRYZ	-2.33794	0.00449515
36	ENSBTAG00000003176	ENSG00000166086	JAM3	-1.94568	0.00445321
36	ENSBTAG00000003180	ENSG00000188807	TMEM201	-1.52926	0.0350565
36	ENSBTAG00000003183	ENSG00000074527	NTN4	-3.19446	0.000816221
36	ENSBTAG00000003192	ENSG00000167291	TBC1D16	-4.18342	0.00186544
36	ENSBTAG00000003242	ENSG00000177646	ACAD9	-2.87983	0.000490736
36	ENSBTAG00000003279	ENSG00000130414	NDUFA10	-1.66062	0.0424326
36	ENSBTAG00000003358	ENSG00000180398	MCFD2	-1.72736	0.0115144
36	ENSBTAG00000003361	ENSG00000169519	METTL15	-2.12629	0.032215
36	ENSBTAG00000003375	ENSG00000165929	TC2N	-6.40546	0.027108
36	ENSBTAG00000003405	ENSG00000115129	TP53I3	-2.63922	0.0144358
36	ENSBTAG00000003415	ENSG00000139684	ESD	-3.18555	1.37234e-05
36	ENSBTAG00000003424	ENSG00000105829	BET1	-1.79069	0.0257063
36	ENSBTAG00000003425	ENSG00000125871	C13H20orf72	-2.3992	0.00924566
36	ENSBTAG00000003443	ENSG00000109189	USP46	-1.55996	0.0371487
36	ENSBTAG00000003454	ENSG00000147509	RGS20	-2.32474	0.00381524
36	ENSBTAG00000003470	ENSG00000167614	TTYH1	-2.77786	0.0335738
36	ENSBTAG00000003548	ENSG00000084207	GSTP1	-1.9709	0.00331499
36	ENSBTAG00000003550	ENSG00000182919	C29H11orf54	-2.64161	0.00125809
36	ENSBTAG00000003566	ENSG00000132254	ARFIP2	-1.6261	0.037489
36	ENSBTAG00000003578	ENSG00000166171	DPCD	-2.17792	0.0421185
36	ENSBTAG00000003579	ENSG00000107829	FBXW4	-1.61378	0.00744838
36	ENSBTAG00000003606	ENSG00000185730	ZNF696	-2.15547	0.0289252
36	ENSBTAG00000003616	ENSG00000118655	DCLRE1B	-2.14654	0.00407924
36	ENSBTAG00000003619	ENSG00000150961	SEC24D	-1.70183	0.0013879
36	ENSBTAG00000003629	ENSG00000108381	ASPA	-4.20288	4.02388e-06
36	ENSBTAG00000003634	ENSG00000122873	CISD1	-4.54492	0.00174429
36	ENSBTAG00000003636	ENSG00000107798	LIPA	-2.05663	0.000511204
36	ENSBTAG00000003642	ENSG00000117450	PRDX1	-1.85146	0.0167081
36	ENSBTAG00000003696	ENSG00000135127	CCDC64	-2.53863	0.0391696
36	ENSBTAG00000003718	ENSG00000131373	HACL1	-2.64241	0.000524643
36	ENSBTAG00000003773	ENSG00000004864	SLC25A13	-2.10078	0.00157716
36	ENSBTAG00000003804	ENSG00000143653	SCCPDH	-2.76294	0.00144948
36	ENSBTAG00000003808	ENSG00000048052	HDAC9	-3.82633	0.00196954
36	ENSBTAG00000003815	ENSG00000088298	EDEM2	-1.94318	0.000155567
36	ENSBTAG00000003819	ENSG00000163482	STK36	-1.73291	0.0430315
36	ENSBTAG00000003837	ENSG00000169218	RSPO1	-3.70316	0.0091171
36	ENSBTAG00000003887	ENSG00000093144	ECHDC1	-2.35713	6.53551e-05
36	ENSBTAG00000003902	ENSG00000243943	ZNF512	-1.66365	0.0290876
36	ENSBTAG00000003914	ENSG00000141971	FAM125A	-2.15939	0.00149952
36	ENSBTAG00000003952	ENSG00000153558	FBXL2	-2.73642	0.0119906
36	ENSBTAG00000003956	ENSG00000108823	SGCA	-5.26726	0.000315106
36	ENSBTAG00000003959	ENSG00000138639	ARHGAP24	-8.51724	5.68763e-06
36	ENSBTAG00000003975	ENSG00000114988	LMAN2L	-1.74059	0.0428986
36	ENSBTAG00000003989	ENSG00000148834	GSTO1	-2.53172	1.78578e-05
36	ENSBTAG00000003997	ENSG00000078967	UBE2D4	-1.88776	0.0114194
36	ENSBTAG00000004009	ENSG00000100417	PMM1	-2.01795	0.0425304
36	ENSBTAG00000004010	ENSG00000182752	PAPPA	-4.09183	0.00146649
36	ENSBTAG00000004011	ENSG00000156958	GALK2	-2.32985	3.18075e-05
36	ENSBTAG00000004034	ENSG00000149212	SESN3	-2.61835	0.000527176
36	ENSBTAG00000004073	ENSG00000057935	MTA3	-3.88438	0.00410044
36	ENSBTAG00000004085	ENSG00000105011	ASF1B	-2.16032	0.0227854
36	ENSBTAG00000004092	ENSG00000165695	AK8	-14.1849	8.07142e-07
36	ENSBTAG00000004093	ENSG00000137285	TUBB2B	-2.65249	5.85105e-08
36	ENSBTAG00000004104	ENSG00000124813	RUNX2	-1.91618	0.0151389
36	ENSBTAG00000004108	ENSG00000169689	STRA13	-2.33659	0.0116612
36	ENSBTAG00000004155	ENSG00000006282	SPATA20	-6.13577	3.60715e-06
36	ENSBTAG00000004165	ENSG00000125246	CLYBL	-1.91097	0.0430315
36	ENSBTAG00000004177	ENSG00000115183	TANC1	-1.73237	0.00264015
36	ENSBTAG00000004179	N/A	PSMD9	-1.55287	0.04731
36	ENSBTAG00000004184	ENSG00000196151	WDSUB1	-1.94201	0.0277692
36	ENSBTAG00000004222	ENSG00000141504	SAT2	-3.38112	0.0123269
36	ENSBTAG00000004227	ENSG00000145348	TBCK	-1.7264	0.0438617
36	ENSBTAG00000004240	ENSG00000120802	TMPO	-1.89411	0.00138796
36	ENSBTAG00000004248	ENSG00000103150	MLYCD	-1.68921	0.0210531
36	ENSBTAG00000004272	N/A	ISG12(B)	-6.58532	0.00144485
36	ENSBTAG00000004288	ENSG00000170899	GSTA4	-2.92798	0.00973636
36	ENSBTAG00000004295	ENSG00000119421	NDUFA8	-1.71938	0.0176123
36	ENSBTAG00000004318	ENSG00000138175	ARL3	-3.05134	0.00703545
36	ENSBTAG00000004337	ENSG00000123360	PDE1B	-3.40027	5.24025e-05
36	ENSBTAG00000004347	ENSG00000069122	GPR116	-2.37244	0.00794527
36	ENSBTAG00000004358	ENSG00000117593	DARS2	-3.70409	0.000382137
36	ENSBTAG00000004367	ENSG00000135469	COQ10A	-3.59286	0.00067165
36	ENSBTAG00000004374	N/A	CNPY2	-1.83401	0.0105173
36	ENSBTAG00000004375	ENSG00000103067	ESRP2	-4.24964	0.0484411
36	ENSBTAG00000004379	ENSG00000105755	ETHE1	-1.79919	0.00464349
36	ENSBTAG00000004398	ENSG00000184903	IMMP2L	-2.68332	0.0245533
36	ENSBTAG00000004409	ENSG00000128928	IVD	-1.52351	0.0160027
36	ENSBTAG00000004413	ENSG00000164292	RHOBTB3	-3.39156	0.0039463
36	ENSBTAG00000004421	ENSG00000169105	CHST14	-2.26447	0.00910759
36	ENSBTAG00000004422	ENSG00000172339	ALG14	-2.87339	0.012126
36	ENSBTAG00000004448	ENSG00000175216	CKAP5	-1.55286	0.0071791
36	ENSBTAG00000004459	N/A	TMEM45A	-10.3526	7.96289e-06
36	ENSBTAG00000004460	ENSG00000168411	RFWD3	-1.61682	0.0332654
36	ENSBTAG00000004463	ENSG00000105438	KDELR1	-1.53848	0.0146685
36	ENSBTAG00000004502	ENSG00000103351	CLUAP1	-2.60737	0.00504921
36	ENSBTAG00000004517	ENSG00000059588	TARBP1	-1.81358	0.00440614
36	ENSBTAG00000004541	ENSG00000184574	LPAR5	-1.89092	0.0325101
36	ENSBTAG00000004588	ENSG00000104783	KCNN4	-1.726	0.00290663
36	ENSBTAG00000004624	N/A	N/A	-2.48366	2.10945e-07
36	ENSBTAG00000004631	ENSG00000100578	KIAA0586	-1.85074	0.0164134
36	ENSBTAG00000004641	ENSG00000143850	PLEKHA6	-3.82609	0.037489
36	ENSBTAG00000004652	ENSG00000064547	LPAR2	-1.99216	0.0110487
36	ENSBTAG00000004654	ENSG00000136045	PWP1	-1.78829	0.0123935
36	ENSBTAG00000004660	N/A	SPATS2	-1.93952	0.0247503
36	ENSBTAG00000004664	ENSG00000167113	COQ4	-2.15007	0.00209914
36	ENSBTAG00000004706	ENSG00000101945	SUV39H1	-2.61711	0.000575009
36	ENSBTAG00000004735	ENSG00000105173	CCNE1	-4.13181	0.000815006
36	ENSBTAG00000004751	ENSG00000160460	SPTBN4	-3.79587	0.00112859
36	ENSBTAG00000004786	ENSG00000172663	TMEM134	-2.92351	0.00127838
36	ENSBTAG00000004790	ENSG00000077152	UBE2T	-2.1294	0.0150403
36	ENSBTAG00000004826	ENSG00000102575	ACP5	-3.66176	1.97507e-09
36	ENSBTAG00000004838	ENSG00000176842	IRX5	-5.63227	0.0374816
36	ENSBTAG00000004856	ENSG00000113269	RNF130	-1.93443	0.000807942
36	ENSBTAG00000004869	ENSG00000154639	CXADR	-4.33301	0.0390681
36	ENSBTAG00000004896	ENSG00000173210	ABLIM3	-5.292	0.0106477
36	ENSBTAG00000004907	ENSG00000141503	MINK1	-2.11797	7.36612e-06
36	ENSBTAG00000004922	ENSG00000155189	AGPAT5	-1.89895	0.00242716
36	ENSBTAG00000004926	ENSG00000165501	PPIL5	-2.48532	0.0236432
36	ENSBTAG00000004941	ENSG00000240021	TEX35	-10.8801	1.17454e-05
36	ENSBTAG00000004943	ENSG00000145386	CCNA2	-2.81464	0.0147985
36	ENSBTAG00000004950	ENSG00000129538	BRN	-2.23332	0.000639588
36	ENSBTAG00000005002	ENSG00000117308	GALE	-1.65064	0.00580962
36	ENSBTAG00000005015	ENSG00000107819	SFXN3	-1.93435	0.000159295
36	ENSBTAG00000005028	ENSG00000149929	HIRIP3	-2.23898	0.00312668
36	ENSBTAG00000005034	ENSG00000149260	CAPN5	-3.09629	0.0075572
36	ENSBTAG00000005129	ENSG00000138180	CEP55	-3.59402	0.00338532
36	ENSBTAG00000005140	ENSG00000158747	NBL1	-3.31191	5.20373e-06
36	ENSBTAG00000005144	ENSG00000177666	PNPLA2	-1.78042	0.0424605
36	ENSBTAG00000005206	ENSG00000096092	TMEM14A	-3.07071	0.0120138
36	ENSBTAG00000005250	ENSG00000182492	BGN	-2.84667	0.0144358
36	ENSBTAG00000005260	ENSG00000118785	SPP1	-4.63818	3.44562e-09
36	ENSBTAG00000005261	ENSG00000090920	FCGBP	-3.89277	0.0108374
36	ENSBTAG00000005269	ENSG00000157456	CCNB2	-3.33378	0.00258588
36	ENSBTAG00000005275	ENSG00000168734	PKIG	-1.86014	0.0374069
36	ENSBTAG00000005293	ENSG00000158402	CDC25C	-2.56227	0.0364136
36	ENSBTAG00000005299	ENSG00000136160	EDNRB	-4.42356	2.3083e-06
36	ENSBTAG00000005300	ENSG00000171729	TMEM51	-3.14089	9.89231e-07
36	ENSBTAG00000005304	ENSG00000116649	SRM	-2.31727	0.0209196
36	ENSBTAG00000005309	ENSG00000088451	TGDS	-1.80423	0.019257
36	ENSBTAG00000005310	ENSG00000152749	GPR180	-2.72665	0.00971241
36	ENSBTAG00000005340	ENSG00000129158	SERGEF	-2.76086	0.00112694
36	ENSBTAG00000005364	ENSG00000256269	HMBS	-1.76255	0.0119566
36	ENSBTAG00000005393	ENSG00000143155	TIPRL	-1.73299	0.0364543
36	ENSBTAG00000005424	ENSG00000129159	KCNC1	-7.40857	9.24909e-06
36	ENSBTAG00000005431	ENSG00000071282	LMCD1	-6.27302	0.0229701
36	ENSBTAG00000005490	ENSG00000178467	P4HTM	-3.0493	0.00988549
36	ENSBTAG00000005533	ENSG00000112640	PPP2R5D	-1.83797	0.000515436
36	ENSBTAG00000005536	ENSG00000124733	MEA1	-1.54154	0.0349416
36	ENSBTAG00000005557	ENSG00000130396	MLLT4	-2.17226	0.0228633
36	ENSBTAG00000005574	ENSG00000120885	CLU	-7.71034	1.12297e-15
36	ENSBTAG00000005577	ENSG00000172922	RNASEH2C	-2.70309	0.00209776
36	ENSBTAG00000005586	ENSG00000171766	GATM	-2.7662	0.000305347
36	ENSBTAG00000005592	ENSG00000090674	MCOLN1	-1.66435	0.00159482
36	ENSBTAG00000005607	ENSG00000186871	ERCC6L	-2.16872	0.0405254
36	ENSBTAG00000005617	ENSG00000114544	SLC41A3	-2.16012	0.0445029
36	ENSBTAG00000005666	ENSG00000172731	LRRC20	-3.70562	0.00280845
36	ENSBTAG00000005683	N/A	ELAC1	-2.28335	0.0275065
36	ENSBTAG00000005696	ENSG00000161692	DBF4B	-3.75609	0.00139665
36	ENSBTAG00000005708	N/A	KIF20B	-3.90621	0.000293185
36	ENSBTAG00000005718	ENSG00000147872	PLIN2	-1.71736	0.00718118
36	ENSBTAG00000005722	N/A	N/A	-1.77385	0.0260286
36	ENSBTAG00000005738	ENSG00000081923	ATP8B1	-4.29654	0.00162236
36	ENSBTAG00000005754	ENSG00000163644	PPM1K	-3.83381	0.000460569
36	ENSBTAG00000005765	ENSG00000100321	SYNGR1	-3.73014	0.00225015
36	ENSBTAG00000005827	ENSG00000112367	FIG4	-1.95231	0.00556122
36	ENSBTAG00000005843	ENSG00000076043	REXO2	-2.13225	0.000306692
36	ENSBTAG00000005845	ENSG00000178802	MPI	-2.00266	0.0252667
36	ENSBTAG00000005862	ENSG00000113810	SMC4	-1.7302	0.0278568
36	ENSBTAG00000005868	N/A	HEBP1	-1.77252	0.0031956
36	ENSBTAG00000005891	ENSG00000163534	FCRL1	-4.30849	0.000295361
36	ENSBTAG00000005897	N/A	FNTB	-1.6594	0.0383221
36	ENSBTAG00000005907	ENSG00000165264	NDUFB6	-2.25007	0.00306138
36	ENSBTAG00000005909	ENSG00000213625	LEPROT	-1.51376	0.0490473
36	ENSBTAG00000005917	ENSG00000178184	PARD6G	-3.02825	0.0222733
36	ENSBTAG00000005928	ENSG00000107789	MINPP1	-2.21796	0.0188453
36	ENSBTAG00000005929	ENSG00000173898	SPTBN2	-4.17118	0.0435352
36	ENSBTAG00000005957	ENSG00000124207	CSE1L	-1.73779	0.00283519
36	ENSBTAG00000005979	ENSG00000119969	HELLS	-4.28493	0.00185154
36	ENSBTAG00000006005	ENSG00000008382	MPND	-1.99646	0.0323559
36	ENSBTAG00000006021	ENSG00000126001	CEP250	-2.48212	1.62072e-05
36	ENSBTAG00000006054	ENSG00000181513	ACBD4	-2.01678	0.0264247
36	ENSBTAG00000006067	N/A	VMAC	-1.93533	0.00627399
36	ENSBTAG00000006069	ENSG00000105519	CAPS	-1.93829	0.0182648
36	ENSBTAG00000006071	ENSG00000085733	CTTN	-2.79796	0.00306237
36	ENSBTAG00000006075	ENSG00000163541	SUCLG1	-1.74951	0.0159185
36	ENSBTAG00000006082	ENSG00000105612	DNASE2	-2.36684	1.20784e-05
36	ENSBTAG00000006107	ENSG00000133302	ANKRD32	-2.81129	0.00893456
36	ENSBTAG00000006117	ENSG00000059122	FLYWCH1	-2.87867	0.0139805
36	ENSBTAG00000006158	ENSG00000198919	DZIP3	-3.36475	0.008324
36	ENSBTAG00000006212	ENSG00000006704	GTF2IRD1	-6.5966	1.11077e-05
36	ENSBTAG00000006260	ENSG00000135835	KIAA1614	-3.38393	0.000212432
36	ENSBTAG00000006262	ENSG00000072163	LIMS2	-3.76429	0.00151635
36	ENSBTAG00000006276	ENSG00000173918	C1QTNF1	-5.98062	1.51754e-05
36	ENSBTAG00000006296	ENSG00000160131	VMA21	-1.54861	0.0187294
36	ENSBTAG00000006305	ENSG00000106992	AK1	-2.44115	0.0439939
36	ENSBTAG00000006320	ENSG00000137992	DBT	-2.01729	0.0219165
36	ENSBTAG00000006342	ENSG00000130770	ATPIF1	-2.13869	0.000444439
36	ENSBTAG00000006367	ENSG00000118523	CTGF	-4.75207	0.00827186
36	ENSBTAG00000006377	ENSG00000136286	MYO1G	-1.57117	0.00627399
36	ENSBTAG00000006392	ENSG00000165914	TTC7B	-2.72575	0.0216869
36	ENSBTAG00000006393	ENSG00000066926	FECH	-1.91115	0.00711739
36	ENSBTAG00000006410	ENSG00000166847	MGC3248	-1.65035	0.00738962
36	ENSBTAG00000006448	ENSG00000196678	ERI2	-2.53398	0.0263872
36	ENSBTAG00000006449	ENSG00000005189	MGC134577	-2.80359	0.00246521
36	ENSBTAG00000006478	ENSG00000165118	C8H9orf64	-1.84409	0.0176036
36	ENSBTAG00000006485	ENSG00000161911	TREML1	-4.36155	2.89839e-05
36	ENSBTAG00000006504	ENSG00000139437	TCHP	-2.14028	0.0112649
36	ENSBTAG00000006534	ENSG00000163607	GTPBP8	-2.01363	0.0355234
36	ENSBTAG00000006548	ENSG00000078070	MCCC1	-2.97944	0.000179251
36	ENSBTAG00000006551	N/A	ESCO2	-2.46722	0.0140191
36	ENSBTAG00000006587	ENSG00000165244	ZNF367	-3.5579	0.00597982
36	ENSBTAG00000006591	ENSG00000162063	CCNF	-2.9861	0.0172965
36	ENSBTAG00000006607	ENSG00000113328	CCNG1	-2.14468	0.000190351
36	ENSBTAG00000006613	ENSG00000165792	METTL17	-2.09306	0.0101222
36	ENSBTAG00000006625	ENSG00000058804	TMEM48	-2.66059	0.00914463
36	ENSBTAG00000006662	ENSG00000185761	N/A	-2.59252	0.00254401
36	ENSBTAG00000006713	ENSG00000023041	ZDHHC6	-1.52802	0.020477
36	ENSBTAG00000006754	ENSG00000105516	DBP	-2.77647	0.023308
36	ENSBTAG00000006795	ENSG00000140905	GCSH	-3.07921	0.00273204
36	ENSBTAG00000006821	ENSG00000115425	PECR	-2.26375	0.0466071
36	ENSBTAG00000006828	ENSG00000079337	RAPGEF3	-2.57276	0.0265308
36	ENSBTAG00000006838	ENSG00000156709	AIFM1	-2.20818	0.000143838
36	ENSBTAG00000006852	ENSG00000170634	ACYP2	-5.74985	2.14769e-05
36	ENSBTAG00000006882	ENSG00000183856	IQGAP3	-2.87717	0.0100486
36	ENSBTAG00000006901	ENSG00000136783	NIPSNAP3A	-1.93772	0.00786024
36	ENSBTAG00000006925	ENSG00000120334	CENPL	-2.17225	0.035802
36	ENSBTAG00000006945	ENSG00000152492	CCDC50	-1.68109	0.00979332
36	ENSBTAG00000006957	ENSG00000136856	SLC2A8	-1.58776	0.00240327
36	ENSBTAG00000006969	ENSG00000196230	TUBB5	-2.57728	1.37966e-07
36	ENSBTAG00000006972	ENSG00000071539	TRIP13	-3.39794	0.00430186
36	ENSBTAG00000006978	ENSG00000133835	HSD17B4	-1.58577	0.0100865
36	ENSBTAG00000006985	ENSG00000064115	TM7SF3	-1.92708	0.00542867
36	ENSBTAG00000006995	ENSG00000115306	SPTBN1	-1.79216	0.0470875
36	ENSBTAG00000007001	ENSG00000145217	SLC26A1	-2.68597	0.0138054
36	ENSBTAG00000007002	ENSG00000127415	IDUA	-1.81352	0.00100676
36	ENSBTAG00000007003	ENSG00000176890	TYMS	-5.02278	2.01237e-05
36	ENSBTAG00000007012	ENSG00000166526	ZNF3	-1.87423	0.0136344
36	ENSBTAG00000007016	ENSG00000166997	CNPY4	-2.2752	0.00123114
36	ENSBTAG00000007020	ENSG00000196653	ZNF502	-2.53682	0.0218898
36	ENSBTAG00000007031	ENSG00000151093	OXSM	-2.73535	0.00258588
36	ENSBTAG00000007053	ENSG00000136367	ZFHX2	-2.27643	0.025102
36	ENSBTAG00000007096	ENSG00000141013	GAS8	-4.241	0.00452977
36	ENSBTAG00000007102	ENSG00000075218	GTSE1	-2.65682	0.000179915
36	ENSBTAG00000007115	ENSG00000104687	GSR	-1.62799	0.0400478
36	ENSBTAG00000007116	ENSG00000113369	ARRDC3	-1.58575	0.0167923
36	ENSBTAG00000007121	ENSG00000167900	TK1	-2.53895	0.0011116
36	ENSBTAG00000007125	ENSG00000183077	AFMID	-2.40659	0.0163814
36	ENSBTAG00000007142	ENSG00000103381	CPPED1	-3.61496	1.12658e-05
36	ENSBTAG00000007153	ENSG00000173372	C1QA	-3.03623	6.46365e-07
36	ENSBTAG00000007172	ENSG00000125166	GOT2	-1.79368	0.00298251
36	ENSBTAG00000007186	ENSG00000147799	ARHGAP39	-2.83305	0.00610834
36	ENSBTAG00000007206	ENSG00000128578	FAM40B	-3.2984	0.0019301
36	ENSBTAG00000007220	ENSG00000177303	CASKIN2	-2.28297	0.0499795
36	ENSBTAG00000007237	ENSG00000156970	BUB1B	-3.02196	0.0067224
36	ENSBTAG00000007247	ENSG00000143228	NUF2	-5.7969	0.000305347
36	ENSBTAG00000007271	ENSG00000168778	TCTN2	-5.18386	0.000288573
36	ENSBTAG00000007275	ENSG00000095970	TREM2	-2.15957	3.60715e-06
36	ENSBTAG00000007331	ENSG00000152952	PLOD2	-2.8197	0.00206309
36	ENSBTAG00000007335	ENSG00000076554	TPD52	-1.84213	0.000671671
36	ENSBTAG00000007346	ENSG00000140365	COMMD4	-1.80964	0.000458314
36	ENSBTAG00000007363	ENSG00000170860	LSM3	-1.95952	0.0236575
36	ENSBTAG00000007368	ENSG00000140400	MAN2C1	-1.87629	0.000164372
36	ENSBTAG00000007375	ENSG00000240972	MIF	-1.60587	0.00761401
36	ENSBTAG00000007390	ENSG00000108828	VAT1	-1.64264	0.00404622
36	ENSBTAG00000007393	ENSG00000108830	RND2	-3.73205	2.79804e-05
36	ENSBTAG00000007395	ENSG00000003393	ALS2	-1.97811	0.00509038
36	ENSBTAG00000007413	ENSG00000106477	CEP41	-2.48437	0.0129334
36	ENSBTAG00000007415	ENSG00000092068	SLC7A8	-5.33244	0.000109066
36	ENSBTAG00000007429	ENSG00000183018	SPNS2	-5.84708	0.0484316
36	ENSBTAG00000007443	N/A	N/A	-2.27404	0.0127583
36	ENSBTAG00000007484	ENSG00000122971	ACADS	-3.40862	3.52926e-08
36	ENSBTAG00000007508	ENSG00000068784	SRBD1	-2.01297	0.00774067
36	ENSBTAG00000007512	ENSG00000103066	PLA2G15	-4.26212	2.73893e-14
36	ENSBTAG00000007534	ENSG00000137563	GGH	-3.02193	0.00123944
36	ENSBTAG00000007564	ENSG00000181004	BBS12	-5.35218	0.00014639
36	ENSBTAG00000007567	ENSG00000166479	TMX3	-1.64432	0.00952426
36	ENSBTAG00000007569	ENSG00000141655	TNFRSF11A	-1.87389	0.0335632
36	ENSBTAG00000007596	ENSG00000164949	GEM	-2.40824	0.0176299
36	ENSBTAG00000007620	ENSG00000127054	CPSF3L	-1.60454	0.0110295
36	ENSBTAG00000007630	ENSG00000120925	RNF170	-2.08472	0.00115754
36	ENSBTAG00000007681	N/A	DHFR	-2.08067	0.0222545
36	ENSBTAG00000007693	ENSG00000158715	SLC45A3	-3.88905	0.00193379
36	ENSBTAG00000007700	N/A	PHYH	-1.85343	0.00271989
36	ENSBTAG00000007739	ENSG00000006015	C7H19orf60	-1.97709	0.0147985
36	ENSBTAG00000007749	ENSG00000160949	TONSL	-1.72351	0.00792003
36	ENSBTAG00000007766	ENSG00000164885	CDK5	-2.28921	0.0177204
36	ENSBTAG00000007773	N/A	VCAM1	-2.69962	0.000895894
36	ENSBTAG00000007777	ENSG00000114026	OGG1	-2.06183	0.00483232
36	ENSBTAG00000007780	ENSG00000134072	CAMK1	-3.9348	0.000202862
36	ENSBTAG00000007812	N/A	NDUFA13	-1.72767	0.00491665
36	ENSBTAG00000007814	ENSG00000018408	WWTR1	-2.4957	0.04106
36	ENSBTAG00000007834	ENSG00000160972	PPP1R16A	-2.61117	0.0100263
36	ENSBTAG00000007835	ENSG00000167701	GPT	-2.52429	0.0176299
36	ENSBTAG00000007838	ENSG00000167700	MFSD3	-2.3049	0.0252372
36	ENSBTAG00000007860	ENSG00000066279	ASPM	-1.88952	0.0360559
36	ENSBTAG00000007870	ENSG00000106080	FKBP14	-5.70388	2.61394e-05
36	ENSBTAG00000007931	ENSG00000139974	SLC38A6	-1.65969	0.0380287
36	ENSBTAG00000007937	N/A	PRIM2	-2.49652	0.0178051
36	ENSBTAG00000007983	ENSG00000196456	ZNF775	-2.6004	0.042059
36	ENSBTAG00000007986	ENSG00000109685	WHSC1	-1.59547	0.013972
36	ENSBTAG00000008001	ENSG00000069275	NUCKS1	-1.68455	0.00306138
36	ENSBTAG00000008006	ENSG00000152689	RASGRP3	-10.8113	6.18521e-07
36	ENSBTAG00000008026	ENSG00000101405	OXT	-3.61666	0.00472337
36	ENSBTAG00000008047	ENSG00000102383	ZDHHC15	-4.67877	0.00169447
36	ENSBTAG00000008061	ENSG00000188026	RILPL1	-2.16711	0.00408931
36	ENSBTAG00000008077	N/A	SLC37A4	-1.88815	0.0177597
36	ENSBTAG00000008078	ENSG00000213186	MGC137058	-4.03279	0.00616754
36	ENSBTAG00000008088	ENSG00000186185	KIF18B	-1.98178	0.0422231
36	ENSBTAG00000008116	N/A	POLDIP2	-1.68386	0.00107936
36	ENSBTAG00000008168	ENSG00000174448	STARD6	-6.11233	0.00023679
36	ENSBTAG00000008169	ENSG00000166845	C18orf54	-2.91229	0.0055411
36	ENSBTAG00000008170	ENSG00000101868	POLA1	-1.7222	0.0408101
36	ENSBTAG00000008180	ENSG00000040275	CCDC99	-2.42463	0.0205905
36	ENSBTAG00000008190	ENSG00000129103	SUMF2	-2.02456	0.00506701
36	ENSBTAG00000008201	ENSG00000198003	CCDC151	-3.72655	0.000516449
36	ENSBTAG00000008243	ENSG00000066557	LRRC40	-1.7385	0.048397
36	ENSBTAG00000008248	ENSG00000198947	DMD	-2.41291	0.00360683
36	ENSBTAG00000008288	N/A	ANKRD26	-2.27271	0.0214902
36	ENSBTAG00000008289	ENSG00000174282	ZBTB4	-1.82614	0.0421551
36	ENSBTAG00000008301	ENSG00000165238	WNK2	-2.55959	0.0219306
36	ENSBTAG00000008314	ENSG00000117118	SDHB	-1.56814	0.0335193
36	ENSBTAG00000008340	ENSG00000177556	ATOX1	-1.96844	5.51218e-05
36	ENSBTAG00000008349	ENSG00000197935	ZNF311	-2.44994	0.0245389
36	ENSBTAG00000008361	ENSG00000105854	PON2	-2.59435	0.000692231
36	ENSBTAG00000008367	ENSG00000152022	LIX1L	-2.56585	0.00360744
36	ENSBTAG00000008389	ENSG00000166033	HTRA1	-1.9203	0.00231405
36	ENSBTAG00000008390	ENSG00000077232	DNAJC10	-1.97062	0.00841845
36	ENSBTAG00000008397	ENSG00000186300	ZNF555	-2.56309	0.0150505
36	ENSBTAG00000008431	ENSG00000124003	MOGAT1	-4.55149	0.00115794
36	ENSBTAG00000008436	ENSG00000101224	CDC25B	-2.09732	0.000595875
36	ENSBTAG00000008438	ENSG00000164144	ARFIP1	-1.74286	0.00430311
36	ENSBTAG00000008448	ENSG00000143995	MEIS1	-5.61108	0.000490966
36	ENSBTAG00000008465	ENSG00000110455	ACS	-2.21714	0.0124717
36	ENSBTAG00000008470	ENSG00000051825	MPHOSPH9	-1.98676	0.00167443
36	ENSBTAG00000008492	ENSG00000147130	ZMYM3	-2.03997	0.00139
36	ENSBTAG00000008499	ENSG00000135451	TROAP	-2.68853	0.00282154
36	ENSBTAG00000008513	ENSG00000196533	C1orf186	-2.05987	0.0435945
36	ENSBTAG00000008537	ENSG00000164970	FAM219A	-2.81187	0.015012
36	ENSBTAG00000008548	ENSG00000119812	FAM98A	-1.90394	0.00218568
36	ENSBTAG00000008551	ENSG00000198680	TUSC1	-2.25113	0.0354574
36	ENSBTAG00000008562	ENSG00000163389	POGLUT1	-1.87356	0.0344933
36	ENSBTAG00000008577	ENSG00000132463	GRSF1	-1.61196	0.0115928
36	ENSBTAG00000008592	N/A	BT.54393	-3.6457	2.68288e-09
36	ENSBTAG00000008609	ENSG00000164402	2008-09-01	-2.80283	0.0196975
36	ENSBTAG00000008613	ENSG00000176148	TCP11L1	-1.636	0.027361
36	ENSBTAG00000008692	N/A	UQCR11	-1.76775	0.00892177
36	ENSBTAG00000008709	ENSG00000178202	KDELC2	-4.41644	0.000292695
36	ENSBTAG00000008721	ENSG00000111261	MANSC1	-3.42054	8.26082e-07
36	ENSBTAG00000008731	ENSG00000165672	PRDX3	-1.50013	0.0280033
36	ENSBTAG00000008733	ENSG00000179222	MAGED1	-1.64586	0.00649384
36	ENSBTAG00000008734	ENSG00000162877	PM20D1	-2.92286	0.0166805
36	ENSBTAG00000008744	ENSG00000005882	PDK2	-2.33305	0.0113389
36	ENSBTAG00000008747	ENSG00000169738	DCXR	-1.76502	0.00661626
36	ENSBTAG00000008756	ENSG00000163435	ELF3	-2.99759	0.0245297
36	ENSBTAG00000008758	ENSG00000112984	KIF20A	-3.01953	0.00247233
36	ENSBTAG00000008759	ENSG00000094880	CDC23	-2.34341	0.00852
36	ENSBTAG00000008765	ENSG00000135617	C11H2ORF7	-2.08388	0.0314507
36	ENSBTAG00000008772	ENSG00000136824	SMC2	-3.32993	0.000209996
36	ENSBTAG00000008804	ENSG00000166788	SAAL1	-2.92756	0.0125992
36	ENSBTAG00000008816	ENSG00000109654	TRIM2	-4.31154	0.0361898
36	ENSBTAG00000008826	ENSG00000089050	RBBP9	-2.72164	0.0398218
36	ENSBTAG00000008827	ENSG00000107742	SPOCK2	-3.53231	1.93201e-07
36	ENSBTAG00000008880	ENSG00000134901	KDELC1	-2.33604	0.00675953
36	ENSBTAG00000008884	ENSG00000084764	MAPRE3	-3.38643	0.00157646
36	ENSBTAG00000008902	N/A	ZNF345	-3.30207	0.00440008
36	ENSBTAG00000008931	ENSG00000143162	CREG1	-2.31676	0.000872196
36	ENSBTAG00000008948	ENSG00000089041	P2RX7	-3.67387	0.00377201
36	ENSBTAG00000008963	ENSG00000122966	CIT	-2.01611	0.0429011
36	ENSBTAG00000009002	ENSG00000125534	PPDPF	-2.21384	0.000873941
36	ENSBTAG00000009005	ENSG00000149599	DUSP15	-2.65438	0.0483504
36	ENSBTAG00000009026	ENSG00000175115	PACS1	-1.53184	0.0152801
36	ENSBTAG00000009035	ENSG00000138778	CENPE	-2.65027	0.00499934
36	ENSBTAG00000009049	N/A	MGC142702	-1.92226	0.0162475
36	ENSBTAG00000009051	ENSG00000123342	MMP19	-2.32737	3.77313e-05
36	ENSBTAG00000009097	ENSG00000140525	FANCI	-2.86927	0.00667845
36	ENSBTAG00000009137	ENSG00000105374	NKG7	-1.822	0.00236452
36	ENSBTAG00000009165	ENSG00000132793	LPIN3	-2.70371	6.89363e-06
36	ENSBTAG00000009208	ENSG00000204852	TCTN1	-2.82517	0.0132749
36	ENSBTAG00000009218	ENSG00000011426	ANLN	-2.45248	0.0122978
36	ENSBTAG00000009246	ENSG00000162961	DPY30	-2.35233	0.000382723
36	ENSBTAG00000009287	ENSG00000147155	EBP	-1.95182	0.0101613
36	ENSBTAG00000009290	ENSG00000170264	FAM161A	-3.26486	0.00861635
36	ENSBTAG00000009298	ENSG00000015532	XYLT2	-1.94925	0.0117944
36	ENSBTAG00000009336	ENSG00000079257	LXN	-3.56398	1.6465e-08
36	ENSBTAG00000009351	ENSG00000130638	ATXN10	-2.27981	2.62772e-06
36	ENSBTAG00000009374	ENSG00000129484	PARP2	-3.72473	1.25998e-05
36	ENSBTAG00000009383	ENSG00000138160	KIF11	-3.9241	0.00201455
36	ENSBTAG00000009462	ENSG00000146701	MDH2	-1.63674	0.0208065
36	ENSBTAG00000009477	ENSG00000087842	PIR	-3.69507	0.000833063
36	ENSBTAG00000009483	ENSG00000168002	POLR2G	-1.60161	0.0237207
36	ENSBTAG00000009495	ENSG00000187244	BCAM	-5.66556	0.0423956
36	ENSBTAG00000009545	ENSG00000086717	PPEF1	-6.25386	0.000208713
36	ENSBTAG00000009569	ENSG00000130158	DOCK6	-3.89171	3.09939e-05
36	ENSBTAG00000009581	ENSG00000158062	UBXN11	-6.06538	4.54954e-05
36	ENSBTAG00000009639	ENSG00000103056	SMPD3	-4.83151	4.47841e-07
36	ENSBTAG00000009641	ENSG00000100714	MTHFD1	-1.72252	0.012431
36	ENSBTAG00000009646	ENSG00000164904	ALDH7A1	-2.10343	0.00023336
36	ENSBTAG00000009661	ENSG00000104889	RNASEH2A	-3.55477	7.79225e-05
36	ENSBTAG00000009698	ENSG00000117528	ABCD3	-1.87812	0.00266336
36	ENSBTAG00000009708	ENSG00000186532	SMYD4	-2.49953	0.00479779
36	ENSBTAG00000009711	ENSG00000132383	RPA1	-2.58521	1.5303e-06
36	ENSBTAG00000009777	ENSG00000163002	NUP35	-1.7933	0.0270901
36	ENSBTAG00000009780	ENSG00000077809	GTF2I	-1.78361	0.00146745
36	ENSBTAG00000009786	ENSG00000006747	SCIN	-1.5239	0.0229701
36	ENSBTAG00000009803	ENSG00000074317	SNCB	-8.02013	6.26902e-05
36	ENSBTAG00000009806	ENSG00000119509	INVS	-1.56354	0.0244771
36	ENSBTAG00000009812	N/A	CXCL6	-1.76964	0.0189236
36	ENSBTAG00000009819	ENSG00000117399	CDC20	-2.30163	0.0348313
36	ENSBTAG00000009826	ENSG00000152642	GPD1L	-3.42632	0.000883811
36	ENSBTAG00000009839	ENSG00000197448	GSTK1	-1.7848	0.0374816
36	ENSBTAG00000009879	N/A	PCGF6	-2.69759	0.0255492
36	ENSBTAG00000009886	ENSG00000100196	KDELR3	-1.80564	0.00367045
36	ENSBTAG00000009902	N/A	AKR1B1	-4.96648	9.55627e-07
36	ENSBTAG00000009904	ENSG00000166211	SPIC	-7.53332	1.63719e-05
36	ENSBTAG00000009941	ENSG00000151332	MBIP	-2.38628	0.0104188
36	ENSBTAG00000009965	ENSG00000167969	ECI1	-1.61316	0.0273026
36	ENSBTAG00000009975	ENSG00000105717	PBX4	-1.97045	0.0282744
36	ENSBTAG00000009987	N/A	ITGB3	-2.58617	1.01146e-05
36	ENSBTAG00000010015	ENSG00000153406	NMRAL1	-2.31171	8.98257e-07
36	ENSBTAG00000010048	ENSG00000152253	SPC25	-6.93058	2.1165e-05
36	ENSBTAG00000010060	ENSG00000134802	SLC43A3	-3.55863	0.000306616
36	ENSBTAG00000010077	ENSG00000144554	FANCD2	-2.32376	0.0154106
36	ENSBTAG00000010083	ENSG00000138029	HADHB	-2.62241	1.01511e-07
36	ENSBTAG00000010091	ENSG00000113966	ARL6	-3.84835	0.00254813
36	ENSBTAG00000010109	ENSG00000170312	CDK1	-3.5012	0.00287997
36	ENSBTAG00000010118	ENSG00000128708	HAT1	-1.98495	0.00353015
36	ENSBTAG00000010123	ENSG00000130203	APOE	-3.53511	4.48803e-08
36	ENSBTAG00000010124	ENSG00000125703	ATG4C	-2.05541	0.00599411
36	ENSBTAG00000010135	N/A	TMEM189	-1.69923	0.00124627
36	ENSBTAG00000010175	ENSG00000171812	COL8A2	-7.26483	1.14897e-05
36	ENSBTAG00000010196	ENSG00000120253	NUP43	-2.13714	0.00141204
36	ENSBTAG00000010215	ENSG00000060566	CREB3L3	-3.42229	0.00146981
36	ENSBTAG00000010232	ENSG00000168653	NDUFS5	-1.70266	0.0163769
36	ENSBTAG00000010265	ENSG00000143198	MGST3	-2.16195	0.000677545
36	ENSBTAG00000010276	N/A	RECQL4	-2.60403	0.00680476
36	ENSBTAG00000010326	ENSG00000109576	AADAT	-8.02944	5.39594e-05
36	ENSBTAG00000010345	ENSG00000122121	XPNPEP2	-1.84144	0.0493416
36	ENSBTAG00000010366	ENSG00000121764	HCRTR1	-2.27364	1.09921e-05
36	ENSBTAG00000010370	ENSG00000140104	C21H14orf79	-3.52964	0.000704451
36	ENSBTAG00000010426	ENSG00000079246	XRCC5	-2.52618	0.000442984
36	ENSBTAG00000010458	N/A	N/A	-3.19784	1.04479e-07
36	ENSBTAG00000010470	ENSG00000204922	C29H11orf83	-2.10104	0.0308353
36	ENSBTAG00000010484	ENSG00000177363	LRRN4CL	-1.80523	0.0345734
36	ENSBTAG00000010496	N/A	STAG3	-3.20231	0.0238362
36	ENSBTAG00000010498	ENSG00000138449	SLC40A1	-4.02255	5.29209e-08
36	ENSBTAG00000010508	ENSG00000090013	BLVRB	-2.69019	4.03564e-07
36	ENSBTAG00000010526	ENSG00000067113	PPAP2A	-2.1629	0.00493917
36	ENSBTAG00000010568	ENSG00000236287	ZBED5	-1.64738	0.0405908
36	ENSBTAG00000010578	ENSG00000127743	IL17B	-5.9536	0.000134723
36	ENSBTAG00000010612	ENSG00000158604	TMED4	-1.73096	0.00254892
36	ENSBTAG00000010672	ENSG00000175198	PCCA	-2.11995	0.00616479
36	ENSBTAG00000010682	ENSG00000204580	DDR1	-4.23714	0.0266238
36	ENSBTAG00000010709	N/A	DLAT	-2.08686	0.00049387
36	ENSBTAG00000010715	N/A	MRPL37	-1.64304	0.04723
36	ENSBTAG00000010718	ENSG00000116191	RALGPS2	-1.66766	0.012836
36	ENSBTAG00000010721	ENSG00000112118	MCM3	-3.10838	0.000398132
36	ENSBTAG00000010736	ENSG00000163093	BBS5	-2.84517	0.0112771
36	ENSBTAG00000010745	ENSG00000126351	THRA	-2.25803	0.00746898
36	ENSBTAG00000010787	ENSG00000133119	RFC3	-2.75428	0.00855567
36	ENSBTAG00000010841	ENSG00000131781	FMO5	-2.35879	0.00588622
36	ENSBTAG00000010932	ENSG00000108176	DNAJC12	-2.57382	0.0339182
36	ENSBTAG00000010943	ENSG00000137266	SLC22A23	-4.68363	2.90713e-12
36	ENSBTAG00000010956	ENSG00000138760	SCARB2	-1.79478	0.00208743
36	ENSBTAG00000010957	ENSG00000107902	LHPP	-1.54624	0.0488616
36	ENSBTAG00000010961	ENSG00000186687	LYRM7	-2.71075	0.0498751
36	ENSBTAG00000010976	ENSG00000107104	KANK1	-2.59321	1.63837e-05
36	ENSBTAG00000011059	ENSG00000123080	CDKN2C	-2.13521	0.0439479
36	ENSBTAG00000011063	ENSG00000256043	CTSO	-4.16633	0.000335134
36	ENSBTAG00000011072	N/A	ADK	-2.20983	0.000200912
36	ENSBTAG00000011082	ENSG00000017427	IGF-I	-4.10723	0.000290283
36	ENSBTAG00000011104	ENSG00000115310	RTN4	-1.81081	0.00369502
36	ENSBTAG00000011108	ENSG00000166348	USP54	-3.48176	0.00381524
36	ENSBTAG00000011115	ENSG00000138135	CH25H	-1.94336	0.0105602
36	ENSBTAG00000011121	ENSG00000073464	CLCN4	-2.88926	0.0155831
36	ENSBTAG00000011135	N/A	OCEL1	-1.67947	0.0286301
36	ENSBTAG00000011136	ENSG00000160113	NR2F6	-2.03373	0.00108228
36	ENSBTAG00000011137	ENSG00000171160	MORN4	-4.12556	0.00295533
36	ENSBTAG00000011140	ENSG00000114023	FAM162A	-2.56647	0.00108566
36	ENSBTAG00000011150	ENSG00000070087	PFN2	-2.82091	0.00623663
36	ENSBTAG00000011154	ENSG00000115884	SDC1	-4.71886	0.0390676
36	ENSBTAG00000011193	ENSG00000159189	C1QC	-3.29314	1.47683e-07
36	ENSBTAG00000011196	ENSG00000173369	C1QB	-3.36678	1.09479e-07
36	ENSBTAG00000011252	ENSG00000113522	RAD50	-2.53054	8.32751e-05
36	ENSBTAG00000011256	ENSG00000128641	MYO1B	-5.00771	0.0200404
36	ENSBTAG00000011278	ENSG00000093217	XYLB	-1.61276	0.0210821
36	ENSBTAG00000011313	N/A	N/A	-1.60652	0.043975
36	ENSBTAG00000011328	ENSG00000138028	CGREF1	-2.90395	0.000388332
36	ENSBTAG00000011389	ENSG00000109066	TMEM104	-1.83704	0.0302143
36	ENSBTAG00000011397	ENSG00000198722	UNC13B	-2.62878	0.0421809
36	ENSBTAG00000011400	ENSG00000113758	DBN1	-3.84412	0.00595446
36	ENSBTAG00000011403	ENSG00000198853	RUSC2	-1.77004	0.00909288
36	ENSBTAG00000011444	ENSG00000137133	HINT2	-2.36503	0.00914463
36	ENSBTAG00000011445	ENSG00000137103	TMEM8B	-4.69225	9.14315e-05
36	ENSBTAG00000011471	ENSG00000134905	CARS2	-1.96328	0.01788
36	ENSBTAG00000011473	ENSG00000101335	MYL9	-2.13168	0.00560054
36	ENSBTAG00000011495	ENSG00000160305	DIP2A	-1.86407	0.0128576
36	ENSBTAG00000011512	N/A	PIGP	-2.55105	0.0366381
36	ENSBTAG00000011528	N/A	FAM165B	-2.47879	0.0234085
36	ENSBTAG00000011540	ENSG00000090487	SPG21	-1.67308	0.00813572
36	ENSBTAG00000011541	ENSG00000080839	RBL1	-2.30979	0.000823138
36	ENSBTAG00000011553	N/A	FAHD2A	-3.08322	0.000600788
36	ENSBTAG00000011583	ENSG00000164062	APEH	-1.82485	0.000293185
36	ENSBTAG00000011585	N/A	MST1	-2.77687	0.0124889
36	ENSBTAG00000011589	ENSG00000081377	CDC14B	-1.91345	0.00752774
36	ENSBTAG00000011601	ENSG00000115525	ST3GAL5	-1.50629	0.0295304
36	ENSBTAG00000011613	ENSG00000102024	PLS3	-4.1618	0.00397097
36	ENSBTAG00000011616	ENSG00000005381	MPO	-4.06956	0.00169175
36	ENSBTAG00000011636	ENSG00000165490	C11orf82	-2.22949	0.0161808
36	ENSBTAG00000011640	ENSG00000162407	PPAP2B	-3.7241	0.000118673
36	ENSBTAG00000011648	ENSG00000185973	TMLHE	-3.02735	0.00184116
36	ENSBTAG00000011715	ENSG00000108469	RECQL5	-1.69652	0.0330168
36	ENSBTAG00000011727	ENSG00000143971	ETAA1	-2.7821	1.11077e-05
36	ENSBTAG00000011758	N/A	N/A	-2.48366	0.0193473
36	ENSBTAG00000011759	ENSG00000131094	C1QL1	-1.96102	0.0318384
36	ENSBTAG00000011788	ENSG00000185753	CXorf38	-1.77176	0.0348598
36	ENSBTAG00000011793	ENSG00000137714	FDX1	-1.97287	0.00080654
36	ENSBTAG00000011805	ENSG00000105355	M6PRBP1	-2.80124	7.47556e-09
36	ENSBTAG00000011819	ENSG00000106443	PHF14	-1.61386	0.0444841
36	ENSBTAG00000011823	ENSG00000171603	CLSTN1	-1.99843	0.00023679
36	ENSBTAG00000011866	ENSG00000166228	PCBD1	-3.59711	0.00279235
36	ENSBTAG00000011879	ENSG00000117411	B4GALT2	-1.62167	0.00911023
36	ENSBTAG00000011885	ENSG00000112992	NNT	-1.94078	0.00018433
36	ENSBTAG00000011892	ENSG00000196935	SRGAP1	-1.83765	0.0403487
36	ENSBTAG00000011905	ENSG00000133818	RRAS2	-2.36448	0.0160641
36	ENSBTAG00000011917	ENSG00000119927	GPAM	-1.90331	0.00754141
36	ENSBTAG00000011945	ENSG00000178913	TAF7	-1.53475	0.0435945
36	ENSBTAG00000011961	N/A	PF4	-1.61102	0.0444269
36	ENSBTAG00000011998	N/A	DUT	-2.42405	0.0208484
36	ENSBTAG00000012005	ENSG00000119650	IFT43	-4.68671	0.0011943
36	ENSBTAG00000012012	ENSG00000166347	CYB5A	-2.65343	0.00391895
36	ENSBTAG00000012058	ENSG00000112699	GMDS	-2.84665	0.00349816
36	ENSBTAG00000012062	ENSG00000167815	PRDX2	-2.5961	9.18669e-08
36	ENSBTAG00000012068	ENSG00000136492	BRIP1	-2.76734	0.0305882
36	ENSBTAG00000012073	ENSG00000154978	VOPP1	-3.77687	0.00212545
36	ENSBTAG00000012096	ENSG00000083123	BCKDHB	-4.3129	0.000397487
36	ENSBTAG00000012142	ENSG00000070950	RAD18	-2.69759	0.00998218
36	ENSBTAG00000012168	ENSG00000137040	RANBP6	-1.90224	0.0153724
36	ENSBTAG00000012176	ENSG00000011478	QPCTL	-2.07544	0.0147358
36	ENSBTAG00000012225	ENSG00000182481	KPNA2	-1.84792	0.000595521
36	ENSBTAG00000012241	ENSG00000106628	POLD2	-3.32014	0.000675886
36	ENSBTAG00000012244	ENSG00000123416	TUBA1B	-1.81352	0.00144222
36	ENSBTAG00000012253	ENSG00000092847	EIF2C1	-1.67577	0.0124735
36	ENSBTAG00000012272	ENSG00000139291	TMEM19	-1.54681	0.0333607
36	ENSBTAG00000012274	ENSG00000148337	CIZ1	-1.52413	0.0112649
36	ENSBTAG00000012338	ENSG00000103876	FAH	-5.45478	5.41389e-09
36	ENSBTAG00000012342	ENSG00000050405	LIMA1	-1.79908	0.00258588
36	ENSBTAG00000012348	ENSG00000160838	LRRC71	-1.9961	0.00021457
36	ENSBTAG00000012366	ENSG00000181610	MRPS23	-1.89744	0.0129072
36	ENSBTAG00000012375	ENSG00000198642	KLHL9	-1.63167	0.0215486
36	ENSBTAG00000012405	ENSG00000187800	PEAR1	-5.27083	0.0270132
36	ENSBTAG00000012443	ENSG00000139734	DIAPH3	-3.83171	0.00738488
36	ENSBTAG00000012446	ENSG00000103248	MTHFSD	-5.09818	0.000454124
36	ENSBTAG00000012470	ENSG00000143553	SNAPIN	-1.66993	0.0188553
36	ENSBTAG00000012490	ENSG00000140374	ETFA	-2.07866	0.00191379
36	ENSBTAG00000012496	ENSG00000014914	MTMR11	-3.9915	0.00352518
36	ENSBTAG00000012499	ENSG00000103494	RPGRIP1L	-2.6575	0.0152434
36	ENSBTAG00000012512	ENSG00000173264	GPR137	-1.64441	0.0242414
36	ENSBTAG00000012545	ENSG00000166734	CASC4	-2.04222	0.00264841
36	ENSBTAG00000012605	ENSG00000180758	GPR157	-3.53383	0.00630575
36	ENSBTAG00000012629	ENSG00000160094	ZNF362	-2.82365	0.00258588
36	ENSBTAG00000012676	ENSG00000185640	KRT79	-9.94606	3.6644e-07
36	ENSBTAG00000012687	ENSG00000171105	IR-A	-1.61277	0.00299997
36	ENSBTAG00000012721	ENSG00000241935	HOGA1	-3.27395	0.00613428
36	ENSBTAG00000012723	N/A	HAUS4	-2.85266	0.00103141
36	ENSBTAG00000012726	ENSG00000100804	PSMB5	-1.65433	0.00553914
36	ENSBTAG00000012742	ENSG00000110628	SLC22A18	-1.92826	0.0103213
36	ENSBTAG00000012752	ENSG00000112651	MRPL2	-1.81958	0.0374877
36	ENSBTAG00000012757	ENSG00000187210	GCNT1	-2.12127	0.0183
36	ENSBTAG00000012761	ENSG00000112655	PTK7	-3.07555	0.00942296
36	ENSBTAG00000012784	ENSG00000161800	RACGAP1	-4.35391	7.54898e-08
36	ENSBTAG00000012818	ENSG00000163110	PDLIM5	-1.81563	0.0439799
36	ENSBTAG00000012844	ENSG00000148356	LRSAM1	-1.98219	0.0216455
36	ENSBTAG00000012861	N/A	KIF4A	-5.44261	0.00032308
36	ENSBTAG00000012885	ENSG00000075239	ACAT1	-4.16487	2.30664e-05
36	ENSBTAG00000012915	ENSG00000176222	ZNF404	-3.39871	0.0138735
36	ENSBTAG00000012936	ENSG00000151500	THYN1	-1.57363	0.0186275
36	ENSBTAG00000012937	ENSG00000151498	ACAD8	-2.35335	6.06904e-05
36	ENSBTAG00000012940	ENSG00000149582	TMEM25	-2.67239	0.0314923
36	ENSBTAG00000012941	ENSG00000118096	IFT46	-2.62594	0.0472007
36	ENSBTAG00000012972	ENSG00000155016	CYP2U1	-8.14463	1.41517e-06
36	ENSBTAG00000012981	ENSG00000213614	HEXA	-1.92589	0.000529405
36	ENSBTAG00000013007	ENSG00000124098	C13H20ORF108	-3.49325	2.07116e-06
36	ENSBTAG00000013009	ENSG00000087586	AURKA	-3.22128	0.000329497
36	ENSBTAG00000013013	ENSG00000163655	GMPS	-1.57459	0.0311875
36	ENSBTAG00000013031	ENSG00000137842	TMEM62	-3.89218	0.00125809
36	ENSBTAG00000013033	ENSG00000148925	BTBD10	-1.54861	0.0347989
36	ENSBTAG00000013057	ENSG00000114423	CBLB	-3.18687	0.000265182
36	ENSBTAG00000013096	ENSG00000109103	UNC119	-1.67288	0.00187944
36	ENSBTAG00000013098	ENSG00000087111	PIGS	-1.91277	0.00254813
36	ENSBTAG00000013099	ENSG00000109107	ALDOC	-1.51743	0.025187
36	ENSBTAG00000013111	ENSG00000167325	RRM1	-1.9768	0.000267537
36	ENSBTAG00000013127	ENSG00000111684	LPCAT3	-1.63141	0.00606114
36	ENSBTAG00000013132	ENSG00000177034	MTX3	-5.42608	0.00293155
36	ENSBTAG00000013136	ENSG00000140025	EFCAB11	-3.60453	0.0126384
36	ENSBTAG00000013138	ENSG00000042088	TDP1	-3.10226	0.00120178
36	ENSBTAG00000013145	ENSG00000085788	DDHD2	-1.53049	0.0443727
36	ENSBTAG00000013152	ENSG00000184117	NIPSNAP1	-2.58954	0.010883
36	ENSBTAG00000013168	ENSG00000106399	RPA3	-3.26789	0.00299244
36	ENSBTAG00000013198	ENSG00000138658	C4orf21	-2.44598	0.0172883
36	ENSBTAG00000013208	ENSG00000151729	SLC25A4	-1.79354	0.0275065
36	ENSBTAG00000013222	ENSG00000156535	CD109	-4.28802	0.0112609
36	ENSBTAG00000013235	ENSG00000142910	TINAGL1	-2.55791	3.1976e-05
36	ENSBTAG00000013244	ENSG00000094631	HDAC6	-1.52625	0.00738962
36	ENSBTAG00000013245	ENSG00000096433	ITPR3	-2.54573	0.00829229
36	ENSBTAG00000013303	ENSG00000131069	ACSS2	-1.54743	0.0116352
36	ENSBTAG00000013322	ENSG00000085998	POMGNT1	-1.99258	0.00185341
36	ENSBTAG00000013343	N/A	FTL	-2.4349	6.22582e-05
36	ENSBTAG00000013403	ENSG00000084693	AGBL5	-2.30208	0.0150228
36	ENSBTAG00000013414	ENSG00000106605	BLVRA	-1.59945	0.0195497
36	ENSBTAG00000013419	ENSG00000109854	HTATIP2	-1.7326	0.0388766
36	ENSBTAG00000013420	ENSG00000106701	FSD1L	-2.28312	0.0287394
36	ENSBTAG00000013439	ENSG00000114790	ARHGEF26	-2.82837	0.0242414
36	ENSBTAG00000013485	ENSG00000166140	ZFYVE19	-2.70432	0.00419669
36	ENSBTAG00000013489	ENSG00000135929	CYP27A1	-3.25186	5.61232e-09
36	ENSBTAG00000013496	ENSG00000135678	CPM	-2.20357	0.000217239
36	ENSBTAG00000013505	ENSG00000132321	IQCA1	-7.56314	3.2471e-06
36	ENSBTAG00000013523	ENSG00000006025	OSBPL7	-1.97	0.00169447
36	ENSBTAG00000013527	ENSG00000142657	PGD	-1.61297	0.0184163
36	ENSBTAG00000013530	ENSG00000213722	DDAH2	-3.74667	0.00013274
36	ENSBTAG00000013531	N/A	APITD1	-3.43976	0.000789801
36	ENSBTAG00000013535	ENSG00000160049	DFFA	-2.03413	0.000361694
36	ENSBTAG00000013573	ENSG00000089685	BIRC5	-3.71184	0.000401141
36	ENSBTAG00000013664	ENSG00000168386	FILIP1L	-2.85695	0.0499402
36	ENSBTAG00000013669	ENSG00000079616	KIF22	-2.00452	0.031139
36	ENSBTAG00000013686	ENSG00000075035	WSCD2	-2.82837	0.0140139
36	ENSBTAG00000013724	ENSG00000101844	ATG4A	-3.08127	0.00109637
36	ENSBTAG00000013726	ENSG00000176393	RNPEP	-2.72852	1.54235e-05
36	ENSBTAG00000013755	ENSG00000082781	ITGB5	-2.62992	6.30616e-06
36	ENSBTAG00000013761	ENSG00000117632	STMN1	-2.86645	0.00327403
36	ENSBTAG00000013773	ENSG00000144283	PKP4	-1.88962	0.0261237
36	ENSBTAG00000013825	ENSG00000060982	BCAT1	-2.36155	0.0276877
36	ENSBTAG00000013842	ENSG00000075089	ACTR6	-2.74432	0.00692686
36	ENSBTAG00000013901	ENSG00000156471	PTDSS1	-1.53387	0.0320745
36	ENSBTAG00000013915	ENSG00000149636	DSN1	-2.35655	0.00630201
36	ENSBTAG00000013922	ENSG00000101928	MOSPD1	-2.06203	0.0172106
36	ENSBTAG00000013926	ENSG00000104870	FCGRT	-2.06095	0.000248356
36	ENSBTAG00000013927	ENSG00000138780	GSTCD	-2.40511	0.0309065
36	ENSBTAG00000013937	ENSG00000163611	SPICE1	-2.75398	0.000955161
36	ENSBTAG00000013953	ENSG00000122786	CALD1	-2.16128	0.0153279
36	ENSBTAG00000013974	ENSG00000188133	TMEM215	-2.58566	0.00942206
36	ENSBTAG00000013982	ENSG00000137831	UACA	-5.76567	0.000385057
36	ENSBTAG00000014007	ENSG00000179387	ELMOD2	-2.18838	9.68948e-05
36	ENSBTAG00000014057	ENSG00000164414	SLC35A1	-1.78874	0.0257219
36	ENSBTAG00000014069	ENSG00000004799	PDK4	-2.69264	4.10224e-06
36	ENSBTAG00000014088	ENSG00000076770	MBNL3	-2.48762	0.0321205
36	ENSBTAG00000014137	ENSG00000110274	CEP164	-1.61695	0.0368194
36	ENSBTAG00000014150	ENSG00000171159	C11H9orf16	-1.91178	0.00306633
36	ENSBTAG00000014220	ENSG00000135218	N/A	-3.80596	0.000609943
36	ENSBTAG00000014239	ENSG00000134057	CCNB1	-2.45113	0.0329597
36	ENSBTAG00000014246	ENSG00000153044	CENPH	-6.5965	5.68763e-06
36	ENSBTAG00000014272	ENSG00000146085	MUT	-2.20929	8.92282e-05
36	ENSBTAG00000014322	ENSG00000084444	KIAA1467	-1.92851	0.0257788
36	ENSBTAG00000014326	ENSG00000134690	CDCA8	-3.59921	0.00212768
36	ENSBTAG00000014343	ENSG00000128581	RABL5	-5.0444	0.000745532
36	ENSBTAG00000014353	ENSG00000140319	SRP14	-1.63561	0.032427
36	ENSBTAG00000014355	ENSG00000136449	MYCBPAP	-3.80658	0.00576824
36	ENSBTAG00000014373	ENSG00000153140	CETN3	-2.29245	0.0253943
36	ENSBTAG00000014375	ENSG00000057704	TMCC3	-3.35334	0.0421809
36	ENSBTAG00000014380	ENSG00000073111	MCM2	-2.72325	0.003637
36	ENSBTAG00000014401	ENSG00000120896	SORBS3	-2.15731	1.06388e-05
36	ENSBTAG00000014417	N/A	N/A	-2.66371	0.00353351
36	ENSBTAG00000014432	ENSG00000150540	HNMT	-2.39123	3.06391e-05
36	ENSBTAG00000014434	ENSG00000204536	CCHCR1	-3.29542	0.000959883
36	ENSBTAG00000014435	ENSG00000137310	TCF19	-2.69414	0.0114459
36	ENSBTAG00000014454	ENSG00000126464	PRR12	-1.89101	0.000730464
36	ENSBTAG00000014468	ENSG00000106367	AP1S1	-1.87174	0.00185154
36	ENSBTAG00000014479	ENSG00000137822	TUBGCP4	-1.78114	0.00502479
36	ENSBTAG00000014484	ENSG00000196932	TMEM26	-7.41546	5.8344e-06
36	ENSBTAG00000014512	ENSG00000157796	WDR19	-2.15911	0.000109688
36	ENSBTAG00000014537	ENSG00000187583	PLEKHN1	-3.27619	0.0402236
36	ENSBTAG00000014550	ENSG00000016864	GLT8D1	-1.85141	0.0354574
36	ENSBTAG00000014595	ENSG00000105486	LIG1	-3.09597	2.73327e-05
36	ENSBTAG00000014599	ENSG00000188993	LRRC66	-3.27194	1.16298e-05
36	ENSBTAG00000014601	ENSG00000163069	SGCB	-3.95448	1.25915e-05
36	ENSBTAG00000014649	ENSG00000157184	CPT2	-1.6772	0.00894589
36	ENSBTAG00000014679	ENSG00000163214	DHX57	-1.54415	0.0437828
36	ENSBTAG00000014682	N/A	AANAT	-2.7179	0.00497091
36	ENSBTAG00000014687	ENSG00000167543	TP53I13	-4.43196	5.08899e-05
36	ENSBTAG00000014713	ENSG00000118849	RARRES1	-5.01283	8.55724e-07
36	ENSBTAG00000014714	ENSG00000153575	TUBGCP5	-1.84306	0.0237323
36	ENSBTAG00000014726	ENSG00000049245	VAMP3	-1.94717	0.000182434
36	ENSBTAG00000014727	ENSG00000163918	RFC4	-2.74256	0.00674104
36	ENSBTAG00000014729	ENSG00000111639	MRPL51	-1.78279	0.0178051
36	ENSBTAG00000014768	ENSG00000197362	ZNF786	-2.82561	0.00270195
36	ENSBTAG00000014773	ENSG00000072571	HMMR	-4.86641	4.16995e-06
36	ENSBTAG00000014782	ENSG00000010327	STAB1	-1.62556	0.0220465
36	ENSBTAG00000014784	ENSG00000168268	NT5DC2	-2.08631	5.31076e-05
36	ENSBTAG00000014824	ENSG00000157227	MMP14	-1.56177	0.0287394
36	ENSBTAG00000014831	ENSG00000119938	PPP1R3C	-2.47707	0.00694794
36	ENSBTAG00000014879	ENSG00000222011	FAM185A	-2.2187	0.0299278
36	ENSBTAG00000014904	ENSG00000124523	SIRT5	-1.93098	0.023197
36	ENSBTAG00000014907	N/A	IL11RA	-3.5285	0.000340959
36	ENSBTAG00000014923	ENSG00000125124	BBS2	-2.91369	0.00130407
36	ENSBTAG00000015004	ENSG00000105254	TBCB	-1.51405	0.0242844
36	ENSBTAG00000015006	ENSG00000174547	MRPL11	-1.77682	0.00269499
36	ENSBTAG00000015008	ENSG00000163751	CPA3	-5.06754	9.14315e-05
36	ENSBTAG00000015016	ENSG00000012822	CALCOCO1	-1.61586	0.00336871
36	ENSBTAG00000015019	ENSG00000107960	OBFC1	-1.88335	0.0257219
36	ENSBTAG00000015038	ENSG00000084754	HADHA	-2.04783	3.6281e-05
36	ENSBTAG00000015050	ENSG00000099822	HCN2	-1.78546	0.0470898
36	ENSBTAG00000015066	ENSG00000115365	LANCL1	-3.25409	9.52588e-07
36	ENSBTAG00000015089	ENSG00000100097	LGALS1	-1.59729	0.0104188
36	ENSBTAG00000015101	ENSG00000164104	HMGB2	-1.52148	0.027108
36	ENSBTAG00000015108	ENSG00000130307	USHBP1	-1.96677	0.00365282
36	ENSBTAG00000015115	ENSG00000142513	ACPT	-4.49772	0.000232677
36	ENSBTAG00000015131	ENSG00000112759	SLC29A1	-3.00474	7.84289e-05
36	ENSBTAG00000015155	ENSG00000074696	PTPLAD1	-2.66673	0.00220822
36	ENSBTAG00000015163	ENSG00000169908	TM4SF1	-3.64505	0.000914028
36	ENSBTAG00000015164	ENSG00000083807	SLC27A5	-5.54249	0.000115286
36	ENSBTAG00000015172	ENSG00000076003	MCM6	-2.16114	0.000215837
36	ENSBTAG00000015178	ENSG00000198721	PECI	-4.97382	1.78595e-05
36	ENSBTAG00000015186	ENSG00000105135	ILVBL	-1.89669	0.00229936
36	ENSBTAG00000015193	ENSG00000163170	BOLA3	-2.45748	0.0090708
36	ENSBTAG00000015200	ENSG00000087299	L2HGDH	-2.78749	0.00807941
36	ENSBTAG00000015221	ENSG00000114054	PCCB	-4.01252	1.78202e-08
36	ENSBTAG00000015230	ENSG00000123739	PLA2G12A	-1.92105	0.00243524
36	ENSBTAG00000015280	ENSG00000142945	KIF2C	-3.75884	0.00217532
36	ENSBTAG00000015314	N/A	ASL	-2.27777	6.42478e-06
36	ENSBTAG00000015337	ENSG00000106025	TSPAN12	-5.33218	0.00073827
36	ENSBTAG00000015343	ENSG00000119333	WDR34	-3.83213	0.000341431
36	ENSBTAG00000015346	ENSG00000132780	NASP	-1.65639	0.0357864
36	ENSBTAG00000015390	ENSG00000141560	FN3KRP	-2.95041	0.000254945
36	ENSBTAG00000015392	ENSG00000116830	TTF2	-1.79745	0.010883
36	ENSBTAG00000015408	ENSG00000168393	DTYMK	-2.23231	0.0139627
36	ENSBTAG00000015414	ENSG00000141556	TBCD	-1.62414	0.00282602
36	ENSBTAG00000015426	ENSG00000131435	PDLIM4	-6.20248	5.49899e-09
36	ENSBTAG00000015432	ENSG00000260092	TMEM231	-4.01215	0.00306323
36	ENSBTAG00000015434	ENSG00000125868	DSTN	-2.68903	0.0181568
36	ENSBTAG00000015478	ENSG00000145545	SRD5A1	-2.23011	0.0192817
36	ENSBTAG00000015490	ENSG00000118960	HS1BP3	-1.90774	0.0188553
36	ENSBTAG00000015511	ENSG00000221968	FADS3	-2.6855	0.0257294
36	ENSBTAG00000015516	ENSG00000024862	CCDC28A	-3.37757	0.00333293
36	ENSBTAG00000015527	ENSG00000176658	MYO1D	-2.47635	0.039798
36	ENSBTAG00000015534	ENSG00000143353	LYPLAL1	-2.34775	0.00272024
36	ENSBTAG00000015559	ENSG00000117419	ERI3	-2.12346	0.0123779
36	ENSBTAG00000015588	ENSG00000146842	TMEM209	-2.09552	0.00616754
36	ENSBTAG00000015595	ENSG00000100297	MCM5	-4.4141	1.4725e-06
36	ENSBTAG00000015614	ENSG00000139517	LNX2	-2.14935	0.00030188
36	ENSBTAG00000015651	N/A	N/A	-3.28645	6.188e-05
36	ENSBTAG00000015659	ENSG00000144021	CIAO1	-1.51182	0.0487182
36	ENSBTAG00000015720	ENSG00000123124	WWP1	-1.98348	0.000286319
36	ENSBTAG00000015745	ENSG00000167994	RAB3IL1	-1.63125	0.00888069
36	ENSBTAG00000015761	ENSG00000110871	COQ5	-1.69962	0.0453151
36	ENSBTAG00000015769	ENSG00000155659	VSIG4	-6.03364	4.18559e-10
36	ENSBTAG00000015793	ENSG00000123892	RAB38	-5.20704	6.52976e-08
36	ENSBTAG00000015807	ENSG00000213930	GALT	-2.60618	0.00331547
36	ENSBTAG00000015860	ENSG00000102302	FGD1	-2.21005	0.00300531
36	ENSBTAG00000015888	ENSG00000171408	PDE7B	-3.11572	0.0113906
36	ENSBTAG00000015894	ENSG00000186153	WWOX	-1.72625	0.00770945
36	ENSBTAG00000015904	ENSG00000069667	RORA	-2.61403	0.0496721
36	ENSBTAG00000015920	ENSG00000105677	TMEM147	-1.60289	0.0154106
36	ENSBTAG00000015930	ENSG00000119661	DNAL1	-4.07784	0.00201866
36	ENSBTAG00000015936	ENSG00000078725	DBC1	-2.13176	0.0161052
36	ENSBTAG00000015981	ENSG00000006468	ETV1	-2.3132	0.0445427
36	ENSBTAG00000015996	ENSG00000063660	GPC1	-1.55164	0.0295705
36	ENSBTAG00000016007	ENSG00000197894	ADH5	-2.42815	0.00114933
36	ENSBTAG00000016010	N/A	KLHL7	-2.50498	0.00544235
36	ENSBTAG00000016032	N/A	N/A	-3.72565	0.0249786
36	ENSBTAG00000016048	ENSG00000205560	CPT1B	-4.02533	2.25784e-07
36	ENSBTAG00000016092	ENSG00000196141	SPATS2L	-2.60393	0.000453283
36	ENSBTAG00000016097	ENSG00000102001	CACNA1F	-2.39581	0.00430545
36	ENSBTAG00000016131	ENSG00000146918	NCAPG2	-2.01558	0.0350083
36	ENSBTAG00000016152	ENSG00000153071	DAB2	-2.28626	5.44164e-05
36	ENSBTAG00000016165	ENSG00000135480	KRT7	-4.9781	0.0499651
36	ENSBTAG00000016191	ENSG00000169740	ZNF32	-2.42304	0.0438341
36	ENSBTAG00000016193	ENSG00000118246	FASTKD2	-2.24851	0.0266845
36	ENSBTAG00000016211	ENSG00000105607	GCDH	-2.21031	0.00204877
36	ENSBTAG00000016213	ENSG00000161860	SYCE2	-3.03796	0.00798559
36	ENSBTAG00000016268	ENSG00000073050	XRCC1	-2.58966	0.000138036
36	ENSBTAG00000016313	ENSG00000104823	ECH1	-2.19565	1.55065e-05
36	ENSBTAG00000016319	ENSG00000167740	CYB5D2	-3.565	0.008333
36	ENSBTAG00000016337	ENSG00000112304	THEM2	-1.67222	0.0498751
36	ENSBTAG00000016352	ENSG00000104915	STX10	-2.55375	0.0167146
36	ENSBTAG00000016369	ENSG00000198860	TSEN15	-2.98043	0.00194147
36	ENSBTAG00000016406	ENSG00000065328	MCM10	-2.1259	0.0368102
36	ENSBTAG00000016415	ENSG00000111144	LTA4H	-2.55863	0.00420516
36	ENSBTAG00000016429	ENSG00000105518	TMEM205	-2.81812	0.0131868
36	ENSBTAG00000016456	ENSG00000198752	CDC42BPB	-1.73019	0.00420191
36	ENSBTAG00000016469	ENSG00000149115	TNKS1BP1	-2.62579	0.0133867
36	ENSBTAG00000016504	N/A	N/A	-2.15742	0.0122013
36	ENSBTAG00000016512	ENSG00000123607	TTC21B	-2.37706	0.0356873
36	ENSBTAG00000016516	ENSG00000100243	CYB5R3	-1.72881	0.00121884
36	ENSBTAG00000016529	ENSG00000174032	SLC25A30	-2.07984	0.00134388
36	ENSBTAG00000016549	ENSG00000079691	LRRC16A	-3.23379	0.000396711
36	ENSBTAG00000016559	ENSG00000149761	NUDT22	-2.13215	0.00966397
36	ENSBTAG00000016571	ENSG00000167930	ITFG3	-1.7455	0.00445562
36	ENSBTAG00000016588	ENSG00000129925	TMEM8	-1.67876	0.0370401
36	ENSBTAG00000016590	ENSG00000103202	NME4	-4.73688	1.19104e-05
36	ENSBTAG00000016594	ENSG00000007541	PIGQ	-1.82258	0.0132045
36	ENSBTAG00000016622	ENSG00000179152	C22H3orf23	-3.34795	0.00914463
36	ENSBTAG00000016658	ENSG00000100439	ABHD4	-3.17416	1.16141e-08
36	ENSBTAG00000016664	ENSG00000125520	SLC2A4RG	-2.15094	0.00901686
36	ENSBTAG00000016676	ENSG00000165983	PTER	-4.23815	0.000133608
36	ENSBTAG00000016679	ENSG00000171503	ETFDH	-2.69646	6.04821e-05
36	ENSBTAG00000016694	ENSG00000142687	KIAA0319L	-1.70388	0.0151484
36	ENSBTAG00000016696	ENSG00000020129	NCDN	-2.02214	0.00215602
36	ENSBTAG00000016707	ENSG00000122642	FKBP9	-4.59528	6.50604e-05
36	ENSBTAG00000016714	ENSG00000159788	RGS12	-2.77823	0.0145884
36	ENSBTAG00000016724	ENSG00000215440	NPEPL1	-1.72801	0.00117106
36	ENSBTAG00000016726	ENSG00000163808	KIF15	-6.30332	3.71522e-05
36	ENSBTAG00000016746	ENSG00000175063	UBE2C	-1.97664	0.0302034
36	ENSBTAG00000016751	ENSG00000196586	MYO6	-3.86508	0.0199295
36	ENSBTAG00000016785	N/A	N/A	-3.01676	0.00216792
36	ENSBTAG00000016819	ENSG00000121769	FABP3	-3.56782	4.72563e-10
36	ENSBTAG00000016876	N/A	N/A	-1.96886	0.00282095
36	ENSBTAG00000016952	ENSG00000095261	PSMD5	-1.7771	0.00814755
36	ENSBTAG00000017021	N/A	MCM4	-3.30542	0.000354065
36	ENSBTAG00000017051	ENSG00000162836	ACP6	-2.70373	0.00475119
36	ENSBTAG00000017061	ENSG00000163104	SMARCAD1	-1.82367	0.0276376
36	ENSBTAG00000017085	ENSG00000038002	AGA	-2.02986	0.0184163
36	ENSBTAG00000017125	ENSG00000090621	PABPC4	-1.53675	0.0141797
36	ENSBTAG00000017140	ENSG00000163507	KIAA1524	-2.66219	0.019505
36	ENSBTAG00000017151	ENSG00000169247	SH3TC2	-6.91925	7.63424e-05
36	ENSBTAG00000017195	ENSG00000158169	FANCC	-2.73092	0.00565456
36	ENSBTAG00000017242	ENSG00000172782	FADS6	-3.79824	1.15713e-10
36	ENSBTAG00000017266	ENSG00000091409	ITGA6	-2.38786	2.00954e-05
36	ENSBTAG00000017281	N/A	OPLAH	-3.27256	0.0277768
36	ENSBTAG00000017329	ENSG00000112312	GMNN	-3.04495	0.0043069
36	ENSBTAG00000017330	N/A	IER3IP1	-2.02265	0.0443727
36	ENSBTAG00000017349	ENSG00000240184	PCDHGC3	-3.67195	1.31595e-05
36	ENSBTAG00000017388	ENSG00000177868	CCDC23	-1.79168	0.0212492
36	ENSBTAG00000017429	ENSG00000138078	PREPL	-1.94017	0.0198723
36	ENSBTAG00000017465	ENSG00000135677	GNS	-1.72052	0.0317416
36	ENSBTAG00000017468	ENSG00000070081	NUCB2	-3.11812	0.000217165
36	ENSBTAG00000017502	ENSG00000177181	RIMKLA	-3.07671	0.0204205
36	ENSBTAG00000017530	ENSG00000107020	C8H9ORF46	-1.63587	0.0497814
36	ENSBTAG00000017551	ENSG00000113360	DROSHA	-2.05083	0.0191128
36	ENSBTAG00000017584	ENSG00000124181	PLCG1	-1.98217	0.0435668
36	ENSBTAG00000017616	ENSG00000185100	ADSSL1	-3.82576	0.000876823
36	ENSBTAG00000017660	N/A	N/A	-3.04906	0.0011555
36	ENSBTAG00000017664	ENSG00000019991	HGF	-2.18976	0.00295431
36	ENSBTAG00000017666	ENSG00000114770	ABCC5	-4.00071	8.96581e-06
36	ENSBTAG00000017676	ENSG00000196511	TPK1	-2.30301	0.0471792
36	ENSBTAG00000017704	ENSG00000118777	ABCG2	-2.7941	0.0498157
36	ENSBTAG00000017710	ENSG00000127884	ECHS1	-1.81262	0.00354998
36	ENSBTAG00000017727	ENSG00000075945	KIFAP3	-1.83572	0.0126708
36	ENSBTAG00000017740	ENSG00000178462	TUBAL3	-3.28779	0.013549
36	ENSBTAG00000017741	ENSG00000188921	PTPLAD2	-2.83454	8.33461e-07
36	ENSBTAG00000017753	ENSG00000142192	APP	-1.67536	0.0218875
36	ENSBTAG00000017765	N/A	GSTM1	-9.73188	4.4779e-07
36	ENSBTAG00000017783	ENSG00000184205	TSPYL2	-2.3325	0.000219443
36	ENSBTAG00000017790	ENSG00000108641	B9D1	-2.4068	0.0353718
36	ENSBTAG00000017802	ENSG00000151090	THRB	-2.4241	0.0262475
36	ENSBTAG00000017812	ENSG00000178038	ALS2CL	-2.87261	0.0405082
36	ENSBTAG00000017830	ENSG00000076067	RBMS2	-2.8432	0.017805
36	ENSBTAG00000017866	N/A	CD36	-3.53096	6.01359e-06
36	ENSBTAG00000017868	ENSG00000108406	DHX40	-1.85696	0.00317765
36	ENSBTAG00000017922	ENSG00000167130	DOLPP1	-1.76554	0.031139
36	ENSBTAG00000017958	ENSG00000135541	AHI1	-2.0516	0.046595
36	ENSBTAG00000018041	ENSG00000196177	ACADSB	-2.07138	0.0189236
36	ENSBTAG00000018062	ENSG00000162522	KIAA1522	-3.01123	0.00209914
36	ENSBTAG00000018077	ENSG00000124466	LYPD3	-3.25557	0.0195497
36	ENSBTAG00000018094	ENSG00000156853	ZNF689	-1.76777	0.0341195
36	ENSBTAG00000018115	ENSG00000089220	PEBP1	-1.83448	0.000794909
36	ENSBTAG00000018130	ENSG00000078018	MAP-2	-2.81488	0.0115084
36	ENSBTAG00000018133	ENSG00000075213	SEMA3A	-9.76125	9.82742e-08
36	ENSBTAG00000018157	ENSG00000138002	IFT172	-1.89627	0.0332559
36	ENSBTAG00000018188	N/A	NDUFC2	-1.81675	0.0145068
36	ENSBTAG00000018192	ENSG00000159063	ALG8	-2.30791	0.0103252
36	ENSBTAG00000018205	ENSG00000111752	PHC1	-2.38879	0.0089297
36	ENSBTAG00000018213	ENSG00000154114	TBCEL	-1.92038	0.0462942
36	ENSBTAG00000018224	ENSG00000112164	GLP1R	-3.25629	0.000797481
36	ENSBTAG00000018245	ENSG00000079215	SLC1A3	-10.5264	1.0584e-10
36	ENSBTAG00000018278	ENSG00000241837	ATP5O	-1.64996	0.0339182
36	ENSBTAG00000018279	ENSG00000171763	SPATA5L1	-1.90527	0.0288858
36	ENSBTAG00000018281	ENSG00000116157	GPX7	-2.26191	0.0188553
36	ENSBTAG00000018313	ENSG00000139793	MBNL2	-1.85782	0.000188765
36	ENSBTAG00000018339	ENSG00000159199	ATP5G1	-1.88385	0.00371947
36	ENSBTAG00000018342	ENSG00000105289	ZO3	-3.41368	0.0492689
36	ENSBTAG00000018362	ENSG00000110108	TMEM109	-1.52892	0.0128177
36	ENSBTAG00000018372	ENSG00000084090	STARD7	-1.5658	0.0116079
36	ENSBTAG00000018383	ENSG00000176208	ATAD5	-2.86821	0.00761504
36	ENSBTAG00000018397	ENSG00000114455	HHLA2	-3.59308	0.0150809
36	ENSBTAG00000018410	ENSG00000123179	EBPL	-6.09512	0.00019819
36	ENSBTAG00000018413	ENSG00000158246	FAM46B	-3.83603	0.000299386
36	ENSBTAG00000018415	ENSG00000135912	TTLL4	-1.52988	0.0100454
36	ENSBTAG00000018469	ENSG00000119711	ALDH6A1	-1.90553	0.023028
36	ENSBTAG00000018471	ENSG00000114850	SSR3	-1.56173	0.0270773
36	ENSBTAG00000018502	ENSG00000135931	ARMC9	-5.71486	0.000320333
36	ENSBTAG00000018531	ENSG00000132465	IGJ	-3.48257	0.00410303
36	ENSBTAG00000018548	ENSG00000143493	INTS7	-1.62482	0.00443035
36	ENSBTAG00000018555	ENSG00000144040	SFXN5	-2.50195	0.040768
36	ENSBTAG00000018589	ENSG00000049541	RFC2	-2.07714	0.00104784
36	ENSBTAG00000018596	ENSG00000070778	PTPN21	-3.72943	0.0239508
36	ENSBTAG00000018598	ENSG00000004776	HSPB6	-2.79399	0.0326415
36	ENSBTAG00000018600	ENSG00000144560	VGLL4	-2.1833	0.0425511
36	ENSBTAG00000018616	ENSG00000086200	IPO11	-1.8753	0.00255548
36	ENSBTAG00000018633	ENSG00000105404	RABAC1	-1.54776	0.00427963
36	ENSBTAG00000018637	ENSG00000184508	HDDC3	-3.73768	0.000579099
36	ENSBTAG00000018643	ENSG00000198901	PRC1	-3.39156	0.00104749
36	ENSBTAG00000018682	ENSG00000185917	SETD4	-2.77074	0.0020122
36	ENSBTAG00000018694	ENSG00000111058	ACSS3	-1.64345	0.0102105
36	ENSBTAG00000018706	ENSG00000141179	PCTP	-2.02002	0.00609912
36	ENSBTAG00000018768	N/A	HMGN1	-2.18145	0.000125708
36	ENSBTAG00000018775	ENSG00000088325	TPX2	-4.08443	8.56262e-05
36	ENSBTAG00000018796	ENSG00000100949	RABGGTA	-1.60309	0.0424658
36	ENSBTAG00000018808	ENSG00000125434	SLC25A35	-2.67468	0.0154781
36	ENSBTAG00000018809	ENSG00000108961	RANGRF	-2.08911	0.0401241
36	ENSBTAG00000018810	ENSG00000186340	THBS2	-5.59045	0.00761504
36	ENSBTAG00000018813	ENSG00000101365	IDH3B	-1.5949	0.0496662
36	ENSBTAG00000018837	ENSG00000133195	SLC39A11	-1.84588	0.0463734
36	ENSBTAG00000018854	N/A	SOD1	-2.02196	9.93139e-05
36	ENSBTAG00000018864	ENSG00000151725	MLF1IP	-3.54402	0.00688196
36	ENSBTAG00000018880	N/A	N/A	-2.07544	0.0323343
36	ENSBTAG00000018920	ENSG00000132481	TRIM47	-2.12439	0.00989741
36	ENSBTAG00000018971	ENSG00000182185	RAD51B	-2.98829	0.0090277
36	ENSBTAG00000019011	ENSG00000079739	PGM1	-2.31929	6.19761e-06
36	ENSBTAG00000019014	ENSG00000177383	MAGEF1	-2.46226	0.00975501
36	ENSBTAG00000019023	ENSG00000095380	NANS	-1.52597	0.0195773
36	ENSBTAG00000019025	N/A	NDUFA11	-2.23876	8.87346e-05
36	ENSBTAG00000019033	ENSG00000066294	CD84	-5.49405	1.12059e-06
36	ENSBTAG00000019044	ENSG00000175866	BAIAP2	-1.89898	0.000164612
36	ENSBTAG00000019052	ENSG00000151150	ANK3	-3.11219	0.049836
36	ENSBTAG00000019065	ENSG00000122547	EEPD1	-2.11746	0.012785
36	ENSBTAG00000019070	ENSG00000109099	PMP22	-1.65415	0.0221341
36	ENSBTAG00000019071	ENSG00000145781	COMMD10	-2.80101	1.86515e-05
36	ENSBTAG00000019076	ENSG00000137843	PAK6	-3.60055	0.0231523
36	ENSBTAG00000019104	ENSG00000185504	C17orf70	-2.40063	0.00404514
36	ENSBTAG00000019120	ENSG00000198554	WDHD1	-2.11828	0.0250294
36	ENSBTAG00000019121	ENSG00000163913	IFT122	-4.84	4.74322e-06
36	ENSBTAG00000019138	ENSG00000084731	KIF3C	-2.86169	0.00406178
36	ENSBTAG00000019150	ENSG00000105223	PLD3	-3.88428	1.84415e-08
36	ENSBTAG00000019214	ENSG00000101557	USP14	-1.76548	0.00519998
36	ENSBTAG00000019216	ENSG00000178952	TUFM	-1.52125	0.035802
36	ENSBTAG00000019229	ENSG00000164124	TMEM144	-2.1848	0.0489386
36	ENSBTAG00000019262	ENSG00000131747	TOP2A	-2.56704	0.0131049
36	ENSBTAG00000019280	ENSG00000100122	CRYBB1	-2.82431	0.0105928
36	ENSBTAG00000019295	ENSG00000014641	MDH1	-2.02054	0.00079684
36	ENSBTAG00000019347	ENSG00000161381	PLXDC1	-2.9513	0.0057908
36	ENSBTAG00000019358	ENSG00000167257	RNF214	-1.82525	0.0233209
36	ENSBTAG00000019365	N/A	BACE1	-2.77253	2.3018e-05
36	ENSBTAG00000019369	ENSG00000214063	TSPAN4	-2.48412	0.00129595
36	ENSBTAG00000019457	ENSG00000082515	MRPL22	-2.14249	0.0210101
36	ENSBTAG00000019461	ENSG00000105245	NUMBL	-4.13422	0.00023888
36	ENSBTAG00000019478	ENSG00000138744	NAAA	-1.65972	0.00592507
36	ENSBTAG00000019486	ENSG00000157224	CLDN12	-2.35815	0.00553817
36	ENSBTAG00000019533	ENSG00000111863	C23H6ORF105	-5.78535	1.13139e-05
36	ENSBTAG00000019542	ENSG00000154719	MRPL39	-1.76799	0.0274507
36	ENSBTAG00000019568	ENSG00000096872	IFT74	-3.02166	0.0228974
36	ENSBTAG00000019621	ENSG00000101079	NDRG3	-1.5083	0.023197
36	ENSBTAG00000019625	ENSG00000113790	EHHADH	-3.46412	0.00187921
36	ENSBTAG00000019663	ENSG00000104325	DECR1	-3.27408	2.89767e-06
36	ENSBTAG00000019704	ENSG00000071794	HLTF	-2.39592	1.02759e-06
36	ENSBTAG00000019712	ENSG00000149418	ST14	-3.36195	0.0283236
36	ENSBTAG00000019729	ENSG00000132423	COQ3	-1.76488	0.0348598
36	ENSBTAG00000019738	ENSG00000111554	MDM1	-3.52249	0.00384629
36	ENSBTAG00000019743	ENSG00000127586	CHTF18	-4.6894	0.00100676
36	ENSBTAG00000019750	ENSG00000106460	TMEM106B	-1.82945	0.0187362
36	ENSBTAG00000019781	ENSG00000074054	CLASP1	-1.69158	0.0168791
36	ENSBTAG00000019791	ENSG00000158055	GRHL3	-6.14335	0.0393068
36	ENSBTAG00000019819	ENSG00000033170	FUT8	-1.68964	0.0371898
36	ENSBTAG00000019843	ENSG00000147874	HAUS6	-2.20584	0.000590038
36	ENSBTAG00000019848	ENSG00000076248	UNG	-2.91079	0.00355834
36	ENSBTAG00000019901	ENSG00000085999	RAD54L	-3.99527	0.00126891
36	ENSBTAG00000019907	ENSG00000126562	WNK4	-2.33773	0.042059
36	ENSBTAG00000019951	ENSG00000145882	PCYOX1L	-2.75333	0.00296749
36	ENSBTAG00000019956	ENSG00000162368	CMPK1	-2.68561	2.38642e-05
36	ENSBTAG00000019964	ENSG00000183087	GAS6	-2.83598	2.16637e-05
36	ENSBTAG00000019984	ENSG00000101003	GINS1	-3.51637	8.6735e-05
36	ENSBTAG00000020054	ENSG00000146072	TNFRSF21	-1.50292	0.0145482
36	ENSBTAG00000020055	ENSG00000164118	CEP44	-2.43783	0.0168634
36	ENSBTAG00000020059	ENSG00000178295	GEN1	-2.15391	0.0118145
36	ENSBTAG00000020073	ENSG00000144959	NCEH1	-2.38903	0.00113311
36	ENSBTAG00000020090	ENSG00000105131	EPHX3	-1.7282	0.0185978
36	ENSBTAG00000020125	ENSG00000100320	RBFOX2	-2.76105	0.0266845
36	ENSBTAG00000020132	ENSG00000056050	C8H4orf27	-2.80898	0.00752426
36	ENSBTAG00000020133	ENSG00000120910	PPP3CC	-1.94786	0.028119
36	ENSBTAG00000020144	ENSG00000171659	GPR34	-5.10557	5.44164e-05
36	ENSBTAG00000020178	ENSG00000164291	ARSK	-3.8848	0.00209914
36	ENSBTAG00000020179	ENSG00000094914	AAAS	-2.5566	0.000566288
36	ENSBTAG00000020193	ENSG00000198924	DCLRE1A	-2.69255	0.00301997
36	ENSBTAG00000020252	ENSG00000169992	NLGN2	-2.40923	4.96235e-06
36	ENSBTAG00000020253	ENSG00000181323	SPEM1	-4.5749	0.00813937
36	ENSBTAG00000020260	N/A	N/A	-3.56631	0.00270642
36	ENSBTAG00000020279	ENSG00000086848	ALG9	-1.9011	0.0435443
36	ENSBTAG00000020282	ENSG00000129187	DCTD	-2.36581	0.0207387
36	ENSBTAG00000020292	ENSG00000111678	C5H12orf57	-1.95492	0.0292636
36	ENSBTAG00000020319	ENSG00000012779	ALOX5	-4.92998	8.05292e-08
36	ENSBTAG00000020357	ENSG00000143457	GOLPH3L	-3.32709	4.15943e-05
36	ENSBTAG00000020434	N/A	C18H19orf12	-1.58579	0.020475
36	ENSBTAG00000020465	ENSG00000101311	FERMT1	-6.21049	0.000352775
36	ENSBTAG00000020498	ENSG00000143727	ACP1	-1.53289	0.0340884
36	ENSBTAG00000020504	ENSG00000111328	CDK2AP1	-1.66998	0.0279094
36	ENSBTAG00000020518	ENSG00000116288	PARK7	-1.82889	0.00128409
36	ENSBTAG00000020527	ENSG00000138413	IDH1	-1.76195	0.00207258
36	ENSBTAG00000020539	ENSG00000123989	CHPF	-1.6316	0.0188553
36	ENSBTAG00000020541	ENSG00000145337	PIGY	-1.76141	0.0228475
36	ENSBTAG00000020607	ENSG00000115657	ABCB6	-2.94765	9.37185e-05
36	ENSBTAG00000020612	ENSG00000136098	NEK3	-3.12469	0.00381511
36	ENSBTAG00000020632	ENSG00000181019	NQO1	-5.77444	9.41379e-05
36	ENSBTAG00000020635	ENSG00000136631	VPS45	-1.92592	0.00762988
36	ENSBTAG00000020646	ENSG00000188177	ZC3H6	-3.50671	0.00309161
36	ENSBTAG00000020663	ENSG00000123353	ORMDL2	-1.55977	0.0200404
36	ENSBTAG00000020665	ENSG00000168546	GFRA2	-2.38589	0.0256492
36	ENSBTAG00000020676	ENSG00000100985	MMP9	-2.39987	0.00243661
36	ENSBTAG00000020689	ENSG00000104881	PPP1R13L	-2.86361	0.00998083
36	ENSBTAG00000020699	ENSG00000110900	TSPAN11	-3.24105	3.87805e-06
36	ENSBTAG00000020710	ENSG00000031691	CENPQ	-4.38044	0.000982394
36	ENSBTAG00000020749	ENSG00000158122	AAED1	-2.16336	0.0240426
36	ENSBTAG00000020829	ENSG00000152894	PTPRK	-5.31215	0.0434641
36	ENSBTAG00000020837	ENSG00000130762	ARHGEF16	-4.80939	0.037431
36	ENSBTAG00000020855	ENSG00000088179	PTPN4	-2.4966	0.0305117
36	ENSBTAG00000020923	ENSG00000130283	GDF1	-3.68834	0.000754108
36	ENSBTAG00000020934	ENSG00000138606	SHF	-5.76126	0.00186228
36	ENSBTAG00000020961	ENSG00000162999	DUSP19	-2.45465	0.0245251
36	ENSBTAG00000020968	ENSG00000143158	BRP44	-1.75531	0.00729955
36	ENSBTAG00000020980	ENSG00000121691	CAT	-2.88109	2.04036e-08
36	ENSBTAG00000020988	N/A	PLK1S1	-2.88044	0.00836709
36	ENSBTAG00000021007	N/A	FOLR1	-5.64323	5.77915e-05
36	ENSBTAG00000021008	ENSG00000165804	ZNF219	-3.13231	0.00014348
36	ENSBTAG00000021013	ENSG00000104833	TUBB4A	-1.74323	0.0493561
36	ENSBTAG00000021035	ENSG00000143387	CTSK	-2.21963	0.00233157
36	ENSBTAG00000021036	ENSG00000099785	2002-03-01	-2.31698	0.000345091
36	ENSBTAG00000021048	ENSG00000148926	bta-mir-6518	-2.48552	0.0019852
36	ENSBTAG00000021069	N/A	PBK	-3.76364	0.00193537
36	ENSBTAG00000021092	ENSG00000147614	ATP6V0D2	-5.50134	0.000444439
36	ENSBTAG00000021102	ENSG00000143891	GALM	-3.70686	5.18598e-07
36	ENSBTAG00000021162	ENSG00000136108	CKAP2	-2.13716	0.0115528
36	ENSBTAG00000021183	ENSG00000143674	N/A	-2.89901	0.0170258
36	ENSBTAG00000021215	ENSG00000110002	VWA5A	-6.75901	9.08524e-08
36	ENSBTAG00000021219	ENSG00000180096	2001-09-01	-3.40334	0.0478444
36	ENSBTAG00000021249	ENSG00000213658	LAT	-2.1078	0.0308776
36	ENSBTAG00000021250	ENSG00000017797	RALBP1	-1.50138	0.0162686
36	ENSBTAG00000021254	ENSG00000102384	CENPI	-1.59092	0.0245098
36	ENSBTAG00000021275	ENSG00000185043	CIB1	-2.00586	0.000112002
36	ENSBTAG00000021291	ENSG00000168952	STXBP6	-3.79992	3.87471e-05
36	ENSBTAG00000021294	ENSG00000179403	VWA1	-3.35021	0.0367494
36	ENSBTAG00000021301	ENSG00000167107	ACSF2	-2.56379	5.32328e-06
36	ENSBTAG00000021308	ENSG00000169047	IRS1	-3.62652	0.041651
36	ENSBTAG00000021318	ENSG00000198794	SCAMP5	-2.13953	1.7334e-06
36	ENSBTAG00000021339	ENSG00000196876	SCN8A	-2.96163	0.0338909
36	ENSBTAG00000021346	ENSG00000109881	CCDC34	-7.05849	0.000119597
36	ENSBTAG00000021358	ENSG00000095585	BLNK	-2.93143	1.06089e-08
36	ENSBTAG00000021398	ENSG00000130349	C9H6ORF203	-2.41117	0.0213485
36	ENSBTAG00000021416	ENSG00000122378	FAM213A	-6.21085	0.00017541
36	ENSBTAG00000021427	ENSG00000120093	HOXB3	-3.56644	0.00139951
36	ENSBTAG00000021442	ENSG00000170275	CRTAP	-2.62471	0.00196236
36	ENSBTAG00000021497	ENSG00000107736	CDH23	-3.86428	2.55719e-09
36	ENSBTAG00000021506	ENSG00000144746	ARL6IP5	-2.02285	0.000402609
36	ENSBTAG00000021525	ENSG00000188060	RAB42	-2.28328	0.0153276
36	ENSBTAG00000021535	ENSG00000005469	CROT	-2.93551	0.00627457
36	ENSBTAG00000021538	ENSG00000157483	MYO1E	-1.76262	0.000633595
36	ENSBTAG00000021549	ENSG00000054148	PHPT1	-2.03292	0.000396695
36	ENSBTAG00000021582	ENSG00000109805	NCAPG	-3.07822	0.00240808
36	ENSBTAG00000021607	ENSG00000164182	NDUFAF2	-2.67521	0.0315434
36	ENSBTAG00000021611	ENSG00000166352	C15H11orf74	-2.54343	0.010366
36	ENSBTAG00000021620	ENSG00000057757	MGC159500	-3.14204	2.41295e-08
36	ENSBTAG00000021632	ENSG00000175806	MSRA	-1.73065	0.00290663
36	ENSBTAG00000021645	ENSG00000129071	MBD4	-2.0739	0.00313868
36	ENSBTAG00000021651	ENSG00000140740	UQCRC2	-1.65152	0.0390676
36	ENSBTAG00000021656	ENSG00000100014	SPECC1L	-1.79385	0.00534474
36	ENSBTAG00000021664	ENSG00000075073	TACR2	-3.57133	0.0127808
36	ENSBTAG00000021678	ENSG00000136868	SLC31A1	-1.73714	0.00628939
36	ENSBTAG00000021680	N/A	SKA2	-3.01688	0.0141747
36	ENSBTAG00000021685	ENSG00000101210	EEF1A2	-4.89811	0.000634173
36	ENSBTAG00000021686	ENSG00000165304	MELK	-4.57179	0.00106867
36	ENSBTAG00000021688	ENSG00000091483	FH	-1.58837	0.0274141
36	ENSBTAG00000021694	ENSG00000021574	SPAST	-1.64228	0.0312615
36	ENSBTAG00000021697	ENSG00000100311	PDGFB	-2.82417	0.00169447
36	ENSBTAG00000021724	ENSG00000168291	PDHB	-1.57352	0.0274682
36	ENSBTAG00000021742	ENSG00000198453	ZNF568	-2.67118	0.0224159
36	ENSBTAG00000021776	ENSG00000167792	NDUFV1	-1.67729	0.0122013
36	ENSBTAG00000021813	ENSG00000242110	AMACR	-2.77083	0.0054892
36	ENSBTAG00000021830	ENSG00000197594	ENPP1	-4.17562	1.04479e-07
36	ENSBTAG00000021831	N/A	N/A	-2.42672	2.12965e-05
36	ENSBTAG00000021850	ENSG00000213672	NCKIPSD	-1.88597	0.00169838
36	ENSBTAG00000021872	ENSG00000172575	RASGRP1	-2.12424	0.0113906
36	ENSBTAG00000021880	ENSG00000163050	ADCK3	-2.91298	0.000132119
36	ENSBTAG00000021899	ENSG00000160191	PDE9A	-4.07595	0.00162236
36	ENSBTAG00000021901	ENSG00000142185	TRPM2	-2.70423	0.00130217
36	ENSBTAG00000021902	ENSG00000112294	ALDH5A1	-2.46714	0.00130539
36	ENSBTAG00000021912	ENSG00000164086	DUSP7	-1.83539	0.0424941
36	ENSBTAG00000021940	ENSG00000181982	CCDC149	-2.98981	0.0234085
36	ENSBTAG00000021944	ENSG00000087302	C10H14ORF166	-1.73073	0.0113425
36	ENSBTAG00000021957	ENSG00000119681	LTBP2	-3.48277	6.22889e-05
36	ENSBTAG00000021961	ENSG00000116096	SPR	-3.82043	4.24913e-05
36	ENSBTAG00000021976	ENSG00000023228	NDUFS1	-1.69988	0.0144358
36	ENSBTAG00000021980	ENSG00000123094	C12ORF2	-2.87586	0.028119
36	ENSBTAG00000022003	ENSG00000241058	NSUN6	-2.24111	0.0104466
36	ENSBTAG00000022032	ENSG00000250479	CHCHD10	-2.84865	0.0147358
36	ENSBTAG00000022109	ENSG00000153130	SCOC	-1.62262	0.0350573
36	ENSBTAG00000022147	ENSG00000177106	EPS8L2	-2.96983	0.0418464
36	ENSBTAG00000022238	ENSG00000174684	B3GNT1	-3.22512	0.00142208
36	ENSBTAG00000022461	ENSG00000186522	2010-09-01	-3.83592	0.0029204
36	ENSBTAG00000022509	ENSG00000007174	DNAH9	-2.31105	0.0207468
36	ENSBTAG00000022514	ENSG00000073754	CD5L	-19.6696	2.01598e-07
36	ENSBTAG00000022520	ENSG00000012048	BRCA1	-2.25436	0.0236172
36	ENSBTAG00000022632	ENSG00000145022	TCTA	-1.8021	0.0152167
36	ENSBTAG00000022635	ENSG00000172037	LAMB2	-5.96296	0.000577746
36	ENSBTAG00000022920	ENSG00000133135	RNF128	-1.69348	0.0314443
36	ENSBTAG00000023106	N/A	SETMAR	-2.59812	0.00189193
36	ENSBTAG00000023259	ENSG00000141447	OSBPL1A	-2.08242	0.000105502
36	ENSBTAG00000023367	N/A	N/A	-1.83486	0.0348598
36	ENSBTAG00000023384	N/A	CBR1	-5.49243	0.000172371
36	ENSBTAG00000023426	ENSG00000158234	FAIM	-4.12397	0.00567082
36	ENSBTAG00000023632	ENSG00000135722	FBXL8	-2.99369	0.00424597
36	ENSBTAG00000023730	ENSG00000258947	TUBB3	-2.33937	0.00127535
36	ENSBTAG00000023814	ENSG00000114346	ECT2	-2.1329	0.0288087
36	ENSBTAG00000023843	ENSG00000136828	RALGPS1	-7.60808	9.29464e-05
36	ENSBTAG00000023860	N/A	N/A	-4.95519	0.00246657
36	ENSBTAG00000024042	ENSG00000188010	MORN2	-3.93834	0.0221542
36	ENSBTAG00000024157	ENSG00000126870	WDR60	-2.40463	0.023028
36	ENSBTAG00000024240	ENSG00000117054	ACADM	-1.64095	0.0158855
36	ENSBTAG00000024269	ENSG00000069702	TGFBR3	-2.98286	0.0417105
36	ENSBTAG00000024291	ENSG00000205085	FAM71F2	-3.44252	0.00826257
36	ENSBTAG00000024378	ENSG00000187145	MRPS21	-2.27651	0.00409852
36	ENSBTAG00000024449	ENSG00000117724	CENPF	-2.47173	0.012375
36	ENSBTAG00000024476	ENSG00000173207	CKS1B	-2.28205	0.034533
36	ENSBTAG00000024623	N/A	N/A	-2.73292	0.0137364
36	ENSBTAG00000024726	ENSG00000123485	HJURP	-2.28228	0.0207054
36	ENSBTAG00000025005	N/A	METTL7A	-2.14963	0.0244771
36	ENSBTAG00000025101	ENSG00000161944	ASGR2	-5.04965	0.0044958
36	ENSBTAG00000025126	N/A	N/A	-2.36081	0.00270882
36	ENSBTAG00000025140	ENSG00000262359	N/A	-4.02588	0.00122293
36	ENSBTAG00000025161	ENSG00000169692	AGPAT2	-3.6676	0.0256927
36	ENSBTAG00000025308	ENSG00000140022	STON2	-4.54307	8.05035e-05
36	ENSBTAG00000025496	ENSG00000140263	SORD	-1.6949	0.0399482
36	ENSBTAG00000025540	ENSG00000125652	ALKBH7	-1.77118	0.0488616
36	ENSBTAG00000025778	ENSG00000100908	EMC9	-2.92451	0.00427963
36	ENSBTAG00000025822	ENSG00000129007	CALML4	-2.4221	0.0199648
36	ENSBTAG00000025830	ENSG00000104679	R3HCC1	-1.81401	0.0340352
36	ENSBTAG00000026111	ENSG00000213626	LBH	-2.00586	0.0211577
36	ENSBTAG00000026275	ENSG00000106178	CCL24	-2.25796	0.0483477
36	ENSBTAG00000026278	ENSG00000189143	CLDN4	-4.27557	0.0499682
36	ENSBTAG00000026283	ENSG00000198363	ASPH	-2.01723	0.00022204
36	ENSBTAG00000026320	ENSG00000160948	VPS28	-1.56658	0.00519455
36	ENSBTAG00000026429	ENSG00000242612	DECR2	-1.64207	0.01345
36	ENSBTAG00000026604	ENSG00000083099	LYRM2	-2.45916	0.0153724
36	ENSBTAG00000026673	ENSG00000196911	KPNA5	-2.57361	0.0374877
36	ENSBTAG00000026812	N/A	N/A	-3.24646	0.0105247
36	ENSBTAG00000026825	ENSG00000171227	TMEM37	-9.97855	1.1919e-08
36	ENSBTAG00000026915	ENSG00000137601	NEK1	-2.69989	0.000948614
36	ENSBTAG00000026936	N/A	N/A	-2.16962	0.0288087
36	ENSBTAG00000026962	ENSG00000184575	XPOT	-1.62836	0.0321806
36	ENSBTAG00000027059	N/A	C21H15orf38	-1.79482	0.0356647
36	ENSBTAG00000027181	ENSG00000053747	LAMA3	-2.72263	0.00992551
36	ENSBTAG00000027204	N/A	N/A	-3.26613	0.0415103
36	ENSBTAG00000027221	N/A	N/A	-3.21166	0.013766
36	ENSBTAG00000027321	ENSG00000122483	CCDC18	-3.61986	0.00977487
36	ENSBTAG00000027412	N/A	N/A	-2.11187	0.000624055
36	ENSBTAG00000027446	ENSG00000148484	RSU1	-1.89642	0.000770761
36	ENSBTAG00000027464	ENSG00000127418	FGFRL1	-2.89399	0.000207381
36	ENSBTAG00000027684	N/A	FOLR2	-6.64643	2.97387e-14
36	ENSBTAG00000027728	ENSG00000112874	NUDT12	-3.78873	0.00116039
36	ENSBTAG00000027764	N/A	EID1	-1.70918	0.0192817
36	ENSBTAG00000027795	ENSG00000168827	GFM1	-1.70754	0.0251371
36	ENSBTAG00000027843	ENSG00000180964	TCEAL8	-1.91328	0.0314256
36	ENSBTAG00000029683	N/A	U1	-2.3736	0.0154134
36	ENSBTAG00000030258	ENSG00000128283	CDC42EP1	-4.59256	0.000132735
36	ENSBTAG00000030282	ENSG00000221886	C7H5orf54	-2.32323	0.0362172
36	ENSBTAG00000030347	ENSG00000037042	TUBG2	-2.41409	0.00530037
36	ENSBTAG00000030432	ENSG00000165533	TTC8	-4.65879	0.000147416
36	ENSBTAG00000030434	ENSG00000179163	FUCA1	-1.84522	0.00306633
36	ENSBTAG00000030507	N/A	N/A	-2.52536	0.00027985
36	ENSBTAG00000030566	ENSG00000119392	GLE1	-1.61693	0.0243771
36	ENSBTAG00000030578	ENSG00000104960	PTOV1	-1.59808	0.0156913
36	ENSBTAG00000030632	N/A	ALG10	-1.62188	0.0484812
36	ENSBTAG00000030650	ENSG00000128311	TST	-3.28004	0.0038667
36	ENSBTAG00000030805	ENSG00000198892	SHISA4	-2.34031	0.0395636
36	ENSBTAG00000030820	ENSG00000205309	NT5M	-2.77933	0.0109519
36	ENSBTAG00000030939	ENSG00000176472	ZNF575	-2.5099	0.00772749
36	ENSBTAG00000030942	ENSG00000114686	MRPL3	-1.67552	0.0221379
36	ENSBTAG00000030977	ENSG00000083290	ULK2	-1.73465	0.000652137
36	ENSBTAG00000031001	ENSG00000105429	MEGF8	-1.50168	0.0354684
36	ENSBTAG00000031010	ENSG00000240303	ACAD11	-1.91017	0.030435
36	ENSBTAG00000031012	ENSG00000142892	PIGK	-1.86709	0.00692686
36	ENSBTAG00000031044	ENSG00000180488	FAM73A	-3.01322	0.00780223
36	ENSBTAG00000031178	ENSG00000181804	SLC9A9	-2.49444	3.05968e-05
36	ENSBTAG00000031185	ENSG00000138085	ATRAID	-1.68907	0.0202054
36	ENSBTAG00000031249	ENSG00000180822	PSMG4	-2.00663	0.000730464
36	ENSBTAG00000031261	ENSG00000169891	REPS2	-3.41339	0.0133662
36	ENSBTAG00000031295	ENSG00000119471	HSDL2	-1.92165	0.00423422
36	ENSBTAG00000031461	ENSG00000162627	SNX7	-3.64733	0.0177539
36	ENSBTAG00000031500	ENSG00000182199	SHMT2	-1.9992	0.000497403
36	ENSBTAG00000031503	ENSG00000185633	NDUFA4L2	-2.55095	0.0261752
36	ENSBTAG00000031509	ENSG00000178921	PFAS	-1.54917	0.0179657
36	ENSBTAG00000031598	ENSG00000146729	GBAS	-1.62498	0.00893972
36	ENSBTAG00000031682	ENSG00000127081	ZNF484	-1.99359	0.0472956
36	ENSBTAG00000031697	ENSG00000197776	KLHDC1	-2.38519	0.0342953
36	ENSBTAG00000031752	N/A	C19H17orf61	-1.55917	0.0135396
36	ENSBTAG00000031777	ENSG00000158555	GDPD5	-2.35962	0.00109336
36	ENSBTAG00000031800	N/A	PPDPF	-1.81441	0.000484831
36	ENSBTAG00000031806	ENSG00000180035	ZNF48	-2.25244	0.023817
36	ENSBTAG00000031837	ENSG00000178035	IMPDH2	-1.63514	0.0104188
36	ENSBTAG00000031863	N/A	HILPDA	-2.48816	0.00157058
36	ENSBTAG00000031869	N/A	ZNF187	-4.34325	0.0028128
36	ENSBTAG00000031916	N/A	RHOBTB2	-2.29642	0.000671671
36	ENSBTAG00000032018	ENSG00000167377	ZNF19	-2.31946	0.0403151
36	ENSBTAG00000032331	ENSG00000211584	SLC48A1	-1.98737	0.000152861
36	ENSBTAG00000032340	ENSG00000128944	C10H15ORF23	-2.71867	0.0150108
36	ENSBTAG00000032405	N/A	N/A	-3.13273	0.0261748
36	ENSBTAG00000032425	ENSG00000163736	PPBP	-2.81334	0.0171456
36	ENSBTAG00000032515	ENSG00000153246	PLA2R1	-2.69348	0.0091171
36	ENSBTAG00000033137	ENSG00000156011	PSD3	-3.70653	0.000164612
36	ENSBTAG00000033174	ENSG00000090447	TFAP4	-3.18595	0.00442982
36	ENSBTAG00000033186	ENSG00000083720	OXCT1	-1.80603	0.000774966
36	ENSBTAG00000033214	ENSG00000109680	TBC1D19	-6.75896	0.000194039
36	ENSBTAG00000033221	ENSG00000198865	CCDC152	-5.1919	2.8065e-09
36	ENSBTAG00000033267	ENSG00000183814	LIN9	-5.28805	0.0011145
36	ENSBTAG00000033313	ENSG00000177058	SLC38A9	-1.63742	0.0395038
36	ENSBTAG00000033345	ENSG00000147465	STAR	-4.64545	1.73672e-06
36	ENSBTAG00000033351	ENSG00000163138	PACRGL	-2.75669	0.0390681
36	ENSBTAG00000033412	ENSG00000187676	B3GALTL	-2.34929	0.0262484
36	ENSBTAG00000033441	ENSG00000171241	SHCBP1	-3.81754	0.00340892
36	ENSBTAG00000033464	ENSG00000064199	SPA17	-2.79328	0.0189236
36	ENSBTAG00000033603	ENSG00000161896	MNF1	-2.11776	0.000359665
36	ENSBTAG00000033731	ENSG00000137509	PRCP	-1.84723	0.0290921
36	ENSBTAG00000033747	ENSG00000120725	SIL1	-2.24247	0.00551105
36	ENSBTAG00000034182	N/A	N/A	-1.89703	0.000334832
36	ENSBTAG00000034347	ENSG00000185272	RBM11	-3.4282	0.0184852
36	ENSBTAG00000034785	ENSG00000120675	DNAJC15	-1.91365	0.0342504
36	ENSBTAG00000034963	ENSG00000011143	MKS1	-2.57176	0.00901686
36	ENSBTAG00000035129	N/A	N/A	-2.72238	0.0139105
36	ENSBTAG00000035175	N/A	DONSON	-1.78903	0.0414727
36	ENSBTAG00000035319	N/A	MAD2L1	-3.32667	0.00143667
36	ENSBTAG00000035726	N/A	N/A	-2.20563	6.6293e-05
36	ENSBTAG00000035958	N/A	N/A	-2.11774	0.000223065
36	ENSBTAG00000036028	N/A	BEX2	-3.77402	0.00627385
36	ENSBTAG00000037489	ENSG00000241258	CRCP	-1.77973	0.0483898
36	ENSBTAG00000037526	ENSG00000170323	FABP4	-7.7844	1.61768e-07
36	ENSBTAG00000037539	N/A	VCAM1	-2.43039	0.00718742
36	ENSBTAG00000037549	ENSG00000214309	MBLAC1	-1.79789	0.0299278
36	ENSBTAG00000037651	ENSG00000196754	S100A2	-4.60749	0.0470898
36	ENSBTAG00000037726	ENSG00000187091	PLCD1	-2.31647	3.60715e-06
36	ENSBTAG00000037729	ENSG00000223802	LASS1	-5.22399	3.64367e-05
36	ENSBTAG00000037757	ENSG00000088881	EBF4	-9.6548	1.21994e-08
36	ENSBTAG00000037775	N/A	N/A	-1.91871	0.000377737
36	ENSBTAG00000037819	ENSG00000213064	SFT2D2	-3.09892	0.000173475
36	ENSBTAG00000037888	ENSG00000159871	LYPD5	-4.15929	0.00135676
36	ENSBTAG00000038011	ENSG00000172985	SH3RF3	-4.91308	0.00100782
36	ENSBTAG00000038025	ENSG00000184678	HIST2H2BE	-1.57071	0.0103867
36	ENSBTAG00000038048	N/A	N/A	-1.9885	0.00155617
36	ENSBTAG00000038067	N/A	MT1A	-8.66775	0.000155563
36	ENSBTAG00000038079	N/A	C16H1ORF21	-2.72459	6.70345e-06
36	ENSBTAG00000038111	N/A	N/A	-2.29163	6.73246e-05
36	ENSBTAG00000038131	N/A	ABCC5	-3.07803	0.00177035
36	ENSBTAG00000038134	ENSG00000159714	ZDHHC1	-6.76045	9.24531e-05
36	ENSBTAG00000038151	ENSG00000130165	ELOF1	-1.67026	0.0397051
36	ENSBTAG00000038156	ENSG00000165169	DYNLT3	-1.69368	0.0186528
36	ENSBTAG00000038181	ENSG00000188352	FOCAD	-2.1693	0.00300949
36	ENSBTAG00000038262	N/A	N/A	-4.56167	0.00553914
36	ENSBTAG00000038306	ENSG00000173894	CBX2	-2.8642	0.0316999
36	ENSBTAG00000038407	N/A	N/A	-1.93943	0.00164237
36	ENSBTAG00000038415	ENSG00000111181	SLC6A12	-3.37277	0.00752774
36	ENSBTAG00000038422	N/A	N/A	-2.39447	8.66455e-05
36	ENSBTAG00000038430	N/A	N/A	-2.399	4.92143e-05
36	ENSBTAG00000038439	ENSG00000189060	H1F0	-2.07321	0.00859282
36	ENSBTAG00000038477	ENSG00000115486	GGCX	-1.62755	0.00602517
36	ENSBTAG00000038532	N/A	FOLR1	-4.74919	0.000178947
36	ENSBTAG00000038540	N/A	N/A	-4.32616	5.05598e-05
36	ENSBTAG00000038604	N/A	HIST2H2BE	-1.92314	0.0463197
36	ENSBTAG00000038682	ENSG00000180921	FAM83H	-1.71444	0.014151
36	ENSBTAG00000038706	N/A	MT1E	-3.9224	0.00771369
36	ENSBTAG00000038913	N/A	N/A	-2.41383	3.93499e-05
36	ENSBTAG00000038949	N/A	MRPL30	-2.36329	0.00208743
36	ENSBTAG00000038951	ENSG00000197808	ZNF461	-2.74082	0.0249786
36	ENSBTAG00000039023	ENSG00000179195	ZNF664	-3.59531	0.000697742
36	ENSBTAG00000039075	ENSG00000189164	ZNF527	-2.66858	0.0120217
36	ENSBTAG00000039090	ENSG00000187601	MAGEH1	-2.18286	0.0193842
36	ENSBTAG00000039161	ENSG00000072210	ALDH3A2	-1.52014	0.0054892
36	ENSBTAG00000039163	N/A	HIST1H1D	-1.916	0.0244771
36	ENSBTAG00000039231	ENSG00000180354	C4H7orf41	-1.93279	0.0116088
36	ENSBTAG00000039406	N/A	N/A	-4.23474	2.26986e-09
36	ENSBTAG00000039462	ENSG00000166803	PAF	-2.59881	0.0213083
36	ENSBTAG00000039466	ENSG00000109089	CDR2L	-1.73362	0.00209332
36	ENSBTAG00000039552	ENSG00000142731	PLK4	-3.1977	0.000988376
36	ENSBTAG00000039599	ENSG00000182742	HOXB4	-3.24425	0.00281678
36	ENSBTAG00000039664	N/A	N/A	-2.12174	0.000624055
36	ENSBTAG00000039671	N/A	N/A	-1.7937	0.0139862
36	ENSBTAG00000039682	ENSG00000129422	MTUS1	-3.91522	0.000920781
36	ENSBTAG00000039684	ENSG00000177469	PTRF	-4.02334	0.0234493
36	ENSBTAG00000039719	ENSG00000092621	PHGDH	-3.24685	0.00706573
36	ENSBTAG00000039888	ENSG00000102316	MAGED2	-1.96501	9.33834e-05
36	ENSBTAG00000039954	ENSG00000005243	COPZ2	-4.43578	7.06524e-05
36	ENSBTAG00000039962	ENSG00000179958	DCTPP1	-2.80084	0.0205104
36	ENSBTAG00000039980	N/A	N/A	-1.65407	0.0329283
36	ENSBTAG00000039992	N/A	TUBA1C	-1.91602	0.0001791
36	ENSBTAG00000040108	ENSG00000185869	ZNF829	-2.22391	0.0481299
36	ENSBTAG00000040116	ENSG00000184897	H1FX	-1.95537	8.60087e-05
36	ENSBTAG00000040333	ENSG00000151552	QDPR	-1.8671	0.000522148
36	ENSBTAG00000040427	ENSG00000213390	ARHGAP19	-2.75345	0.0132129
36	ENSBTAG00000040432	ENSG00000165215	CLDN3	-3.9708	0.0460481
36	ENSBTAG00000040477	ENSG00000116254	CHD5	-3.33805	0.0312615
36	ENSBTAG00000040518	N/A	N/A	-1.92291	0.00026206
36	ENSBTAG00000040569	ENSG00000160703	NLRX1	-1.53707	0.0346416
36	ENSBTAG00000040584	ENSG00000134755	DSC2	-5.34754	0.0325174
36	ENSBTAG00000043573	N/A	N/A	-2.2722	0.035461
36	ENSBTAG00000043951	ENSG00000141401	IMPA2	-1.62922	0.0286814
36	ENSBTAG00000043974	N/A	N/A	-1.62396	0.027041
36	ENSBTAG00000043981	ENSG00000133812	SBF2	-1.78649	0.000599737
36	ENSBTAG00000044000	ENSG00000198056	PRIM1	-3.3677	0.00449996
36	ENSBTAG00000044053	ENSG00000119899	SLC17A5	-2.84549	4.86873e-06
36	ENSBTAG00000044063	ENSG00000118276	B4GALT6	-2.53532	0.000633595
36	ENSBTAG00000044105	ENSG00000150907	FOXO1	-1.7548	0.0469372
36	ENSBTAG00000044112	ENSG00000148450	MSRB2	-5.27554	0.000149256
36	ENSBTAG00000044121	ENSG00000151413	NUBPL	-3.49261	0.0180262
36	ENSBTAG00000044126	ENSG00000172164	SNTB1	-3.42174	0.00424597
36	ENSBTAG00000044178	ENSG00000084073	ZMPSTE24	-1.70376	0.016811
36	ENSBTAG00000045581	N/A	N/A	-3.62652	0.0180656
36	ENSBTAG00000045604	ENSG00000133985	TTC9	-5.77706	2.54694e-05
36	ENSBTAG00000045754	ENSG00000235169	SMIM1	-4.83698	0.000766642
36	ENSBTAG00000045794	ENSG00000243317	PL-5283	-1.64443	0.00527219
36	ENSBTAG00000045836	N/A	N/A	-2.34084	0.0191907
36	ENSBTAG00000045857	ENSG00000172366	FAM195A	-2.55577	0.000669653
36	ENSBTAG00000045909	ENSG00000174132	FAM174A	-2.03827	0.0385988
36	ENSBTAG00000046049	N/A	N/A	-3.36734	0.0240883
36	ENSBTAG00000046088	N/A	N/A	-3.3395	0.00250789
36	ENSBTAG00000046155	ENSG00000130988	RGN	-2.74435	0.0241317
36	ENSBTAG00000046263	N/A	N/A	-2.64432	0.00352736
36	ENSBTAG00000046286	ENSG00000147082	CCNB3	-4.29307	0.00131318
36	ENSBTAG00000046319	ENSG00000167774	NDUFA7	-1.63282	0.0286203
36	ENSBTAG00000046321	ENSG00000005379	BZRAP1	-2.45334	0.00696406
36	ENSBTAG00000046325	N/A	N/A	-2.38301	0.0113425
36	ENSBTAG00000046337	ENSG00000176014	TUBB6	-1.97512	0.00148722
36	ENSBTAG00000046339	ENSG00000168140	VASN	-3.96903	3.36231e-09
36	ENSBTAG00000046502	ENSG00000135847	ACBD6	-2.20564	0.0324516
36	ENSBTAG00000046503	N/A	N/A	-1.92692	0.0421288
36	ENSBTAG00000046547	N/A	N/A	-4.2476	0.00219771
36	ENSBTAG00000046552	ENSG00000134864	A2LD1	-2.58476	0.0132705
36	ENSBTAG00000046633	N/A	N/A	-2.35558	4.54673e-05
36	ENSBTAG00000046668	N/A	ANG2	-2.35175	0.0116612
36	ENSBTAG00000046671	ENSG00000109501	WFS1	-2.32828	0.00025297
36	ENSBTAG00000046814	N/A	ACOT2	-4.09585	0.000686208
36	ENSBTAG00000046837	ENSG00000198816	ZNF358	-1.70621	0.00370586
36	ENSBTAG00000046886	ENSG00000137267	TUBB2B	-2.31311	2.6007e-06
36	ENSBTAG00000046979	ENSG00000100600	LGMN	-1.72315	0.00334226
36	ENSBTAG00000046980	ENSG00000256797	KLRF2	-786.621	6.46568e-07
36	ENSBTAG00000047000	N/A	N/A	-5.10468	0.0483477
36	ENSBTAG00000047009	ENSG00000230062	N/A	-2.97045	0.035501
36	ENSBTAG00000047098	N/A	N/A	-2.43402	0.0170899
36	ENSBTAG00000047135	ENSG00000114745	GORASP1	-2.10069	0.0264461
36	ENSBTAG00000047150	N/A	N/A	-2.00075	0.00511944
36	ENSBTAG00000047214	ENSG00000170043	TRAPPC1	-1.76759	0.00811705
36	ENSBTAG00000047225	ENSG00000121380	BCL2L14	-8.41285	7.87465e-08
36	ENSBTAG00000047299	N/A	DGCR6L	-2.18177	0.00209585
36	ENSBTAG00000047302	N/A	N/A	-3.40402	0.00163565
36	ENSBTAG00000047330	ENSG00000164687	FABP5	-2.47871	1.10969e-05
36	ENSBTAG00000047362	ENSG00000049449	RCN1	-2.09505	0.00107369
36	ENSBTAG00000047412	ENSG00000120337	TNFSF18	-1.65927	0.0439427
36	ENSBTAG00000047545	ENSG00000242732	RGAG4	-1.65252	0.00676435
36	ENSBTAG00000047567	ENSG00000173511	VEGFB	-1.61066	0.00425175
36	ENSBTAG00000047579	N/A	N/A	-6.9502	0.000158984
36	ENSBTAG00000047591	ENSG00000197261	C23H6orf141	-2.18349	0.000833063
36	ENSBTAG00000047609	N/A	CIDEA	-3.93658	0.00059847
36	ENSBTAG00000047621	N/A	N/A	-2.04672	0.00952653
36	ENSBTAG00000048010	ENSG00000183828	NUDT14	-2.70655	0.01682
36	ENSBTAG00000048041	ENSG00000115073	ACTR1B	-1.94589	0.0110718
36	ENSBTAG00000048042	N/A	N/A	-2.59617	0.00934128
36	ENSBTAG00000048049	N/A	N/A	-3.30666	8.65307e-10
36	ENSBTAG00000048054	ENSG00000197355	UAP1L1	-2.39061	7.03681e-06
36	ENSBTAG00000048098	ENSG00000184363	PKP3	-6.7572	0.0261818
36	ENSBTAG00000048140	ENSG00000164818	HEATR2	-1.68231	0.0376117
36	ENSBTAG00000048152	ENSG00000131462	TUBG1	-2.24864	4.15531e-05
36	ENSBTAG00000048234	ENSG00000116857	TMEM9	-2.46763	0.0044282
36	ENSBTAG00000048265	N/A	N/A	-2.32491	0.0275823
36	ENSBTAG00000048271	ENSG00000243156	MICAL3	-4.4271	0.0016136
48	ENSBTAG00000000030	ENSG00000187456	RDM1	-3.75546	0.000672688
48	ENSBTAG00000000033	ENSG00000173868	PHOSPHO1	-2.31675	0.000599905
48	ENSBTAG00000000090	ENSG00000075826	SEC31B	-1.88111	0.00305744
48	ENSBTAG00000000141	ENSG00000169599	NFU1	-1.58483	0.00281385
48	ENSBTAG00000000156	ENSG00000119862	LGALSL	-1.99678	0.028254
48	ENSBTAG00000000175	ENSG00000078177	N4BP2	-1.66146	0.0080394
48	ENSBTAG00000000205	ENSG00000108960	MMD	-1.59748	0.00165241
48	ENSBTAG00000000253	ENSG00000142949	PTPRF	-2.73873	0.0294894
48	ENSBTAG00000000281	ENSG00000121211	MND1	-4.63223	0.000111158
48	ENSBTAG00000000285	ENSG00000151806	GUF1	-1.64798	0.0462434
48	ENSBTAG00000000313	ENSG00000166321	NUDT13	-2.39012	0.00858998
48	ENSBTAG00000000357	ENSG00000182319	N/A	-1.80486	0.000208362
48	ENSBTAG00000000369	ENSG00000151491	EPS8	-5.33713	5.42108e-19
48	ENSBTAG00000000371	ENSG00000166938	DIS3L	-1.52034	0.00296057
48	ENSBTAG00000000376	ENSG00000109991	P2RX3	-2.3815	0.0106682
48	ENSBTAG00000000434	ENSG00000109846	CRYAB	-2.94774	0.0475582
48	ENSBTAG00000000447	ENSG00000148690	C26H10ORF4	-1.59067	0.0202604
48	ENSBTAG00000000475	ENSG00000148950	IMMP1L	-2.10405	0.0245088
48	ENSBTAG00000000512	ENSG00000101400	SNTA1	-1.83174	0.0363431
48	ENSBTAG00000000517	ENSG00000154065	ANKRD29	-2.04834	0.00566469
48	ENSBTAG00000000521	ENSG00000106086	PLEKHA8	-1.99388	0.0071482
48	ENSBTAG00000000532	ENSG00000164002	DEM1	-2.21953	2.5928e-05
48	ENSBTAG00000000542	ENSG00000163001	CCDC104	-1.66884	0.00298205
48	ENSBTAG00000000566	ENSG00000175455	CCDC14	-2.19704	0.0316906
48	ENSBTAG00000000590	ENSG00000177084	POLE	-3.20087	0.00238084
48	ENSBTAG00000000604	ENSG00000136235	GPNMB	-9.01801	1.21928e-16
48	ENSBTAG00000000629	ENSG00000146263	MMS22L	-1.89627	0.0226099
48	ENSBTAG00000000638	ENSG00000167513	CDT1	-2.77784	0.0245088
48	ENSBTAG00000000641	ENSG00000141293	SKAP1	-3.0156	0.00535897
48	ENSBTAG00000000752	ENSG00000129810	SGOL1	-1.69078	0.0148707
48	ENSBTAG00000000758	ENSG00000065600	TMEM206	-1.52293	0.00322479
48	ENSBTAG00000000799	ENSG00000003147	ICA1	-1.67057	0.013288
48	ENSBTAG00000000829	ENSG00000197417	CARKL	-1.98132	0.0266311
48	ENSBTAG00000000837	ENSG00000143799	PARP1	-1.85573	7.93876e-06
48	ENSBTAG00000000842	ENSG00000154127	UBASH3B	-1.69204	0.0425775
48	ENSBTAG00000000843	ENSG00000165795	NDRG2	-2.90226	2.70087e-09
48	ENSBTAG00000000855	ENSG00000167693	NXN	-1.70032	0.0164522
48	ENSBTAG00000000898	ENSG00000164220	F2RL2	-2.79226	2.60771e-08
48	ENSBTAG00000000962	ENSG00000035720	STAP1	-2.53594	0.0298108
48	ENSBTAG00000000988	ENSG00000139618	BRCA2	-2.54984	0.000352638
48	ENSBTAG00000001005	N/A	ZNF280B	-2.04704	0.0467018
48	ENSBTAG00000001078	ENSG00000185739	SRL	-2.08334	4.85849e-05
48	ENSBTAG00000001093	ENSG00000213160	KLHL23	-2.57709	0.0199375
48	ENSBTAG00000001097	ENSG00000079150	FKBP7	-1.95588	0.0306888
48	ENSBTAG00000001116	ENSG00000072682	P4HA2	-1.60792	0.0245673
48	ENSBTAG00000001133	ENSG00000102763	VWA8	-2.06065	9.0612e-07
48	ENSBTAG00000001165	ENSG00000042286	AIFM2	-2.12454	0.00675969
48	ENSBTAG00000001219	N/A	N/A	-1.97063	0.000247209
48	ENSBTAG00000001282	ENSG00000174373	GARNL1	-1.5608	0.00832715
48	ENSBTAG00000001289	ENSG00000112110	MRPL18	-1.58867	0.00468635
48	ENSBTAG00000001424	ENSG00000116062	MSH6	-1.706	6.65826e-05
48	ENSBTAG00000001471	ENSG00000164087	POC1A	-1.58408	0.0360644
48	ENSBTAG00000001484	ENSG00000163818	LZTFL1	-1.96535	0.0145379
48	ENSBTAG00000001564	ENSG00000178104	PDE4DIP	-1.69611	0.000163252
48	ENSBTAG00000001595	N/A	MT1E	-4.13715	3.99109e-05
48	ENSBTAG00000001608	N/A	N/A	-3.8408	9.2993e-05
48	ENSBTAG00000001626	ENSG00000171793	CTPS	-1.9807	0.00771434
48	ENSBTAG00000001629	ENSG00000010803	SCMH1	-2.61448	0.0215679
48	ENSBTAG00000001631	ENSG00000237649	KIFC1	-2.14524	0.00030615
48	ENSBTAG00000001692	ENSG00000070614	NDST1	-1.61254	0.0404362
48	ENSBTAG00000001717	ENSG00000178999	AURKB	-3.26199	0.000520403
48	ENSBTAG00000001748	ENSG00000134253	TRIM45	-1.96984	0.000197173
48	ENSBTAG00000001770	ENSG00000101638	ST8SIA5	-2.89938	0.00433717
48	ENSBTAG00000001808	ENSG00000147592	LACTB2	-1.77725	0.0022903
48	ENSBTAG00000001889	ENSG00000114405	C22H3orf14	-1.83291	0.0232744
48	ENSBTAG00000001919	ENSG00000198740	ZNF652	-1.5888	0.0105743
48	ENSBTAG00000001920	ENSG00000051341	POLQ	-2.34487	0.0274957
48	ENSBTAG00000001932	ENSG00000095321	MGC142781	-1.61983	0.0483168
48	ENSBTAG00000001938	ENSG00000123975	CKS2	-1.68442	0.0102364
48	ENSBTAG00000002002	ENSG00000156802	ATAD2	-1.58897	0.00147755
48	ENSBTAG00000002049	ENSG00000138796	HADH	-2.18461	6.16527e-09
48	ENSBTAG00000002083	ENSG00000158321	AUTS2	-1.51195	0.00394009
48	ENSBTAG00000002087	ENSG00000136694	IL36A	-3.8406	0.019053
48	ENSBTAG00000002117	ENSG00000121621	KIF18A	-2.08624	0.00956111
48	ENSBTAG00000002224	N/A	UHRF1	-3.53168	0.000193134
48	ENSBTAG00000002260	ENSG00000151503	NCAPD3	-1.50859	0.00405723
48	ENSBTAG00000002266	ENSG00000135838	NPL	-1.52289	0.00730542
48	ENSBTAG00000002286	ENSG00000170464	DNAJC18	-1.93	0.000362328
48	ENSBTAG00000002292	ENSG00000102038	SMARCA1	-3.11377	0.000163127
48	ENSBTAG00000002316	ENSG00000170113	NIPA1	-1.60758	0.0195191
48	ENSBTAG00000002329	ENSG00000151693	ASAP2	-2.29423	0.0153422
48	ENSBTAG00000002331	ENSG00000126787	DLGAP5	-4.70793	0.00423636
48	ENSBTAG00000002350	ENSG00000105647	PIK3R2	-1.76944	0.00254983
48	ENSBTAG00000002398	ENSG00000189042	ZNF567	-1.74211	0.041604
48	ENSBTAG00000002417	ENSG00000137502	RAB30	-2.32781	0.00668496
48	ENSBTAG00000002418	ENSG00000140534	TICRR	-3.17449	0.0113336
48	ENSBTAG00000002428	ENSG00000138777	PPA2	-2.26992	0.000145477
48	ENSBTAG00000002444	ENSG00000148773	MKI67	-6.04661	4.83484e-06
48	ENSBTAG00000002473	ENSG00000167772	ANGPTL4	-3.88183	8.68109e-18
48	ENSBTAG00000002503	ENSG00000168000	BSCL2	-1.74494	0.00126866
48	ENSBTAG00000002526	ENSG00000164039	BDH2	-3.5422	1.10501e-07
48	ENSBTAG00000002554	ENSG00000198420	FAM115A	-2.55086	0.0433048
48	ENSBTAG00000002600	ENSG00000203965	EFCAB7	-2.37077	0.000693797
48	ENSBTAG00000002613	ENSG00000129534	MIS18BP1	-4.0377	0.00121224
48	ENSBTAG00000002614	ENSG00000204130	RUFY2	-1.96396	0.00616295
48	ENSBTAG00000002660	ENSG00000172361	CCDC11	-1.84454	0.0174437
48	ENSBTAG00000002721	ENSG00000134744	ZCCHC11	-1.67978	0.00115951
48	ENSBTAG00000002742	ENSG00000095002	MSH2	-2.68315	1.83466e-06
48	ENSBTAG00000002756	N/A	N/A	-2.55765	0.00456996
48	ENSBTAG00000002782	ENSG00000100403	ZC3H7B	-1.78926	0.0129864
48	ENSBTAG00000002783	ENSG00000116005	PCYOX1	-1.58156	0.00113323
48	ENSBTAG00000002826	ENSG00000092853	CLSPN	-2.00435	0.024659
48	ENSBTAG00000002843	N/A	MGC160092	-3.70682	0.00238624
48	ENSBTAG00000002858	ENSG00000176244	ACBD7	-4.32377	0.0130621
48	ENSBTAG00000002885	ENSG00000038945	MSR1	-2.32404	1.8196e-06
48	ENSBTAG00000002910	ENSG00000121310	ECHDC2	-2.97564	0.00134776
48	ENSBTAG00000002918	ENSG00000051180	RAD51	-2.32443	5.0172e-05
48	ENSBTAG00000003014	ENSG00000187688	TRPV2	-1.53407	0.0244282
48	ENSBTAG00000003061	ENSG00000130702	LAMA5	-2.83929	6.13262e-06
48	ENSBTAG00000003083	ENSG00000169241	SLC50A1	-1.70531	0.0394229
48	ENSBTAG00000003097	ENSG00000137145	DENND4C	-1.60114	0.00356794
48	ENSBTAG00000003161	ENSG00000182362	YBEY	-1.57783	0.0302357
48	ENSBTAG00000003183	ENSG00000074527	NTN4	-2.21863	0.000141871
48	ENSBTAG00000003192	ENSG00000167291	TBC1D16	-4.6648	0.000143279
48	ENSBTAG00000003242	ENSG00000177646	ACAD9	-1.55774	0.0307635
48	ENSBTAG00000003265	ENSG00000148700	ADD3	-1.51702	0.0437737
48	ENSBTAG00000003328	N/A	TAMM41	-1.77698	0.0279956
48	ENSBTAG00000003405	ENSG00000115129	TP53I3	-1.90744	0.030684
48	ENSBTAG00000003415	ENSG00000139684	ESD	-1.82294	6.64177e-05
48	ENSBTAG00000003425	ENSG00000125871	C13H20orf72	-1.68947	0.0183716
48	ENSBTAG00000003470	ENSG00000167614	TTYH1	-1.5972	0.0452561
48	ENSBTAG00000003550	ENSG00000182919	C29H11orf54	-1.74822	0.00849401
48	ENSBTAG00000003606	ENSG00000185730	ZNF696	-1.50409	0.0404362
48	ENSBTAG00000003616	ENSG00000118655	DCLRE1B	-1.98699	0.00338337
48	ENSBTAG00000003619	ENSG00000150961	SEC24D	-1.57531	0.00300816
48	ENSBTAG00000003629	ENSG00000108381	ASPA	-2.32755	0.000864238
48	ENSBTAG00000003634	ENSG00000122873	CISD1	-2.7565	0.0288506
48	ENSBTAG00000003636	ENSG00000107798	LIPA	-1.62107	0.010964
48	ENSBTAG00000003718	ENSG00000131373	HACL1	-1.85727	5.50344e-05
48	ENSBTAG00000003762	ENSG00000069966	GNB5	-2.08167	0.0346854
48	ENSBTAG00000003773	ENSG00000004864	SLC25A13	-1.77943	0.0436948
48	ENSBTAG00000003804	ENSG00000143653	SCCPDH	-1.82414	0.00539381
48	ENSBTAG00000003808	ENSG00000048052	HDAC9	-2.83113	0.00168574
48	ENSBTAG00000003855	ENSG00000184083	FAM120C	-1.58422	0.0278362
48	ENSBTAG00000003887	ENSG00000093144	ECHDC1	-1.61458	0.000370956
48	ENSBTAG00000003902	ENSG00000243943	ZNF512	-1.5591	0.00560987
48	ENSBTAG00000003914	ENSG00000141971	FAM125A	-1.58955	0.00240124
48	ENSBTAG00000003946	ENSG00000125967	NECAB3	-1.82602	0.0173546
48	ENSBTAG00000003952	ENSG00000153558	FBXL2	-2.05804	0.0436948
48	ENSBTAG00000003956	ENSG00000108823	SGCA	-5.3776	3.91841e-06
48	ENSBTAG00000003959	ENSG00000138639	ARHGAP24	-7.37167	2.73368e-07
48	ENSBTAG00000003963	N/A	N/A	-1.66285	0.0219225
48	ENSBTAG00000003989	N/A	GSTO1	-2.1346	0.000133074
48	ENSBTAG00000004010	ENSG00000182752	PAPPA	-3.27306	0.00264842
48	ENSBTAG00000004011	ENSG00000156958	GALK2	-1.6511	0.00462865
48	ENSBTAG00000004034	ENSG00000149212	SESN3	-2.43266	2.73368e-07
48	ENSBTAG00000004046	ENSG00000110042	DTX4	-2.021	0.0355639
48	ENSBTAG00000004073	ENSG00000057935	MTA3	-2.04215	0.0323071
48	ENSBTAG00000004092	ENSG00000165695	AK8	-3.94364	5.04589e-05
48	ENSBTAG00000004093	ENSG00000137285	TUBB2B	-1.68958	0.00155861
48	ENSBTAG00000004104	ENSG00000124813	RUNX2	-1.9762	0.00130455
48	ENSBTAG00000004155	ENSG00000006282	SPATA20	-5.35563	0.0002058
48	ENSBTAG00000004177	ENSG00000115183	TANC1	-1.72401	0.000258585
48	ENSBTAG00000004184	ENSG00000196151	WDSUB1	-1.63727	0.00950689
48	ENSBTAG00000004222	ENSG00000141504	SAT2	-2.22707	0.03711
48	ENSBTAG00000004227	ENSG00000145348	TBCK	-1.74908	0.00730141
48	ENSBTAG00000004272	N/A	ISG12(B)	-4.24134	0.00491887
48	ENSBTAG00000004318	ENSG00000138175	ARL3	-1.88866	0.0165914
48	ENSBTAG00000004328	ENSG00000115526	CHST10	-2.07365	0.0360332
48	ENSBTAG00000004337	ENSG00000123360	PDE1B	-4.19166	4.201e-06
48	ENSBTAG00000004347	ENSG00000069122	GPR116	-2.8249	0.0223039
48	ENSBTAG00000004358	ENSG00000117593	DARS2	-1.93855	0.0197169
48	ENSBTAG00000004367	ENSG00000135469	COQ10A	-2.36335	0.000571925
48	ENSBTAG00000004398	ENSG00000184903	IMMP2L	-2.12692	0.0492316
48	ENSBTAG00000004413	ENSG00000164292	RHOBTB3	-3.58253	0.000223256
48	ENSBTAG00000004421	ENSG00000169105	CHST14	-1.82755	0.00297475
48	ENSBTAG00000004459	N/A	TMEM45A	-3.71688	0.000670046
48	ENSBTAG00000004460	ENSG00000168411	RFWD3	-1.5517	0.0163556
48	ENSBTAG00000004502	ENSG00000103351	CLUAP1	-1.58861	0.0333724
48	ENSBTAG00000004588	ENSG00000104783	KCNN4	-1.82355	0.00151034
48	ENSBTAG00000004624	N/A	N/A	-1.80111	2.19126e-05
48	ENSBTAG00000004631	ENSG00000100578	KIAA0586	-1.55775	0.0246028
48	ENSBTAG00000004654	ENSG00000136045	PWP1	-1.67852	0.000974886
48	ENSBTAG00000004735	ENSG00000105173	CCNE1	-1.78118	0.0484159
48	ENSBTAG00000004751	ENSG00000160460	SPTBN4	-2.37163	0.00298205
48	ENSBTAG00000004826	ENSG00000102575	ACP5	-1.91255	0.00093673
48	ENSBTAG00000004869	ENSG00000154639	CXADR	-2.86847	0.0314819
48	ENSBTAG00000004896	ENSG00000173210	ABLIM3	-4.75039	0.000223256
48	ENSBTAG00000004931	ENSG00000100479	POLE2	-3.66544	0.0002241
48	ENSBTAG00000004941	ENSG00000240021	TEX35	-18.1341	3.35792e-08
48	ENSBTAG00000004943	ENSG00000145386	CCNA2	-2.80475	0.00971452
48	ENSBTAG00000004966	ENSG00000054523	KIF1B	-1.6179	0.00217184
48	ENSBTAG00000005028	ENSG00000149929	HIRIP3	-2.2858	0.000175917
48	ENSBTAG00000005033	ENSG00000149926	FAM57B	-2.2755	0.00969483
48	ENSBTAG00000005129	ENSG00000138180	CEP55	-3.11084	0.00235139
48	ENSBTAG00000005140	ENSG00000158747	NBL1	-2.05545	7.11332e-05
48	ENSBTAG00000005260	ENSG00000118785	SPP1	-2.00601	1.64001e-06
48	ENSBTAG00000005269	ENSG00000157456	CCNB2	-2.71812	0.00159106
48	ENSBTAG00000005275	ENSG00000168734	PKIG	-1.69421	0.0424529
48	ENSBTAG00000005293	ENSG00000158402	CDC25C	-2.97569	0.00962394
48	ENSBTAG00000005299	ENSG00000136160	EDNRB	-2.63088	4.75599e-06
48	ENSBTAG00000005300	ENSG00000171729	TMEM51	-2.05253	0.00107981
48	ENSBTAG00000005304	ENSG00000116649	SRM	-1.97588	0.0190342
48	ENSBTAG00000005310	ENSG00000152749	GPR180	-2.05474	0.0132687
48	ENSBTAG00000005328	ENSG00000128915	NARG2	-1.76918	0.0468728
48	ENSBTAG00000005340	ENSG00000129158	SERGEF	-1.61292	0.03711
48	ENSBTAG00000005370	ENSG00000133687	TMTC1	-2.84181	0.0320113
48	ENSBTAG00000005393	ENSG00000143155	TIPRL	-1.68985	0.00769836
48	ENSBTAG00000005416	ENSG00000240344	PPIL3	-1.62595	0.0444821
48	ENSBTAG00000005424	ENSG00000129159	KCNC1	-10.0457	1.21637e-06
48	ENSBTAG00000005431	ENSG00000071282	LMCD1	-10.4654	0.00236297
48	ENSBTAG00000005557	ENSG00000130396	MLLT4	-3.05314	0.000405172
48	ENSBTAG00000005574	N/A	CLU	-8.47141	9.91963e-15
48	ENSBTAG00000005577	ENSG00000172922	RNASEH2C	-1.54726	0.0135921
48	ENSBTAG00000005607	ENSG00000186871	ERCC6L	-1.90338	0.0460461
48	ENSBTAG00000005666	ENSG00000172731	LRRC20	-2.58397	0.00423877
48	ENSBTAG00000005683	N/A	ELAC1	-1.83798	0.00614113
48	ENSBTAG00000005696	ENSG00000161692	DBF4B	-2.58192	0.00208497
48	ENSBTAG00000005708	N/A	KIF20B	-2.4593	0.000137312
48	ENSBTAG00000005718	ENSG00000147872	PLIN2	-1.63418	0.0195191
48	ENSBTAG00000005738	ENSG00000081923	ATP8B1	-4.00015	3.20256e-05
48	ENSBTAG00000005754	ENSG00000163644	PPM1K	-2.14409	0.0291013
48	ENSBTAG00000005787	ENSG00000114446	IFT57	-1.64335	0.0252232
48	ENSBTAG00000005843	ENSG00000076043	REXO2	-2.05874	0.000937755
48	ENSBTAG00000005862	ENSG00000113810	SMC4	-1.6052	0.00479723
48	ENSBTAG00000005891	ENSG00000163534	FCRL1	-5.24519	0.000567215
48	ENSBTAG00000005928	ENSG00000107789	MINPP1	-2.14726	0.0034191
48	ENSBTAG00000005957	ENSG00000124207	CSE1L	-1.53709	0.0032852
48	ENSBTAG00000005979	ENSG00000119969	HELLS	-2.17556	0.0244282
48	ENSBTAG00000006013	ENSG00000111696	NT5DC3	-1.67333	0.0478569
48	ENSBTAG00000006050	ENSG00000178096	BOLA1	-1.78946	0.0128048
48	ENSBTAG00000006071	ENSG00000085733	CTTN	-2.11534	0.04593
48	ENSBTAG00000006082	ENSG00000105612	DNASE2	-1.69291	0.00330248
48	ENSBTAG00000006107	ENSG00000133302	ANKRD32	-1.89145	0.0209809
48	ENSBTAG00000006117	ENSG00000059122	FLYWCH1	-2.47938	0.0108548
48	ENSBTAG00000006158	ENSG00000198919	DZIP3	-4.18545	0.000228746
48	ENSBTAG00000006212	ENSG00000006704	GTF2IRD1	-3.95045	8.35835e-05
48	ENSBTAG00000006260	ENSG00000135835	KIAA1614	-3.13679	1.43814e-05
48	ENSBTAG00000006262	ENSG00000072163	LIMS2	-2.73216	0.00665445
48	ENSBTAG00000006276	ENSG00000173918	C1QTNF1	-2.93496	0.000167329
48	ENSBTAG00000006367	ENSG00000118523	CTGF	-3.66352	0.00504426
48	ENSBTAG00000006392	ENSG00000165914	TTC7B	-2.25113	0.0168239
48	ENSBTAG00000006404	ENSG00000102901	CENPT	-4.14237	0.00594468
48	ENSBTAG00000006405	ENSG00000083093	PALB2	-1.94763	0.0111343
48	ENSBTAG00000006448	ENSG00000196678	ERI2	-2.51653	0.00612002
48	ENSBTAG00000006449	ENSG00000005189	MGC134577	-1.86414	0.00535897
48	ENSBTAG00000006470	ENSG00000128881	TTBK2	-1.68986	0.0141396
48	ENSBTAG00000006485	ENSG00000161911	TREML1	-2.09445	0.000745085
48	ENSBTAG00000006504	ENSG00000139437	TCHP	-1.94121	0.00926484
48	ENSBTAG00000006534	ENSG00000163607	GTPBP8	-2.24273	0.0157949
48	ENSBTAG00000006548	ENSG00000078070	MCCC1	-1.98085	0.000201136
48	ENSBTAG00000006587	ENSG00000165244	ZNF367	-2.07989	0.0245088
48	ENSBTAG00000006607	ENSG00000113328	CCNG1	-1.64329	0.00106756
48	ENSBTAG00000006613	ENSG00000165792	METTL17	-1.7492	0.0324954
48	ENSBTAG00000006625	ENSG00000058804	TMEM48	-1.83134	0.0147282
48	ENSBTAG00000006626	ENSG00000139364	TMEM132B	-2.50508	0.0374002
48	ENSBTAG00000006662	N/A	N/A	-1.87947	0.0132074
48	ENSBTAG00000006795	N/A	GCSH	-1.77141	0.0432115
48	ENSBTAG00000006828	ENSG00000079337	RAPGEF3	-2.67452	0.00127714
48	ENSBTAG00000006838	ENSG00000156709	AIFM1	-1.72979	0.000137969
48	ENSBTAG00000006852	ENSG00000170634	ACYP2	-2.64606	0.000338035
48	ENSBTAG00000006882	ENSG00000183856	IQGAP3	-4.14452	0.00788315
48	ENSBTAG00000006945	ENSG00000152492	CCDC50	-1.98695	0.000895289
48	ENSBTAG00000006969	ENSG00000196230	TUBB5	-1.73986	0.000298924
48	ENSBTAG00000006995	ENSG00000115306	SPTBN1	-1.65802	0.0169945
48	ENSBTAG00000007001	ENSG00000145217	SLC26A1	-2.1453	0.0155477
48	ENSBTAG00000007003	ENSG00000176890	TYMS	-2.65252	0.00577693
48	ENSBTAG00000007012	ENSG00000166526	ZNF3	-1.68026	0.0193765
48	ENSBTAG00000007020	ENSG00000196653	ZNF502	-2.27768	0.0141396
48	ENSBTAG00000007031	ENSG00000151093	OXSM	-1.94375	0.0105098
48	ENSBTAG00000007074	N/A	ZNF192	-1.76867	0.00284132
48	ENSBTAG00000007102	ENSG00000075218	GTSE1	-1.55161	0.0100963
48	ENSBTAG00000007142	ENSG00000103381	CPPED1	-2.07374	9.7777e-05
48	ENSBTAG00000007149	ENSG00000205978	NYNRIN	-1.86331	0.0259674
48	ENSBTAG00000007153	ENSG00000173372	C1QA	-2.94634	1.79747e-09
48	ENSBTAG00000007172	ENSG00000125166	GOT2	-1.65436	0.00283773
48	ENSBTAG00000007186	ENSG00000147799	ARHGAP39	-1.85406	0.0293515
48	ENSBTAG00000007206	ENSG00000128578	FAM40B	-4.29043	1.08e-06
48	ENSBTAG00000007237	ENSG00000156970	BUB1B	-4.03434	0.000628892
48	ENSBTAG00000007245	ENSG00000187535	IFT140	-1.59636	0.041604
48	ENSBTAG00000007247	ENSG00000143228	NUF2	-4.68218	0.000345737
48	ENSBTAG00000007275	ENSG00000095970	TREM2	-1.61472	0.0100963
48	ENSBTAG00000007331	ENSG00000152952	PLOD2	-2.93495	1.0586e-05
48	ENSBTAG00000007368	ENSG00000140400	MAN2C1	-1.64003	6.16364e-05
48	ENSBTAG00000007393	ENSG00000108830	RND2	-2.15933	0.000107378
48	ENSBTAG00000007395	ENSG00000003393	ALS2	-1.58245	0.00305744
48	ENSBTAG00000007413	ENSG00000106477	CEP41	-2.36016	0.000689955
48	ENSBTAG00000007415	ENSG00000092068	SLC7A8	-2.70332	0.00118909
48	ENSBTAG00000007484	ENSG00000122971	ACADS	-1.54719	0.000304186
48	ENSBTAG00000007508	ENSG00000068784	SRBD1	-1.58326	0.00355213
48	ENSBTAG00000007512	ENSG00000103066	PLA2G15	-2.62838	1.38104e-09
48	ENSBTAG00000007534	ENSG00000137563	GGH	-1.99253	0.00665445
48	ENSBTAG00000007564	ENSG00000181004	BBS12	-3.34036	0.00890125
48	ENSBTAG00000007681	N/A	DHFR	-1.59506	0.0228511
48	ENSBTAG00000007780	ENSG00000134072	CAMK1	-2.15851	0.0140836
48	ENSBTAG00000007842	ENSG00000023909	GCLM	-1.57947	0.0436948
48	ENSBTAG00000007860	ENSG00000066279	ASPM	-2.73622	0.00520734
48	ENSBTAG00000007870	ENSG00000106080	FKBP14	-2.9254	0.00261413
48	ENSBTAG00000007979	ENSG00000083312	TNPO1	-1.5462	0.00745756
48	ENSBTAG00000008001	ENSG00000069275	NUCKS1	-1.54968	0.000850976
48	ENSBTAG00000008006	ENSG00000152689	RASGRP3	-4.67459	4.94635e-09
48	ENSBTAG00000008047	ENSG00000102383	ZDHHC15	-2.40903	0.0147858
48	ENSBTAG00000008063	ENSG00000186951	PPARA	-1.7462	0.000880473
48	ENSBTAG00000008078	ENSG00000213186	MGC137058	-2.32569	0.0122957
48	ENSBTAG00000008088	ENSG00000186185	KIF18B	-2.07893	0.0111652
48	ENSBTAG00000008093	ENSG00000136274	NACAD	-2.23701	0.025895
48	ENSBTAG00000008168	ENSG00000174448	STARD6	-3.61572	0.00109235
48	ENSBTAG00000008169	ENSG00000166845	C18orf54	-1.66398	0.0320488
48	ENSBTAG00000008170	ENSG00000101868	POLA1	-1.53003	0.0307546
48	ENSBTAG00000008180	ENSG00000040275	CCDC99	-2.03032	0.022966
48	ENSBTAG00000008190	ENSG00000129103	SUMF2	-1.68446	0.0118526
48	ENSBTAG00000008201	ENSG00000198003	CCDC151	-2.75008	2.46698e-05
48	ENSBTAG00000008216	ENSG00000171848	RRM2	-1.82389	0.0406309
48	ENSBTAG00000008248	ENSG00000198947	DMD	-2.51645	0.000197957
48	ENSBTAG00000008288	N/A	ANKRD26	-1.95198	0.0444005
48	ENSBTAG00000008289	ENSG00000174282	ZBTB4	-1.98897	0.00245749
48	ENSBTAG00000008302	ENSG00000135249	RINT1	-1.50573	0.0195191
48	ENSBTAG00000008347	ENSG00000175581	MRPL48	-1.65543	0.0404362
48	ENSBTAG00000008349	ENSG00000197935	ZNF311	-3.92632	0.000366567
48	ENSBTAG00000008361	ENSG00000105854	PON2	-1.77928	0.00202252
48	ENSBTAG00000008367	ENSG00000152022	LIX1L	-1.6552	0.0114711
48	ENSBTAG00000008390	ENSG00000077232	DNAJC10	-1.71726	0.00217184
48	ENSBTAG00000008431	ENSG00000124003	MOGAT1	-4.22006	0.000378807
48	ENSBTAG00000008436	ENSG00000101224	CDC25B	-1.70919	0.00047839
48	ENSBTAG00000008438	ENSG00000164144	ARFIP1	-1.52701	0.01978
48	ENSBTAG00000008465	ENSG00000110455	ACS	-2.03984	0.00107282
48	ENSBTAG00000008470	ENSG00000051825	MPHOSPH9	-1.58888	0.00107544
48	ENSBTAG00000008513	ENSG00000196533	C1orf186	-1.77394	0.0365329
48	ENSBTAG00000008548	ENSG00000119812	FAM98A	-1.80101	0.000302918
48	ENSBTAG00000008551	ENSG00000198680	TUSC1	-2.14545	0.0451
48	ENSBTAG00000008592	N/A	BT.54393	-2.88529	9.2987e-09
48	ENSBTAG00000008674	N/A	FAM136A	-1.55442	0.044919
48	ENSBTAG00000008709	ENSG00000178202	KDELC2	-2.31485	0.00730542
48	ENSBTAG00000008721	ENSG00000111261	MANSC1	-2.60537	3.94971e-07
48	ENSBTAG00000008747	ENSG00000169738	DCXR	-1.51643	0.00280607
48	ENSBTAG00000008758	ENSG00000112984	KIF20A	-5.22335	7.55257e-06
48	ENSBTAG00000008759	ENSG00000094880	CDC23	-1.58287	0.0444483
48	ENSBTAG00000008771	ENSG00000104177	MYEF2	-1.62326	0.0468731
48	ENSBTAG00000008772	ENSG00000136824	SMC2	-3.04368	3.82155e-09
48	ENSBTAG00000008793	N/A	RNASE1	-2.13785	0.00853002
48	ENSBTAG00000008804	ENSG00000166788	SAAL1	-2.24655	0.00636769
48	ENSBTAG00000008827	ENSG00000107742	SPOCK2	-1.92365	0.000201048
48	ENSBTAG00000008862	ENSG00000173230	GOLGB1	-1.58778	0.00424531
48	ENSBTAG00000008884	ENSG00000084764	MAPRE3	-2.26289	0.0187875
48	ENSBTAG00000008902	N/A	ZNF345	-2.21822	0.00685756
48	ENSBTAG00000008931	ENSG00000143162	CREG1	-1.53225	0.0113805
48	ENSBTAG00000008948	ENSG00000089041	P2RX7	-2.93568	0.00308474
48	ENSBTAG00000008963	ENSG00000122966	CIT	-1.67868	0.0218046
48	ENSBTAG00000009023	ENSG00000139324	TMTC3	-2.10749	0.00258507
48	ENSBTAG00000009035	ENSG00000138778	CENPE	-3.31703	1.59987e-05
48	ENSBTAG00000009049	N/A	MGC142702	-1.61438	0.0326749
48	ENSBTAG00000009051	ENSG00000123342	MMP19	-2.08865	8.94983e-05
48	ENSBTAG00000009097	ENSG00000140525	FANCI	-2.91872	1.36739e-05
48	ENSBTAG00000009165	ENSG00000132793	LPIN3	-1.74982	0.000217344
48	ENSBTAG00000009208	ENSG00000204852	TCTN1	-2.86524	0.000107378
48	ENSBTAG00000009218	ENSG00000011426	ANLN	-2.45887	0.00400205
48	ENSBTAG00000009246	ENSG00000162961	DPY30	-1.52999	0.00330248
48	ENSBTAG00000009290	ENSG00000170264	FAM161A	-3.17308	0.000239864
48	ENSBTAG00000009334	ENSG00000128609	NDUFA5	-1.62717	0.0323071
48	ENSBTAG00000009336	ENSG00000079257	LXN	-3.50228	1.98172e-11
48	ENSBTAG00000009343	ENSG00000115977	AAK1	-1.93919	0.000165776
48	ENSBTAG00000009351	ENSG00000130638	ATXN10	-1.85686	7.05011e-05
48	ENSBTAG00000009374	ENSG00000129484	PARP2	-2.267	0.000132036
48	ENSBTAG00000009383	ENSG00000138160	KIF11	-5.39086	1.0322e-05
48	ENSBTAG00000009455	ENSG00000081985	IL12RB2	-2.40544	0.005575
48	ENSBTAG00000009477	ENSG00000087842	PIR	-1.77797	0.0193495
48	ENSBTAG00000009545	ENSG00000086717	PPEF1	-2.72851	0.00490908
48	ENSBTAG00000009569	ENSG00000130158	DOCK6	-2.65905	0.000114088
48	ENSBTAG00000009581	ENSG00000158062	UBXN11	-1.98402	0.0297891
48	ENSBTAG00000009586	ENSG00000164045	CDC25A	-2.42683	0.00733685
48	ENSBTAG00000009639	ENSG00000103056	SMPD3	-6.62079	6.80944e-12
48	ENSBTAG00000009646	ENSG00000164904	ALDH7A1	-1.7562	0.00314443
48	ENSBTAG00000009657	ENSG00000063601	MTMR1	-1.71923	0.0203348
48	ENSBTAG00000009661	ENSG00000104889	RNASEH2A	-2.11878	0.000179193
48	ENSBTAG00000009698	ENSG00000117528	ABCD3	-1.54539	0.00456996
48	ENSBTAG00000009708	ENSG00000186532	SMYD4	-1.67735	0.00314135
48	ENSBTAG00000009711	ENSG00000132383	RPA1	-1.51714	0.00199457
48	ENSBTAG00000009780	ENSG00000077809	GTF2I	-1.55015	0.00420016
48	ENSBTAG00000009819	ENSG00000117399	CDC20	-6.3122	3.52141e-05
48	ENSBTAG00000009826	ENSG00000152642	GPD1L	-3.12696	0.00965454
48	ENSBTAG00000009855	ENSG00000198690	FAN1	-1.55058	0.0316201
48	ENSBTAG00000009861	ENSG00000137218	FRS3	-3.13324	0.00288415
48	ENSBTAG00000009867	ENSG00000135248	FAM71F1	-2.75268	0.00325402
48	ENSBTAG00000009879	N/A	PCGF6	-2.50596	0.0340152
48	ENSBTAG00000009902	N/A	AKR1B1	-2.57851	0.000213983
48	ENSBTAG00000009904	ENSG00000166211	SPIC	-4.01915	9.75712e-07
48	ENSBTAG00000009941	ENSG00000151332	MBIP	-1.73384	0.00396485
48	ENSBTAG00000009987	N/A	ITGB3	-3.88082	5.78224e-10
48	ENSBTAG00000010015	ENSG00000153406	NMRAL1	-1.52957	0.00326354
48	ENSBTAG00000010048	ENSG00000152253	SPC25	-2.76185	0.000299259
48	ENSBTAG00000010060	ENSG00000134802	SLC43A3	-2.80208	0.000919163
48	ENSBTAG00000010077	ENSG00000144554	FANCD2	-2.11724	0.000602349
48	ENSBTAG00000010083	ENSG00000138029	HADHB	-1.91412	1.41758e-05
48	ENSBTAG00000010091	ENSG00000113966	ARL6	-2.5083	0.0104724
48	ENSBTAG00000010109	ENSG00000170312	CDK1	-3.96424	3.04919e-05
48	ENSBTAG00000010123	ENSG00000130203	APOE	-2.99851	1.84584e-06
48	ENSBTAG00000010175	ENSG00000171812	COL8A2	-9.1295	7.60433e-07
48	ENSBTAG00000010196	ENSG00000120253	NUP43	-1.60797	0.0040563
48	ENSBTAG00000010215	ENSG00000060566	CREB3L3	-4.23085	0.000120046
48	ENSBTAG00000010247	ENSG00000106692	FKTN	-2.69031	0.00699739
48	ENSBTAG00000010326	ENSG00000109576	AADAT	-4.87601	0.000232854
48	ENSBTAG00000010366	ENSG00000121764	HCRTR1	-1.81206	0.00260551
48	ENSBTAG00000010370	ENSG00000140104	C21H14orf79	-2.27442	0.0106698
48	ENSBTAG00000010419	ENSG00000186104	CYP2R1	-2.13561	0.0168239
48	ENSBTAG00000010426	ENSG00000079246	XRCC5	-1.83588	0.000711856
48	ENSBTAG00000010458	N/A	N/A	-1.66256	0.00145594
48	ENSBTAG00000010460	N/A	MARK1	-2.5308	0.0202839
48	ENSBTAG00000010484	ENSG00000177363	LRRN4CL	-1.67047	0.0165214
48	ENSBTAG00000010498	ENSG00000138449	SLC40A1	-2.69661	1.77341e-08
48	ENSBTAG00000010508	ENSG00000090013	BLVRB	-1.74795	0.000163592
48	ENSBTAG00000010517	ENSG00000167880	EVPL	-2.66665	0.0196505
48	ENSBTAG00000010526	ENSG00000067113	PPAP2A	-1.95637	0.000539413
48	ENSBTAG00000010550	ENSG00000163577	EIF5A2	-1.6838	0.0444483
48	ENSBTAG00000010577	ENSG00000128050	PAICS	-1.55672	0.0437686
48	ENSBTAG00000010578	ENSG00000127743	IL17B	-5.96923	4.29461e-06
48	ENSBTAG00000010709	N/A	DLAT	-1.61077	0.0245499
48	ENSBTAG00000010718	ENSG00000116191	RALGPS2	-1.70342	0.0288855
48	ENSBTAG00000010721	ENSG00000112118	MCM3	-2.40425	1.25961e-05
48	ENSBTAG00000010736	ENSG00000163093	BBS5	-2.58615	0.000880473
48	ENSBTAG00000010778	ENSG00000137806	NDUFAF1	-1.75087	0.0485463
48	ENSBTAG00000010841	ENSG00000131781	FMO5	-1.99037	0.00223207
48	ENSBTAG00000010884	ENSG00000101882	NKAP	-1.67281	0.0254288
48	ENSBTAG00000010932	ENSG00000108176	DNAJC12	-1.69659	0.0323033
48	ENSBTAG00000010943	ENSG00000137266	SLC22A23	-2.51956	1.23109e-07
48	ENSBTAG00000010956	ENSG00000138760	SCARB2	-1.60196	0.0119472
48	ENSBTAG00000010976	ENSG00000107104	KANK1	-2.63534	3.29462e-06
48	ENSBTAG00000011056	ENSG00000010404	IDS	-1.54757	0.037144
48	ENSBTAG00000011063	ENSG00000256043	CTSO	-2.38199	0.000557261
48	ENSBTAG00000011082	ENSG00000017427	IGF-I	-2.24978	0.00132898
48	ENSBTAG00000011104	ENSG00000115310	RTN4	-1.70465	0.00670466
48	ENSBTAG00000011137	ENSG00000171160	MORN4	-4.54849	1.5642e-05
48	ENSBTAG00000011140	ENSG00000114023	FAM162A	-1.65439	0.0020471
48	ENSBTAG00000011150	ENSG00000070087	PFN2	-2.20555	0.00597186
48	ENSBTAG00000011193	ENSG00000159189	C1QC	-3.64541	1.6934e-11
48	ENSBTAG00000011196	ENSG00000173369	C1QB	-3.64056	3.97882e-11
48	ENSBTAG00000011252	ENSG00000113522	RAD50	-1.87323	8.70156e-05
48	ENSBTAG00000011256	ENSG00000128641	MYO1B	-3.24025	0.0475582
48	ENSBTAG00000011278	ENSG00000093217	XYLB	-1.56437	0.0216534
48	ENSBTAG00000011307	ENSG00000106976	DNM1	-1.98063	0.0132596
48	ENSBTAG00000011328	ENSG00000138028	CGREF1	-2.08903	0.0019944
48	ENSBTAG00000011334	ENSG00000152620	NADKD1	-1.61937	0.0499902
48	ENSBTAG00000011400	ENSG00000113758	DBN1	-1.96202	0.0326916
48	ENSBTAG00000011444	ENSG00000137133	HINT2	-1.87534	0.00288352
48	ENSBTAG00000011445	ENSG00000137103	TMEM8B	-2.60108	0.000213349
48	ENSBTAG00000011447	ENSG00000161682	FAM171A2	-2.66557	0.0421601
48	ENSBTAG00000011512	N/A	PIGP	-1.64166	0.0228684
48	ENSBTAG00000011528	N/A	FAM165B	-1.89896	0.0107299
48	ENSBTAG00000011541	ENSG00000080839	RBL1	-1.85634	0.00116237
48	ENSBTAG00000011553	N/A	FAHD2A	-1.75179	0.00356252
48	ENSBTAG00000011585	N/A	MST1	-2.21732	0.0063053
48	ENSBTAG00000011589	ENSG00000081377	CDC14B	-1.89593	0.00087867
48	ENSBTAG00000011613	ENSG00000102024	PLS3	-2.3696	0.00405723
48	ENSBTAG00000011616	ENSG00000005381	MPO	-2.16153	0.00585498
48	ENSBTAG00000011636	ENSG00000165490	C11orf82	-2.11384	0.000267212
48	ENSBTAG00000011640	ENSG00000162407	PPAP2B	-3.16414	2.09186e-05
48	ENSBTAG00000011647	ENSG00000120329	SLC25A15	-1.51864	0.0377521
48	ENSBTAG00000011648	ENSG00000185973	TMLHE	-1.61112	0.0186714
48	ENSBTAG00000011727	ENSG00000143971	ETAA1	-2.05137	3.41934e-06
48	ENSBTAG00000011759	ENSG00000131094	C1QL1	-1.60296	0.0348735
48	ENSBTAG00000011795	ENSG00000197763	TRXR3	-2.12988	0.0123389
48	ENSBTAG00000011805	ENSG00000105355	M6PRBP1	-1.71651	1.28344e-05
48	ENSBTAG00000011823	ENSG00000171603	CLSTN1	-1.99666	0.000162819
48	ENSBTAG00000011885	ENSG00000112992	NNT	-1.67578	0.000208164
48	ENSBTAG00000011892	ENSG00000196935	SRGAP1	-2.11821	0.000312536
48	ENSBTAG00000011905	ENSG00000133818	RRAS2	-1.88016	0.0244579
48	ENSBTAG00000011917	ENSG00000119927	GPAM	-1.75355	0.000629999
48	ENSBTAG00000011966	ENSG00000135862	LAMC1	-1.56842	0.00114764
48	ENSBTAG00000011998	N/A	DUT	-2.07019	0.0453069
48	ENSBTAG00000012005	ENSG00000119650	IFT43	-2.04213	0.022476
48	ENSBTAG00000012012	ENSG00000166347	CYB5A	-2.12738	0.00124362
48	ENSBTAG00000012020	ENSG00000082512	TRAF5	-2.31007	0.0389815
48	ENSBTAG00000012062	ENSG00000167815	PRDX2	-2.08391	6.32328e-07
48	ENSBTAG00000012073	ENSG00000154978	VOPP1	-2.3432	0.0146999
48	ENSBTAG00000012096	ENSG00000083123	BCKDHB	-2.29832	0.000519846
48	ENSBTAG00000012121	ENSG00000188747	NOXA1	-2.49815	0.0334698
48	ENSBTAG00000012142	ENSG00000070950	RAD18	-1.74167	0.0153625
48	ENSBTAG00000012161	N/A	N/A	-2.89822	0.0303201
48	ENSBTAG00000012168	ENSG00000137040	RANBP6	-1.64959	0.0032951
48	ENSBTAG00000012184	N/A	PTTG1	-2.50911	0.00693174
48	ENSBTAG00000012251	ENSG00000116984	MTR	-1.98867	0.00953191
48	ENSBTAG00000012253	ENSG00000092847	EIF2C1	-1.77371	4.15213e-05
48	ENSBTAG00000012338	ENSG00000103876	FAH	-4.11739	9.22108e-16
48	ENSBTAG00000012342	ENSG00000050405	LIMA1	-2.14976	0.000970115
48	ENSBTAG00000012377	ENSG00000134463	ECHDC3	-1.67235	0.0446627
[truncated: 521 more rows]

## Sheet: Up-regulated gene BIM
Time	Ensemble bovine ID	Ensemble human ID	Gene ID	Fold change	FDR
36	ENSBTAG00000002450	ENSG00000166801	FAM111A	2.17562	0.00509799
36	ENSBTAG00000003191	ENSG00000075618	FSCN1	1.95094	0.00405508
36	ENSBTAG00000004443	N/A	N/A	2.65273	0.0145636
36	ENSBTAG00000006078	ENSG00000134470	IL15RA	2.36652	0.0355641
36	ENSBTAG00000010956	ENSG00000138760	SCARB2	1.66906	0.0174486
36	ENSBTAG00000014113	ENSG00000108700	CCL8	6.76623	0.0177401
36	ENSBTAG00000022715	ENSG00000187908	DMBT1	2.48745	0.0105622
36	ENSBTAG00000037937	N/A	N/A	2.84874	0.000480027
36	ENSBTAG00000039691	N/A	N/A	2.08856	0.0358953
36	ENSBTAG00000039856	N/A	N/A	2.61953	0.0177401
48	ENSBTAG00000000095	ENSG00000120217	PD-L1	2.71705	1.55728e-07
48	ENSBTAG00000000277	ENSG00000150782	IL18	1.67761	0.0186961
48	ENSBTAG00000000283	ENSG00000184371	CSF1	1.83865	0.0244513
48	ENSBTAG00000001143	N/A	N/A	2.37884	2.0514e-06
48	ENSBTAG00000001465	ENSG00000169860	P2RY1	1.50774	0.0164099
48	ENSBTAG00000001725	ENSG00000169245	CXCL10	2.50298	0.00162533
48	ENSBTAG00000001941	ENSG00000187764	SEMA4D	1.59542	0.0344409
48	ENSBTAG00000002416	N/A	N/A	2.56173	1.66457e-07
48	ENSBTAG00000002450	ENSG00000166801	FAM111A	1.68111	0.00780725
48	ENSBTAG00000002996	ENSG00000158352	SHROOM4	2.24603	0.04038
48	ENSBTAG00000003191	ENSG00000075618	FSCN1	1.96824	0.00188449
48	ENSBTAG00000003506	ENSG00000157214	STEAP2	7.02288	1.81627e-05
48	ENSBTAG00000003508	ENSG00000105792	C7orf63	3.31547	1.17301e-06
48	ENSBTAG00000003525	ENSG00000136854	STXBP1	5.7081	3.71087e-05
48	ENSBTAG00000004443	N/A	N/A	2.98087	3.58512e-11
48	ENSBTAG00000004679	ENSG00000140105	WARS	1.57179	0.000201129
48	ENSBTAG00000004881	ENSG00000065911	MTHFD2	1.67949	0.00629348
48	ENSBTAG00000005092	ENSG00000169071	ROR2	2.4128	0.00364965
48	ENSBTAG00000005989	ENSG00000002549	LAP3	1.99959	2.0514e-06
48	ENSBTAG00000006078	ENSG00000134470	IL15RA	2.16016	0.000785626
48	ENSBTAG00000006360	ENSG00000134061	CD180	1.96272	9.35279e-06
48	ENSBTAG00000006505	ENSG00000163220	S100A9	1.52053	0.00695781
48	ENSBTAG00000007450	ENSG00000166278	C2	1.84257	2.27335e-05
48	ENSBTAG00000007867	ENSG00000115415	STAT1	1.60578	0.000533056
48	ENSBTAG00000008330	ENSG00000116514	RNF19B	1.53834	0.00288968
48	ENSBTAG00000008428	ENSG00000183696	UPP1	1.75103	0.0211511
48	ENSBTAG00000008471	ENSG00000183486	MX2	2.35927	0.00034979
48	ENSBTAG00000009206	ENSG00000179772	FOXS1	1.95025	0.0363081
48	ENSBTAG00000009849	N/A	PLAC8	3.42898	2.40407e-05
48	ENSBTAG00000010047	ENSG00000146426	TIAM2	2.22535	0.00861499
48	ENSBTAG00000011236	ENSG00000135604	STX11	1.99711	0.000102333
48	ENSBTAG00000011467	ENSG00000168062	BATF2	2.69602	3.58535e-07
48	ENSBTAG00000011582	N/A	SERINC2	1.53072	0.0205093
48	ENSBTAG00000012335	ENSG00000182179	UBA7	1.98868	0.000946352
48	ENSBTAG00000012406	ENSG00000124256	ZBP1	1.88791	0.00111868
48	ENSBTAG00000012640	ENSG00000143546	S100A8	1.55876	0.000747359
48	ENSBTAG00000013569	ENSG00000004468	CD38	1.58915	0.00780725
48	ENSBTAG00000014113	ENSG00000108700	CCL8	4.75301	0.00487912
48	ENSBTAG00000014149	ENSG00000148346	LCN2	3.2848	0.0144491
48	ENSBTAG00000014400	ENSG00000007968	E2F2	1.55286	0.0205093
48	ENSBTAG00000014529	N/A	GBP4	2.40281	7.53407e-07
48	ENSBTAG00000014628	ENSG00000111335	OAS2	1.73382	0.0445119
48	ENSBTAG00000014707	ENSG00000187608	ISG15	2.55102	0.0277581
48	ENSBTAG00000014857	N/A	N/A	2.15593	0.00328843
48	ENSBTAG00000015060	ENSG00000154451	GBP5	3.5644	1.49035e-06
48	ENSBTAG00000016061	ENSG00000134321	RSAD2	3.00689	0.00288968
48	ENSBTAG00000016698	ENSG00000158714	SLAMF8	1.76677	0.0129931
48	ENSBTAG00000017593	ENSG00000124731	TREM1	1.53708	0.0305431
48	ENSBTAG00000017670	N/A	N/A	2.12294	2.78029e-06
48	ENSBTAG00000018016	ENSG00000176046	NUPR1	2.08582	0.00483456
48	ENSBTAG00000018280	ENSG00000197506	SLC28A3	1.92186	0.0363081
48	ENSBTAG00000019015	N/A	IFITM3	1.88643	0.0138759
48	ENSBTAG00000019018	N/A	N/A	1.81814	0.0262362
48	ENSBTAG00000019099	ENSG00000147454	SLC25A37	1.58389	0.00114732
48	ENSBTAG00000020580	ENSG00000134827	TCN1	1.99245	0.0212406
48	ENSBTAG00000022489	N/A	N/A	1.51609	0.0313635
48	ENSBTAG00000022715	ENSG00000187908	DMBT1	3.52313	2.77263e-09
48	ENSBTAG00000030913	ENSG00000157601	MX1-B	2.18642	0.0139988
48	ENSBTAG00000030921	ENSG00000183844	FAM3B	2.25509	0.0234054
48	ENSBTAG00000031214	N/A	N/A	2.27175	0.0488047
48	ENSBTAG00000031231	ENSG00000125347	IRF1	1.50538	0.00162533
48	ENSBTAG00000031750	ENSG00000145287	PLAC8	1.91827	1.04457e-06
48	ENSBTAG00000031905	N/A	N/A	1.79416	0.0395725
48	ENSBTAG00000031950	N/A	RAB3IP	1.89723	0.00373675
48	ENSBTAG00000031962	ENSG00000139832	RAB20	1.68354	0.0109551
48	ENSBTAG00000034302	N/A	N/A	1.801	0.0287712
48	ENSBTAG00000034918	ENSG00000119922	IFIT2	1.98504	0.00818433
48	ENSBTAG00000034954	N/A	DEFB5	2.69327	0.0144491
48	ENSBTAG00000036016	ENSG00000189057	FAM111B	1.53043	0.00356482
48	ENSBTAG00000037634	N/A	N/A	2.7216	6.56571e-06
48	ENSBTAG00000037800	N/A	APOBEC3A	1.86722	0.0395725
48	ENSBTAG00000037937	N/A	N/A	3.18484	8.62945e-13
48	ENSBTAG00000038233	N/A	N/A	2.56236	9.64193e-05
48	ENSBTAG00000038625	N/A	N/A	2.02953	0.0205093
48	ENSBTAG00000038737	ENSG00000171631	P2RY6	2.42278	0.00241325
48	ENSBTAG00000038938	N/A	N/A	2.51402	4.61347e-06
48	ENSBTAG00000039037	N/A	SERPINB4	4.39462	0.0215984
48	ENSBTAG00000039691	N/A	N/A	1.61896	0.0395725
48	ENSBTAG00000039856	N/A	N/A	1.86501	0.0363287
48	ENSBTAG00000045751	N/A	N/A	2.57869	0.00121667
48	ENSBTAG00000046158	N/A	CFB	2.50422	9.10694e-06
48	ENSBTAG00000046419	N/A	TPC3	2.9824	0.000283646
48	ENSBTAG00000047181	N/A	N/A	2.80141	0.0225822

## Sheet: Down-regulated genes BIM
Time	Ensemble bovine ID	Ensemble human ID	Gene ID	Fold change	FDR
12	ENSBTAG00000030190	ENSG00000163359	COL6A3	-3.25866	0.0480073
12	ENSBTAG00000046980	ENSG00000256797	KLRF2	-513.382	2.75543e-06
12	ENSBTAG00000047764	N/A	N/A	-4.32761	0.000296396
24	ENSBTAG00000030190	ENSG00000163359	COL6A3	-2.80187	0.0241994
24	ENSBTAG00000039932	N/A	N/A	-1.93526	0.0241994
24	ENSBTAG00000046980	ENSG00000256797	KLRF2	-176.169	0.000116552
24	ENSBTAG00000047764	N/A	N/A	-3.39993	0.00077923
36	ENSBTAG00000001139	ENSG00000087085	ACHE	-3.37702	0.0105622
36	ENSBTAG00000001325	ENSG00000100024	UPB1	-2.55742	0.0140314
36	ENSBTAG00000004815	N/A	N/A	-1.50585	0.0427528
36	ENSBTAG00000006662	N/A	N/A	-2.27575	0.0140882
36	ENSBTAG00000007153	ENSG00000173372	C1QA	-1.57641	0.00509799
36	ENSBTAG00000008513	ENSG00000196533	C1orf186	-1.76979	0.00137778
36	ENSBTAG00000010179	ENSG00000080573	COL5A3	-2.38448	0.0145636
36	ENSBTAG00000011193	ENSG00000159189	C1QC	-1.5406	0.00509799
36	ENSBTAG00000011196	ENSG00000173369	C1QB	-1.54626	0.00509799
36	ENSBTAG00000011742	ENSG00000154310	TNIK	-1.69709	0.0284307
36	ENSBTAG00000011823	ENSG00000171603	CLSTN1	-1.55587	0.0427528
36	ENSBTAG00000011990	ENSG00000161905	ALOX12	-2.56257	0.00145657
36	ENSBTAG00000013391	ENSG00000154122	ANKH	-1.58982	0.0477335
36	ENSBTAG00000015727	ENSG00000237693	IFI47	-2.15555	0.0145441
36	ENSBTAG00000016319	ENSG00000167740	CYB5D2	-2.1626	0.0327957
36	ENSBTAG00000018531	ENSG00000132465	IGJ	-1.84636	0.0177401
36	ENSBTAG00000020467	ENSG00000134489	HRH4	-2.00995	0.0140314
36	ENSBTAG00000021469	ENSG00000077063	CTTNBP2	-2.03836	0.0284307
36	ENSBTAG00000025942	ENSG00000164120	BT.43717	-2.69153	0.0136685
36	ENSBTAG00000030190	ENSG00000163359	COL6A3	-2.75897	0.00481987
36	ENSBTAG00000038981	N/A	N/A	-2.14545	7.70044e-05
36	ENSBTAG00000039932	N/A	N/A	-1.69866	0.0145636
36	ENSBTAG00000046322	N/A	N/A	-3.06283	0.0298192
36	ENSBTAG00000046980	ENSG00000256797	KLRF2	-269.206	1.33311e-05
36	ENSBTAG00000047529	N/A	N/A	-2.22441	0.00509799
36	ENSBTAG00000047764	N/A	N/A	-3.61925	0.00146699
48	ENSBTAG00000001125	ENSG00000134028	ADAMDEC1	-2.58819	0.0164099
48	ENSBTAG00000001325	ENSG00000100024	UPB1	-1.90436	0.0164099
48	ENSBTAG00000002006	ENSG00000137801	THBS1	-2.2694	0.0165783
48	ENSBTAG00000002083	ENSG00000158321	AUTS2	-2.50466	0.00379422
48	ENSBTAG00000004270	ENSG00000104921	FCER2	-1.70234	0.02731
48	ENSBTAG00000004322	ENSG00000170345	FOS	-1.85894	0.0392692
48	ENSBTAG00000004685	ENSG00000196220	SRGAP3	-2.21515	0.0217489
48	ENSBTAG00000006130	ENSG00000176435	CLEC14A	-1.79234	0.0273461
48	ENSBTAG00000006662	N/A	N/A	-2.09798	0.0287712
48	ENSBTAG00000007153	ENSG00000173372	C1QA	-1.72959	0.0134807
48	ENSBTAG00000007333	ENSG00000162641	AKNAD1	-2.29466	0.0397025
48	ENSBTAG00000008182	ENSG00000125740	FOSB	-3.07648	0.0362556
48	ENSBTAG00000010060	ENSG00000134802	SLC43A3	-2.29269	0.02731
48	ENSBTAG00000011193	ENSG00000159189	C1QC	-1.74478	0.00628349
48	ENSBTAG00000011196	ENSG00000173369	C1QB	-1.71497	0.0173897
48	ENSBTAG00000011437	ENSG00000142178	SIK1	-2.00768	0.0199405
48	ENSBTAG00000012121	ENSG00000188747	NOXA1	-1.84667	0.026593
48	ENSBTAG00000013103	ENSG00000108821	COL1A1	-24.4426	0.000900061
48	ENSBTAG00000013391	ENSG00000154122	ANKH	-1.67369	0.00113776
48	ENSBTAG00000013472	ENSG00000164692	COL1A2	-7.80611	0.0116946
48	ENSBTAG00000014546	ENSG00000172243	CLEC7A	-1.74999	0.0258777
48	ENSBTAG00000015939	ENSG00000110400	PVRL1	-1.57972	0.0397025
48	ENSBTAG00000017788	ENSG00000117020	AKT3	-1.70595	0.0468642
48	ENSBTAG00000018945	ENSG00000166025	AMOTL1	-2.89996	0.0263102
48	ENSBTAG00000020144	ENSG00000171659	GPR34	-1.80253	0.0397025
48	ENSBTAG00000021466	ENSG00000168542	COL3A1	-18.5447	0.00041591
48	ENSBTAG00000021469	ENSG00000077063	CTTNBP2	-2.14944	0.0304676
48	ENSBTAG00000022509	ENSG00000007174	DNAH9	-1.56701	0.00435681
48	ENSBTAG00000026851	ENSG00000157827	FMNL2	-1.61103	0.00695781
48	ENSBTAG00000030190	ENSG00000163359	COL6A3	-3.59578	0.000204212
48	ENSBTAG00000037832	ENSG00000128203	ASPHD2	-1.77799	0.0284401
48	ENSBTAG00000037929	ENSG00000042980	ADAM28	-2.157	0.0297781
48	ENSBTAG00000038262	N/A	N/A	-2.64651	0.0303934
48	ENSBTAG00000039932	N/A	N/A	-1.68616	0.00138195
48	ENSBTAG00000046337	ENSG00000176014	TUBB6	-1.60936	0.00817287
48	ENSBTAG00000046980	ENSG00000256797	KLRF2	-1595.77	4.994e-08
48	ENSBTAG00000047621	N/A	N/A	-1.90777	4.55075e-06
48	ENSBTAG00000047764	N/A	N/A	-2.9225	0.00100635
48	ENSBTAG00000048054	ENSG00000197355	UAP1L1	-1.90807	0.0144491
