# Supplementary material for: MicroRNA Regulation of Bovine Monocyte Inflammatory and Metabolic Networks in an In Vivo Infection Model
Source: G3 (Bethesda). 2014 Jan 23;4(6):957–71. doi: 10.1534/g3.113.009936 (PMC4065264; doi:10.1534/g3.113.009936)
Supplement: Supporting Information [file supp_g3.113.009936_TableS6.xls]

## Sheet: MIM KEGG significant pathways
Time	Tissue	Gene regulation	Pathway	P-VALUE	FDR	Gene symbol
36	milk	down	Valine, leucine and isoleucine degradation	5.49018e-12	1.24627e-09	BCAT1, ALDH3A2, ACAT1, MCCC1, BCKDHB, OXCT1, HADHA, DLD, HIBADH, EHHADH, PCCB, ACADM, ALDH6A1, ACADS, ECHS1, IVD, DBT, HADHB, HADH, MUT, ACAD8, ALDH7A1, PCCA, ACADSB
36	milk	down	Metabolic pathways	5.01658e-10	5.69382e-08	PIGQ, ALOX5, MDH1, XYLT2, NDUFS1, FUT8, BCAT1, FECH, PPAP2A, NDST1, ALDH3A2, P4HA2, ACADVL, ACAT1, MCCC1, PGM1, BCKDHB, SLC27A5, HADHA, ALG9, PIGS, TGDS, DLD, FH, PHGDH, XYLB, NANS, PMM1, MTHFD1, IDH3B, POLA1, SMPD3, MLYCD, NME4, FAH, GCDH, PON2, HIBADH,
36	milk	down	Fatty acid metabolism	2.51283e-09	1.90138e-07	ALDH3A2, ACADVL, ACAT1, HADHA, GCDH, EHHADH, ACADM, ACADS, ECHS1, HADHB, HADH, CPT2, ALDH7A1, ECI1, ACADSB, ADH5, ECI2, CPT1B
36	milk	down	Propanoate metabolism	1.17076e-07	6.64408e-06	ALDH3A2, ACAT1, HADHA, MLYCD, ACSS3, EHHADH, PCCB, ACADM, ALDH6A1, ECHS1, ACSS2, MUT, SUCLG1, ALDH7A1, PCCA
36	milk	down	DNA replication	6.69067e-07	3.03757e-05	RFC2, MCM2, MCM6, MCM5, POLA1, RNASEH2A, LIG1, RPA3, POLD2, MCM3, RPA1, RFC3, RFC4, RNASEH2C, POLE, PRIM1
36	milk	down	Butanoate metabolism	1.18814e-06	4.49514e-05	ACAT1, OXCT1, HADHA, L2HGDH, ALDH5A1, EHHADH, ACADS, ECHS1, HADH, BDH2, PDHB
36	milk	down	Riboflavin metabolism	3.47795e-05	0.00112785	ACP5, ACPT, ACP1, FLAD1, ACP6, ENPP1
36	milk	down	Tryptophan metabolism	0.000113172	0.00321124	ALDH3A2, ACAT1, HADHA, GCDH, AADAT, EHHADH, CAT, ECHS1, HADH, ALDH7A1, AFMID
36	milk	down	Lysine degradation	0.000407926	0.0102888	ALDH3A2, ACAT1, HADHA, SUV39H1, GCDH, AADAT, WHSC1, EHHADH, ECHS1, HADH, PLOD2, ALDH7A1, TMLHE
36	milk	down	Beta-Alanine metabolism	0.000475934	0.0108037	ALDH3A2, HADHA, MLYCD, EHHADH, SRM, ACADM, ECHS1, ALDH7A1
36	milk	down	Primary bile acid biosynthesis	0.000739923	0.0152693	SLC27A5, HSD17B4, CYP27A1, CH25H, AMACR
36	milk	down	Mismatch repair	0.000829474	0.0156909	RFC2, MSH2, LIG1, RPA3, POLD2, MSH6, RPA1, RFC3, RFC4
36	milk	down	Glutathione metabolism	0.00272822	0.0457809	GSTP1, GSR, GPX7, SRM, IDH1, PGD, MGST3, RRM1, GSTA4, GSTK1
36	milk	down	Peroxisome	0.00282349	0.0457809	CROT, CRAT, MLYCD, ECH1, NUDT12, EHHADH, PECR, PRDX1, ABCD3, CAT, HACL1, HSD17B4, IDH1, GSTK1, ECI2, AMACR, DECR2
36	milk	down	Glyoxylate and dicarboxylate metabolism	0.00317201	0.048003	MDH1, ACAT1, PCCB, MUT, MDH2, PCCA, AFMID
36	milk	up	Cytokine-cytokine receptor interaction	5.07096e-24	1.15111e-21	FAS, TNFRSF1B, FLT4, RELT, TNFRSF1A, IL4R, OSM, CSF2RB, IL2RB, CD40, FLT1, TNFSF8, CSF3, CCL8, IL10RA, IL23A, LTBR, CCR6, VEGFA, IL12B, IL1A, CCL20, IL1R2, IL1R1, IL18R1, IL18RAP, CSF3R, TNFRSF8, CCR2, TNFSF10, CXCR4, INHBA, IL1B, TNFSF9, TNFSF14, LIF, IL
36	milk	up	Jak-STAT signaling pathway	3.14952e-16	3.5747e-14	CREBBP, IL4R, PIAS2, JAK2, OSM, CSF2RB, IL2RB, EP300, TYK2, JAK3, CSF3, IL10RA, IL23A, IL12B, STAT1, CSF3R, STAT5A, LIF, IL13RA1, IL2RA, IL15RA, IL6, IL10, PIM1, STAT4, PIK3R5, IFNAR1, IL2RG, IFNAR2, IL6R, JAK1, SPRY1, IL22RA2, STAT6, STAT3, IL7R, IL12A,
36	milk	up	Interferon pathway	3.94724e-13	2.98675e-11	IFI35, IL4R, IL2RB, IL10RA, IL12B, IFIH1, F3, CSF3R, IFIT3, IFIT2, IRF1, IL13RA1, SP110, IL6, IFI44L, IFI44, IFNAR1, IL2RG, MX1, IFNAR2, ADAR, IL6R, IL22RA2, IL7R, IRF7, IFIT1, ISG15, CSF2RA, CRLF2
36	milk	up	Osteoclast differentiation	1.43701e-11	6.52404e-10	FYN, LCP2, TAB2, SPI1, TNFRSF1A, FOSL2, NFKB2, CYLD, NCF4, NFKBIA, IKBKB, RELB, TYK2, NFKB1, IL1A, STAT1, IL1R1, CREB1, IL1B, FOSB, TRAF2, TEC, PIK3R5, IFNAR1, NCF1, IFNAR2, JAK1, CYBB, FOS, STAT2, OSCAR, JUNB, RELA, JUN, GRB2, CSF1, SOCS3, SOCS1, PLCG2,
36	milk	up	NOD-like receptor signaling pathway	4.46013e-10	1.68741e-08	BIRC3, TAB2, NLRC4, NFKBIA, MEFV, RIPK2, IKBKB, NFKBIB, NOD1, CCL8, NFKB1, BIRC2, ERBB2IP, TNFAIP3, IL1B, IL6, PSTPIP1, IL18, CCL5, NLRP3, NOD2, IL8, RELA, TNF, NAIP
36	milk	up	Hematopoietic cell lineage	1.39064e-09	4.50965e-08	CD38, ITGA2B, CD44, IL4R, CD37, FCER2, CSF3, CD5, IL1A, IL1R2, IL1R1, CSF3R, IL1B, IL2RA, IL6, IL6R, ITGA5, IL7R, CD14, CSF1, CD55, CSF2RA, HLA-DRA, TNF
36	milk	up	Toll-like receptor signaling pathway	1.59665e-08	3.62439e-07	MAP2K3, TAB2, NFKBIA, CD40, IKBKB, MAP3K8, NFKB1, IL12B, STAT1, CD80, IL1B, TRAF3, IL6, TLR4, RIPK1, TLR2, PIK3R5, IFNAR1, IKBKE, TIRAP, IFNAR2, CCL5, IL12A, IL8, FOS, CD14, MYD88, RELA, JUN, IRAK1, IRF7, TNF
36	milk	up	Chemokine signaling pathway	3.26461e-08	6.73697e-07	FGR, WAS, RASGRP2, PXN, JAK2, CRKL, NFKBIA, HCK, IKBKB, NFKBIB, JAK3, CCL8, NFKB1, CCR6, CCL20, STAT1, PTK2B, ADCY7, CCR2, CXCR4, PREX1, ADCY4, PIK3R5, VAV1, TIAM2, PARD3, CXCL13, TIAM1, BRAF, NCF1, CCR5, CCL5, PRKCD, PRKCB, STAT3, IL8, STAT2, RELA, XCR1,
36	milk	up	MAPK signaling pathway	2.88022e-07	5.02931e-06	FAS, MAP2K3, TAB2, TNFRSF1A, RASGRP2, MAPK6, MAP4K4, NFKB2, MKNK1, NLK, GADD45B, CRKL, STK4, IKBKB, STK3, MAP4K1, RELB, MAP3K8, NFKB1, DUSP16, SRF, MAPKAPK3, IL1A, IL1R2, IL1R1, DUSP1, NR4A1, IL1B, MAX, TRAF2, PLA2G5, ATF4, DUSP5, DUSP6, RASA2, BRAF, DUSP
36	milk	up	Cytosolic DNA-sensing pathway	4.13885e-07	6.71085e-06	NFKBIA, IKBKB, NFKBIB, DDX58, NFKB1, ZBP1, IL1B, RIPK3, IL6, RIPK1, IKBKE, IL18, ADAR, CCL5, RELA, IRF7, TREX1
36	milk	up	RIG-I-like receptor signaling pathway	7.98419e-07	1.20827e-05	CYLD, NFKBIA, IKBKB, NFKBIB, DDX58, DHX58, NFKB1, IL12B, IFIH1, TRIM25, TRAF2, TRAF3, TANK, RIPK1, IKBKE, IL12A, IL8, RELA, IRF7, ISG15, DDX3X, TNF
36	milk	up	Apoptosis	1.90602e-06	2.5451e-05	CFLAR, BID, BIRC3, FAS, TNFRSF1A, IRAK3, CSF2RB, NFKBIA, IKBKB, NFKB1, BIRC2, IL1A, IL1R1, TNFSF10, IL1B, TRAF2, IRAK2, RIPK1, PIK3R5, CAPN2, CASP7, MYD88, RELA, IRAK1, IL1RAP, TNF
36	milk	up	Cell adhesion molecules (CAMs)	2.20944e-05	0.00026397	ITGAL, VCAN, ICAM3, PTPRC, ICAM1, CD40, ICAM2, CD274, CD80, SDC4, PVRL2, ITGAV, ITGB7, ITGA9, ICOSLG, SDC3, ALCAM, SELP, PDCD1, SELL, NLGN3, HLA-DMA, HLA-DRA
36	milk	up	Intestinal immune network for IgA production	2.82488e-05	0.000320624	CD40, LTBR, CD80, CXCR4, IL15RA, IL6, IL10, ITGB7, ICOSLG, HLA-DMA, HLA-DRA
36	milk	up	Neuroactive ligand-receptor interaction	4.44054e-05	0.000458183	EDN1, TSPO, HRH2, PTGER2, S1PR4, CHRNA10, C5AR2, PARD3, HTR7, PTAFR, P2RY1, ADORA2B, LPAR3, P2RY6, P2RY14, P2RY2, P2RY13, P2RY8, C5AR1, NMB, LTB4R
36	milk	up	Inflammasome	5.29634e-05	0.000522726	CFLAR, BIRC3, IKBKB, BIRC2, IL12B, IRF1, IL1B, IL6, IL18, CCL5, IL12A, CIITA
36	milk	up	Adipocytokine signaling pathway	0.00015761	0.00137606	TNFRSF1B, TNFRSF1A, ACSL4, JAK2, NFKBIA, IKBKB, NFKBIB, NFKB1, SLC2A1, TRAF2, PRKAA1, NFKBIE, STAT3, RELA, SOCS3, RXRA, ACSL5, TNF
36	milk	up	Natural killer cell mediated cytotoxicity	0.000218688	0.0018386	ITGAL, FYN, BID, FAS, LCP2, SH3BP2, ICAM1, NFAT5, ICAM2, CD48, PTK2B, TNFSF10, CD244, PIK3R5, VAV1, IFNAR1, BRAF, IFNAR2, PRKCB, GRB2, PLCG2, SH2D1B, TNF
36	milk	up	B cell receptor signaling pathway	0.000328046	0.00253708	DAPP1, NFKBIA, NFAT5, IKBKB, NFKBIB, NFKB1, CD81, CD72, PIK3R5, VAV1, NFKBIE, PIK3AP1, PRKCB, INPP5D, FOS, MALT1, RELA, JUN, GRB2, PLCG2, LYN
36	milk	up	Notch signaling pathway	0.000405164	0.00296684	CREBBP, PSEN1, DTX2, EP300, LFNG, KAT2B, NUMB, NOTCH1, ADAM17, DTX3L, RBPJ, MAML2, NCOR2, MAML3, DLL1
36	milk	up	Complement and coagulation cascades	0.000647928	0.00445696	PLAUR, CPB2, SERPINE1, F3, PLAU, F13A1, C3, A2M, THBD, CD55, C5AR1, F5
36	milk	up	Antigen processing and presentation	0.00628573	0.0365862	CD74, HSPA5, CREB1, RFX5, TAP1, HSPA6, CIITA, HLA-DMA, HLA-DRA, TAPBP, TNF
36	milk	up	Fc gamma R-mediated phagocytosis	0.00894098	0.0495025	WAS, DNM2, PTPRC, CRKL, HCK, VASP, PIK3R5, VAV1, GSN, NCF1, PRKCD, ARF6, PRKCB, INPP5D, PRKCE, MARCKSL1, SPHK1, LIMK2, PLCG2, LYN
48	milk	down	Valine, leucine and isoleucine degradation	4.82906e-08	1.0962e-05	BCAT1, ACAT1, MCCC1, BCKDHB, OXCT1, HADHA, EHHADH, PCCB, ACADS, ECHS1, MCCC2, HADHB, HADH, MUT, ALDH7A1, ACADSB
48	milk	down	DNA replication	7.48035e-07	8.49019e-05	MCM2, MCM6, MCM5, POLE2, POLA1, RNASEH2A, LIG1, RPA3, MCM3, RPA1, RNASEH2C, POLE, PRIM1
48	milk	down	Fatty acid metabolism	2.53746e-06	0.00016296	ACAT1, HADHA, EHHADH, ACADS, ECHS1, HADHB, HADH, ALDH7A1, ACADSB, ADH5, ECI2, CPT1B
48	milk	down	Butanoate metabolism	2.87155e-06	0.00016296	ACAT1, OXCT1, HADHA, ALDH5A1, EHHADH, ACADS, ECHS1, HADH, BDH2
48	milk	down	Tryptophan metabolism	0.000508015	0.017612	ACAT1, HADHA, AADAT, EHHADH, CAT, ECHS1, HADH, ALDH7A1
48	milk	down	Cell cycle	0.000511809	0.017612	SMC1A, MCM2, MCM6, RBL1, CDC14B, CDC23, MCM5, CDC25B, CCNE1, MCM3, CDC20, CCNB1, CCNA2, CCNB3, CHEK1, BUB1B, CCNB2, CDC25C, CDC25A, CDK1
48	milk	down	P53 signaling pathway	0.000543103	0.017612	IGF1, GTSE1, CCNE1, CCNG1, TP53I3, CCNB1, CCNB3, SESN3, CHEK1, CCNB2, CDK1, RRM2, ZMAT3
48	milk	down	Fatty acid elongation in mitochondria	0.00129554	0.0367609	HADHA, ECHS1, HADHB, HADH
48	milk	up	Cytokine-cytokine receptor interaction	6.37924e-22	1.44809e-19	FAS, TNFRSF1B, FLT4, RELT, TNFRSF1A, IL4R, OSM, CSF2RB, IL2RB, CD40, FLT1, CCL8, IL10RA, IL23A, LTBR, VEGFA, IL12B, ACVR2B, IL1A, CCL20, IL1R2, IL1R1, IL18R1, IL18RAP, CSF3R, CCR2, TNFSF10, CXCR4, INHBA, IL1B, TNFSF9, TNFSF14, IL2RA, IL15RA, ACVR1B, IL6,
48	milk	up	Interferon pathway	3.89076e-16	4.41601e-14	IFRD1, IFI35, IL4R, IL2RB, IL10RA, IL12B, IFIH1, F3, CSF3R, IFIT3, IFIT2, IRF1, SP110, IL6, IFI44L, IFI44, IL2RG, MX1, IFNAR2, IFNGR2, ADAR, IL6R, IL15, IL22RA2, IFI27, IRF2, IRF7, IFIT1, ISG15, CSF2RA, CRLF2
48	milk	up	Jak-STAT signaling pathway	1.96599e-14	1.4876e-12	CREBBP, PIAS1, IL4R, PIAS2, JAK2, OSM, CSF2RB, IL2RB, TYK2, JAK3, PIK3CG, IL10RA, IL23A, PTPN6, IL12B, CCND2, CSF3R, STAT5A, PIAS3, IL2RA, IL15RA, IL6, IL10, PIM1, PIK3R5, IL2RG, IFNAR2, IFNGR2, IL6R, IL15, IL22RA2, STAT3, STAT2, STAT5B, GRB2, SOCS3, SOCS
48	milk	up	Chemokine signaling pathway	2.39679e-12	1.36018e-10	FGR, WAS, BCAR1, RASGRP2, PXN, JAK2, CRKL, NFKBIA, HCK, IKBKB, NFKBIB, JAK3, PIK3CG, CCL8, NFKB1, CCL20, PTK2B, CCR2, CXCR4, PREX1, RAC2, ADCY4, RAF1, RAC1, ARRB2, PIK3R5, VAV1, TIAM2, PARD3, CXCL13, BRAF, NCF1, CCR5, CCL5, PRKCB, GNG4, STAT3, IL8, STAT2,
48	milk	up	Osteoclast differentiation	6.94499e-11	2.62752e-09	FYN, LCP2, SPI1, TNFRSF1A, FOSL2, NFKB2, CYLD, NCF4, NFKBIA, IKBKB, RELB, TYK2, PIK3CG, NFKB1, IL1A, IL1R1, CREB1, IL1B, FOSB, TRAF2, TEC, RAC1, PIK3R5, NCF1, IFNAR2, IFNGR2, FOS, STAT2, OSCAR, JUNB, RELA, GRB2, CSF1, SOCS3, SOCS1, IRF9, TNF
48	milk	up	Hematopoietic cell lineage	3.80039e-09	1.07836e-07	CD38, ITGA2B, CD44, IL4R, CD37, FCER2, CD5, IL1A, IL1R2, IL1R1, CSF3R, IL1B, IL2RA, IL6, CD1E, IL6R, CD14, CSF1, CD55, CSF2RA, HLA-DRA, TNF
48	milk	up	NOD-like receptor signaling pathway	4.12083e-08	8.50389e-07	BIRC3, NLRC4, NFKBIA, MEFV, IKBKB, NFKBIB, NOD1, CCL8, NFKB1, TNFAIP3, IL1B, IL6, PSTPIP1, IL18, CCL5, NLRP3, NOD2, IL8, RELA, TNF, NAIP
48	milk	up	Cell adhesion molecules (CAMs)	5.88712e-08	1.11365e-06	ITGAL, VCAN, ICAM3, PTPRC, SIGLEC1, ICAM1, CD40, ICAM2, SELPLG, CD274, CD80, SDC4, PVRL2, ITGB7, ITGA9, ICOSLG, SDC3, ALCAM, SELP, PDCD1, SELL, NLGN3, HLA-DOA, HLA-DMA, HLA-DRA
48	milk	up	Toll-like receptor signaling pathway	1.37581e-07	2.40238e-06	MAP2K3, NFKBIA, CD40, IKBKB, PIK3CG, MAP3K8, NFKB1, IL12B, CD80, IL1B, RAC1, IL6, TLR4, RIPK1, TLR2, PIK3R5, IKBKE, TIRAP, IFNAR2, CCL5, IL8, FOS, CD14, MYD88, RELA, IRAK1, IRF7, TNF
48	milk	up	Neuroactive ligand-receptor interaction	1.87224e-07	3.0357e-06	EDN1, TSPO, HRH2, PTGER2, S1PR4, CHRNA10, C5AR2, PARD3, PTAFR, P2RY1, ADORA2B, S1PR1, LPAR3, P2RY6, C3AR1, P2RY14, P2RY2, P2RY13, P2RY8, C5AR1, NMB, LTB4R
48	milk	up	Natural killer cell mediated cytotoxicity	2.10286e-07	3.18233e-06	ITGAL, FYN, BID, FAS, LCP2, SH3BP2, ICAM1, PIK3CG, ICAM2, PTPN6, CD48, PTK2B, TNFSF10, CD244, RAC2, RAF1, RAC1, PIK3R5, VAV1, BRAF, FCER1G, IFNAR2, IFNGR2, PRKCB, GRB2, TNF
48	milk	up	Adipocytokine signaling pathway	7.17845e-07	9.05282e-06	TNFRSF1B, PRKCQ, TNFRSF1A, ACSL4, JAK2, NFKBIA, IKBKB, NFKBIB, NFKB1, PRKAB1, TRAF2, PRKAA1, NFKBIE, STAT3, RELA, SOCS3, IRS2, RXRA, ACSL5, TNF
48	milk	up	Apoptosis	1.26464e-06	1.36701e-05	CFLAR, BID, BIRC3, FAS, TNFRSF1A, CSF2RB, NFKBIA, IKBKB, PIK3CG, NFKB1, IL1A, IL1R1, TNFSF10, IL1B, TRAF2, IRAK2, RIPK1, PIK3R5, CASP7, MYD88, RELA, IRAK1, IL1RAP, TNF
48	milk	up	Cytosolic DNA-sensing pathway	2.55218e-06	2.63023e-05	NFKBIA, IKBKB, NFKBIB, DDX58, NFKB1, ZBP1, IL1B, IL6, RIPK1, IKBKE, IL18, ADAR, CCL5, RELA, IRF7
48	milk	up	Complement and coagulation cascades	2.66499e-06	2.63023e-05	PLAUR, CPB2, SERPIND1, SERPINE1, F3, PLAU, F13A1, C3, SERPING1, C3AR1, A2M, THBD, CD55, C5AR1, F5
48	milk	up	RIG-I-like receptor signaling pathway	4.07191e-06	3.69729e-05	CYLD, NFKBIA, IKBKB, NFKBIB, DDX58, DHX58, NFKB1, IL12B, IFIH1, TRAF2, TANK, RIPK1, IKBKE, IL8, RELA, IRF7, ISG15, DDX3X, TNF
48	milk	up	B cell receptor signaling pathway	6.96411e-06	5.6459e-05	DAPP1, NFKBIA, IKBKB, NFKBIB, PIK3CG, NFKB1, CD81, PTPN6, RAC2, RAF1, RAC1, CD72, PIK3R5, VAV1, NFKBIE, PIK3AP1, PRKCB, INPP5D, FOS, RELA, GRB2, LYN
48	milk	up	Notch signaling pathway	9.28375e-06	7.02471e-05	DVL2, CREBBP, NOTCH3, PSEN1, DTX2, MFNG, LFNG, HES1, NUMB, NOTCH1, ADAM17, DTX3L, MAML2, NCOR2, MAML3, DLL1
48	milk	up	MAPK signaling pathway	1.25332e-05	9.17755e-05	FAS, MAP2K3, TNFRSF1A, RASGRP2, NFKB2, MKNK1, GADD45B, CRKL, IKBKB, RELB, MAP3K8, NFKB1, DUSP16, IL1A, IL1R2, IL1R1, DUSP1, NR4A1, IL1B, MAX, TRAF2, ATF4, RAC2, GADD45G, RAF1, RAC1, DUSP5, DUSP6, ARRB2, RASA2, BRAF, DUSP2, MAPKAPK2, PRKCB, FOS, CD14, RASG
48	milk	up	Inflammasome	5.3925e-05	0.000370938	CFLAR, BIRC3, IKBKB, IL12B, IRF1, IL1B, IL6, IL18, CCL5, IRF2, CIITA
48	milk	up	T cell receptor signaling pathway	0.00118408	0.00671967	FYN, LCP2, PRKCQ, PTPRC, NFKBIA, IKBKB, NFKBIB, PIK3CG, MAP3K8, NFKB1, PTPN6, RAF1, TEC, IL10, PIK3R5, VAV1, NFKBIE, FOS, RELA, GRB2, PDCD1, TNF
48	milk	up	Leukocyte transendothelial migration	0.00295357	0.0163527	ITGAL, BCAR1, PXN, ICAM1, NCF4, PIK3CG, PTK2B, CXCR4, VASP, RAC2, RAC1, RASSF5, PIK3R5, VAV1, NCF1, ARHGAP35, PRKCB, RHOH, SIPA1
48	milk	up	Fc gamma R-mediated phagocytosis	0.00304866	0.0164773	WAS, PTPRC, CRKL, HCK, PIK3CG, VASP, RAC2, RAF1, RAC1, PIK3R5, VAV1, GSN, MARCKS, NCF1, PRKCB, INPP5D, MARCKSL1, LIMK2, LYN
48	milk	up	Fc epsilon RI signaling pathway	0.00383317	0.0202355	FYN, MAP2K3, LCP2, PIK3CG, RAC2, RAF1, RAC1, PIK3R5, VAV1, FCER1G, PRKCB, INPP5D, GRB2, TNF, LYN
48	milk	up	Focal adhesion	0.00674128	0.032559	ITGA2B, FYN, BIRC3, FLT4, BCAR1, PXN, CRKL, FLT1, PIK3CG, VEGFA, CCND2, VASP, RAC2, RAF1, RAC1, ITGB7, PIK3R5, VAV1, ITGA9, VEGFC, BRAF, ZYX, ARHGAP35, PRKCB, GRB2, LAMB3, SRC
48	milk	up	Antigen processing and presentation	0.00767097	0.0362773	CD74, CREB1, TAP1, HSPA6, CIITA, HLA-DOA, HLA-DMA, HLA-DRA, TAPBP, TNF

## Sheet: BIM KEGG significant pathways
Time	Tissue	Direction	Pathway	P-VALUE	FDR	Gene symbol
36	blood	down	Staphylococcus aureus infection	9.19533e-06	0.00140928	C1QC, C1QB, C1QA
36	blood	down	Complement and coagulation cascades	2.59077e-05	0.00196035	C1QC, C1QB, C1QA
36	blood	down	Protein digestion and absorption	0.000830302	0.0314131	COL5A3, COL6A3
48	blood	down	ECM-receptor interaction	3.64697e-07	8.27863e-05	COL1A1, THBS1, COL6A3, COL1A2, COL3A1
48	blood	down	Protein digestion and absorption	3.58311e-06	0.000372851	COL1A1, COL6A3, COL1A2, COL3A1
48	blood	down	Focal adhesion	6.57007e-06	0.000372851	COL1A1, AKT3, THBS1, COL6A3, COL1A2, COL3A1
48	blood	down	Complement and coagulation cascades	9.41116e-05	0.0028184	C1QC, C1QB, C1QA
48	blood	down	Amoebiasis	0.00120928	0.0305008	COL1A1, COL1A2, COL3A1
48	blood	up	Interferon pathway	9.28261e-06	0.00210715	IFIT2, IRF1, MX1, CXCL10, ISG15
48	blood	up	Cytokine-cytokine receptor interaction	0.000374688	0.0425271	CCL8, IL15RA, IL18, CXCL10, CSF1
