# Supplementary material for: MicroRNA Regulation of Bovine Monocyte Inflammatory and Metabolic Networks in an In Vivo Infection Model
Source: G3 (Bethesda). 2014 Jan 23;4(6):957–71. doi: 10.1534/g3.113.009936 (PMC4065264; doi:10.1534/g3.113.009936)
Supplement: Supporting Information [file supp_g3.113.009936_TableS7.xlsx]

## Sheet: Top 20 hubs
Gene Name	Human Ensembl ID	Degree
APP	ENSG00000142192	414
GRB2	ENSG00000177885	225
EP300	ENSG00000100393	209
RELA	ENSG00000173039	189
SRC	ENSG00000197122	160
EGR1	ENSG00000120738	156
BRCA1	ENSG00000012048	141
CREBBP	ENSG00000005339	135
MDM2	ENSG00000135679	135
STAT1	ENSG00000115415	133
FYN	ENSG00000010810	130
STAT3	ENSG00000168610	126
NFKB1	ENSG00000109320	123
TRAF2	ENSG00000127191	120
KIAA0101	ENSG00000166803	117
ATXN1	ENSG00000124788	114
JUN	ENSG00000177606	114
SIRT1	ENSG00000096717	104
CDKN1A	ENSG00000124762	101
IKBKE	ENSG00000143466	95

## Sheet: Enriched GO BP terms for top 20
GO term Name	GO term p-value (corrected)
virus-host interaction	1.66457e-10
innate immune response	1.70887e-08
positive regulation of transcription from RNA polymerase II promoter	1.48971e-07
response to drug	2.8519e-07
negative regulation of transcription from RNA polymerase II promoter	2.98004e-06
positive regulation of transcription, DNA-dependent	4.45696e-06
nerve growth factor receptor signaling pathway	5.28246e-06
response to organic cyclic compound	1.4926e-05
MyD88-independent toll-like receptor signaling pathway	1.88497e-05
TRIF-dependent toll-like receptor signaling pathway	2.30368e-05
response to cytokine stimulus	2.3348e-05
toll-like receptor 3 signaling pathway	2.36909e-05
negative regulation of phosphorylation	3.96217e-05
Toll signaling pathway	3.80524e-05
toll-like receptor 4 signaling pathway	3.80524e-05
response to organic substance	5.13237e-05
intrinsic apoptotic signaling pathway in response to DNA damage response	5.15769e-05
N-terminal peptidyl-lysine acetylation	7.50364e-05
response to bacterium	7.51967e-05
response to ethanol	0.000107868
