# Supplementary material for: MicroRNA Regulation of Bovine Monocyte Inflammatory and Metabolic Networks in an In Vivo Infection Model
Source: G3 (Bethesda). 2014 Jan 23;4(6):957–71. doi: 10.1534/g3.113.009936 (PMC4065264; doi:10.1534/g3.113.009936)
Supplement: Supporting Information [file supp_g3.113.009936_TableS8.xlsx]

## Sheet: CHAT hubs
ENS	name	prb	BH	bon	alls	sigs	allInteractors	actualSigInteractors
ENSG00000168685	IL7R	2.7729e-39	2.2211e-36	2.2211e-36	18760	1780	114	67
ENSG00000115415	STAT1	6.0459e-32	2.4214e-29	4.8428e-29	18760	1780	173	75
ENSG00000096717	SIRT1	9.7364e-32	2.5996e-29	7.7989e-29	18760	1780	157	71
ENSG00000173039	RELA	4.8302e-31	9.6726e-29	3.869e-28	18760	1780	303	101
ENSG00000177885	GRB2	2.2639e-27	3.6268e-25	1.8134e-24	18760	1780	515	132
ENSG00000196230	TUBB	1.7737e-26	2.0296e-24	1.4207e-23	18760	1780	81	46
ENSG00000141480	ARRB2	1.7737e-26	2.0296e-24	1.4207e-23	18760	1780	81	46
ENSG00000148400	NOTCH1	1.1969e-24	1.1984e-22	9.5871e-22	18760	1780	45	33
ENSG00000162924	REL	2.4516e-24	2.1819e-22	1.9637e-21	18760	1780	92	47
ENSG00000168610	STAT3	1.3848e-23	1.1092e-21	1.1092e-20	18760	1780	198	70
ENSG00000007171	NOS2	2.4932e-23	1.8155e-21	1.997e-20	18760	1780	32	27
ENSG00000012048	BRCA1	6.4343e-23	4.2949e-21	5.1538e-20	18760	1780	218	73
ENSG00000162434	JAK1	3.7653e-22	2.32e-20	3.016e-19	18760	1780	60	36
ENSG00000005339	CREBBP	4.8063e-22	2.6691e-20	3.8498e-19	18760	1780	268	81
ENSG00000125347	IRF1	4.9982e-22	2.6691e-20	4.0036e-19	18760	1780	136	55
ENSG00000100393	EP300	6.4956e-22	3.2518e-20	5.203e-19	18760	1780	423	107
ENSG00000100985	MMP9	5.0799e-21	2.3935e-19	4.069e-18	18760	1780	26	23
ENSG00000109320	NFKB1	5.8522e-20	2.5461e-18	4.6876e-17	18760	1780	220	69
ENSG00000168394	TAP1	6.0395e-20	2.5461e-18	4.8377e-17	18760	1780	21	20
ENSG00000213928	IRF9	9.3048e-20	3.7266e-18	7.4532e-17	18760	1780	41	28
ENSG00000170312	CDK1	2.9538e-19	1.1267e-17	2.366e-16	18760	1780	115	47
ENSG00000197122	SRC	3.4729e-19	1.2645e-17	2.7818e-16	18760	1780	313	84
ENSG00000120738	EGR1	9.0047e-19	3.136e-17	7.2128e-16	18760	1780	564	122
ENSG00000188906	LRRK2	1.3803e-18	4.4224e-17	1.1056e-15	18760	1780	27	22
ENSG00000125826	RBCK1	1.3803e-18	4.4224e-17	1.1056e-15	18760	1780	27	22
ENSG00000232810	TNF	1.9916e-17	6.1358e-16	1.5953e-14	18760	1780	85	38
ENSG00000125538	IL1B	2.1911e-17	6.5004e-16	1.7551e-14	18760	1780	29	22
ENSG00000124762	CDKN1A	2.8433e-17	7.9333e-16	2.2775e-14	18760	1780	227	66
ENSG00000166888	STAT6	2.8722e-17	7.9333e-16	2.3006e-14	18760	1780	58	31
ENSG00000177606	JUN	7.0308e-17	1.8772e-15	5.6316e-14	18760	1780	254	70
ENSG00000100906	NFKBIA	1.2296e-16	3.1772e-15	9.8494e-14	18760	1780	121	45
ENSG00000131323	TRAF3	1.7116e-16	4.2843e-15	1.371e-13	18760	1780	94	39
ENSG00000105647	PIK3R2	2.4389e-16	5.92e-15	1.9536e-13	18760	1780	37	24
ENSG00000068024	HDAC4	3.4292e-16	8.0787e-15	2.7468e-13	18760	1780	119	44
ENSG00000094631	HDAC6	2.4338e-15	5.5699e-14	1.9495e-12	18760	1780	78	34
ENSG00000161570	CCL5	4.0375e-15	8.9835e-14	3.2341e-12	18760	1780	37	23
ENSG00000127191	TRAF2	5.1718e-15	1.107e-13	4.1426e-12	18760	1780	232	63
ENSG00000044574	HSPA5	5.3191e-15	1.107e-13	4.2606e-12	18760	1780	117	42
ENSG00000110330	BIRC2	5.3899e-15	1.107e-13	4.3173e-12	18760	1780	67	31
ENSG00000104365	IKBKB	6.9933e-14	1.4004e-12	5.6016e-11	18760	1780	146	46
ENSG00000105397	TYK2	7.6771e-14	1.4998e-12	6.1494e-11	18760	1780	34	21
ENSG00000023445	BIRC3	8.6312e-14	1.6461e-12	6.9136e-11	18760	1780	56	27
ENSG00000096968	JAK2	1.4951e-13	2.7851e-12	1.1976e-10	18760	1780	83	33
ENSG00000075624	ACTB	1.6625e-13	3.0266e-12	1.3317e-10	18760	1780	133	43
ENSG00000085733	CTTN	1.739e-13	3.0954e-12	1.3929e-10	18760	1780	35	21
ENSG00000140105	WARS	5.148e-13	8.9642e-12	4.1235e-10	18760	1780	12	12
ENSG00000140464	PML	1.0577e-12	1.8025e-11	8.4719e-10	18760	1780	113	38
ENSG00000159840	ZYX	1.1249e-12	1.8414e-11	9.0108e-10	18760	1780	19	15
ENSG00000104856	RELB	1.1264e-12	1.8414e-11	9.0227e-10	18760	1780	103	36
ENSG00000181222	POLR2A	2.2761e-12	3.6463e-11	1.8231e-09	18760	1780	137	42
ENSG00000137275	RIPK1	2.6473e-12	4.1578e-11	2.1205e-09	18760	1780	81	31
ENSG00000010810	FYN	3.8254e-12	5.8926e-11	3.0641e-09	18760	1780	266	63
ENSG00000118785	SPP1	4.1818e-12	6.32e-11	3.3496e-09	18760	1780	15	13
ENSG00000105355	PLIN3	5.4562e-12	8.0933e-11	4.3704e-09	18760	1780	11	11
ENSG00000198742	SMURF1	9.2005e-12	1.3399e-10	7.3696e-09	18760	1780	115	37
ENSG00000146232	NFKBIE	1.1028e-11	1.5498e-10	8.8338e-09	18760	1780	53	24
ENSG00000104833	TUBB4A	1.1028e-11	1.5498e-10	8.8338e-09	18760	1780	53	24
ENSG00000011422	PLAUR	1.2922e-11	1.7846e-10	1.0351e-08	18760	1780	21	15
ENSG00000111679	PTPN6	1.5437e-11	2.0957e-10	1.2365e-08	18760	1780	101	34
ENSG00000170581	STAT2	2.8262e-11	3.7111e-10	2.2638e-08	18760	1780	35	19
ENSG00000105639	JAK3	2.8262e-11	3.7111e-10	2.2638e-08	18760	1780	35	19
ENSG00000113916	BCL6	3.2366e-11	4.1815e-10	2.5926e-08	18760	1780	125	38
ENSG00000145386	CCNA2	5.3175e-11	6.7608e-10	4.2593e-08	18760	1780	52	23
ENSG00000117118	SDHB	5.7798e-11	7.1155e-10	4.6296e-08	18760	1780	10	10
ENSG00000167552	TUBA1A	5.863e-11	7.1155e-10	4.6963e-08	18760	1780	75	28
ENSG00000141968	VAV1	5.863e-11	7.1155e-10	4.6963e-08	18760	1780	75	28
ENSG00000124207	CSE1L	6.0562e-11	7.2404e-10	4.8511e-08	18760	1780	29	17
ENSG00000101336	HCK	7.1769e-11	8.454e-10	5.7487e-08	18760	1780	57	24
ENSG00000124788	ATXN1	7.3504e-11	8.5329e-10	5.8877e-08	18760	1780	175	46
ENSG00000136238	RAC1	7.6441e-11	8.7471e-10	6.1229e-08	18760	1780	134	39
ENSG00000119048	UBE2B	8.0222e-11	9.0504e-10	6.4258e-08	18760	1780	26	16
ENSG00000067182	TNFRSF1A	9.0901e-11	1.0113e-09	7.2812e-08	18760	1780	158	43
ENSG00000167815	PRDX2	9.5802e-11	1.0512e-09	7.6738e-08	18760	1780	23	15
ENSG00000196498	NCOR2	1.1538e-10	1.2489e-09	9.242e-08	18760	1780	92	31
ENSG00000066336	SPI1	1.2005e-10	1.2821e-09	9.6159e-08	18760	1780	87	30
ENSG00000106462	EZH2	1.2175e-10	1.2832e-09	9.7522e-08	18760	1780	82	29
ENSG00000100650	SRSF5	2.5354e-10	2.6375e-09	2.0309e-07	18760	1780	18	13
ENSG00000143799	PARP1	2.6323e-10	2.7032e-09	2.1085e-07	18760	1780	151	41
ENSG00000087586	AURKA	2.8791e-10	2.9192e-09	2.3062e-07	18760	1780	47	21
ENSG00000143466	IKBKE	3.092e-10	3.0959e-09	2.4767e-07	18760	1780	357	72
ENSG00000118503	TNFAIP3	3.2169e-10	3.1811e-09	2.5767e-07	18760	1780	56	23
ENSG00000135679	MDM2	3.885e-10	3.795e-09	3.1119e-07	18760	1780	275	60
ENSG00000077150	NFKB2	3.9671e-10	3.8285e-09	3.1777e-07	18760	1780	165	43
ENSG00000154229	PRKCA	4.5906e-10	4.3775e-09	3.6771e-07	18760	1780	81	28
ENSG00000015285	WAS	5.6512e-10	5.301e-09	4.5266e-07	18760	1780	62	24
ENSG00000173846	PLK3	5.7576e-10	5.301e-09	4.6119e-07	18760	1780	11	10
ENSG00000173894	CBX2	5.7576e-10	5.301e-09	4.6119e-07	18760	1780	11	10
ENSG00000077809	GTF2I	6.089e-10	5.5424e-09	4.8773e-07	18760	1780	53	22
ENSG00000197943	PLCG2	7.618e-10	6.8562e-09	6.102e-07	18760	1780	29	16
ENSG00000254087	LYN	9.9318e-10	8.8393e-09	7.9554e-07	18760	1780	94	30
ENSG00000048052	HDAC9	1.3678e-09	1.204e-08	1.0956e-06	18760	1780	46	20
ENSG00000095585	BLNK	1.4752e-09	1.26e-08	1.1817e-06	18760	1780	14	11
ENSG00000153071	DAB2	1.4787e-09	1.26e-08	1.1844e-06	18760	1780	30	16
ENSG00000123609	NMI	1.4787e-09	1.26e-08	1.1844e-06	18760	1780	30	16
ENSG00000056558	TRAF1	1.5868e-09	1.338e-08	1.2711e-06	18760	1780	85	28
ENSG00000175899	A2M	1.691e-09	1.4109e-08	1.3545e-06	18760	1780	80	27
ENSG00000079246	XRCC5	1.7197e-09	1.4201e-08	1.3775e-06	18760	1780	107	32
ENSG00000169429	IL8	2.0978e-09	1.7146e-08	1.6803e-06	18760	1780	56	22
ENSG00000170345	FOS	2.215e-09	1.7922e-08	1.7742e-06	18760	1780	206	48
ENSG00000178999	AURKB	2.5282e-09	2.0251e-08	2.0251e-06	18760	1780	43	19
ENSG00000186350	RXRA	2.6503e-09	2.1019e-08	2.1229e-06	18760	1780	126	35
ENSG00000185338	SOCS1	2.6882e-09	2.111e-08	2.1532e-06	18760	1780	52	21
ENSG00000124181	PLCG1	2.716e-09	2.1121e-08	2.1755e-06	18760	1780	144	38
ENSG00000139842	CUL4A	2.8491e-09	2.1943e-08	2.2821e-06	18760	1780	87	28
ENSG00000117399	CDC20	3.4398e-09	2.6241e-08	2.7553e-06	18760	1780	72	25
ENSG00000178952	TUFM	4.4739e-09	3.3808e-08	3.5836e-06	18760	1780	21	13
ENSG00000168310	IRF2	4.5181e-09	3.3822e-08	3.619e-06	18760	1780	58	22
ENSG00000078018	MAP2	5.0101e-09	3.7158e-08	4.0131e-06	18760	1780	15	11
ENSG00000173757	STAT5B	5.1281e-09	3.7684e-08	4.1076e-06	18760	1780	49	20
ENSG00000137393	RNF144B	5.5416e-09	4.0353e-08	4.4388e-06	18760	1780	10	9
ENSG00000185507	IRF7	6.7677e-09	4.8837e-08	5.4209e-06	18760	1780	64	23
ENSG00000113368	LMNB1	8.3694e-09	5.9856e-08	6.7039e-06	18760	1780	29	15
ENSG00000137193	PIM1	8.8178e-09	6.2505e-08	7.0631e-06	18760	1780	33	16
ENSG00000197971	MBP	9.905e-09	6.9595e-08	7.9339e-06	18760	1780	22	13
ENSG00000069399	BCL3	1.1867e-08	8.2191e-08	9.5056e-06	18760	1780	42	18
ENSG00000104312	RIPK2	1.1903e-08	8.2191e-08	9.5342e-06	18760	1780	76	25
ENSG00000154127	UBASH3B	1.2277e-08	8.4048e-08	9.8337e-06	18760	1780	13	10
ENSG00000168884	TNIP2	1.2966e-08	8.8012e-08	1.0385e-05	18760	1780	19	12
ENSG00000149554	CHEK1	1.4833e-08	9.9843e-08	1.1881e-05	18760	1780	47	19
ENSG00000114315	HES1	1.5087e-08	1.0071e-07	1.2085e-05	18760	1780	34	16
ENSG00000070950	RAD18	2.0633e-08	1.3659e-07	1.6527e-05	18760	1780	23	13
ENSG00000055208	TAB2	2.1295e-08	1.3981e-07	1.7057e-05	18760	1780	78	25
ENSG00000141556	TBCD	2.76e-08	1.7974e-07	2.2108e-05	18760	1780	11	9
ENSG00000090339	ICAM1	2.9356e-08	1.8963e-07	2.3514e-05	18760	1780	20	12
ENSG00000003402	CFLAR	3.2908e-08	2.1087e-07	2.6359e-05	18760	1780	49	19
ENSG00000084207	GSTP1	3.7255e-08	2.3684e-07	2.9842e-05	18760	1780	17	11
ENSG00000108654	DDX5	4.1663e-08	2.6277e-07	3.3372e-05	18760	1780	75	24
ENSG00000113141	IK	5.2776e-08	3.3026e-07	4.2274e-05	18760	1780	9	8
ENSG00000028137	TNFRSF1B	5.3413e-08	3.3166e-07	4.2784e-05	18760	1780	116	31
ENSG00000198959	TGM2	6.3686e-08	3.9241e-07	5.1013e-05	18760	1780	46	18
ENSG00000197442	MAP3K5	7.0471e-08	4.309e-07	5.6447e-05	18760	1780	88	26
ENSG00000114166	KAT2B	7.6216e-08	4.6249e-07	6.1049e-05	18760	1780	130	33
ENSG00000123416	TUBA1B	7.6931e-08	4.6332e-07	6.1622e-05	18760	1780	25	13
ENSG00000126561	STAT5A	8.1543e-08	4.8743e-07	6.5316e-05	18760	1780	72	23
ENSG00000120885	CLU	8.2177e-08	4.8759e-07	6.5824e-05	18760	1780	42	17
ENSG00000175063	UBE2C	8.6758e-08	5.1098e-07	6.9493e-05	18760	1780	18	11
ENSG00000163932	PRKCD	9.909e-08	5.7609e-07	7.9371e-05	18760	1780	52	19
ENSG00000050820	BCAR1	9.9567e-08	5.7609e-07	7.9753e-05	18760	1780	57	20
ENSG00000164056	SPRY1	9.9971e-08	5.7609e-07	8.0077e-05	18760	1780	12	9
ENSG00000139112	GABARAPL1	1.3048e-07	7.4652e-07	0.00010451	18760	1780	63	21
ENSG00000172936	MYD88	1.3642e-07	7.7023e-07	0.00010927	18760	1780	85	25
ENSG00000020633	RUNX3	1.3655e-07	7.7023e-07	0.00010937	18760	1780	30	14
ENSG00000111276	CDKN1B	1.4179e-07	7.9421e-07	0.00011357	18760	1780	74	23
ENSG00000198900	TOP1	2.1096e-07	1.1734e-06	0.00016898	18760	1780	70	22
ENSG00000117450	PRDX1	2.2552e-07	1.2373e-06	0.00018064	18760	1780	31	14
ENSG00000168918	INPP5D	2.2552e-07	1.2373e-06	0.00018064	18760	1780	31	14
ENSG00000149257	SERPINH1	2.3405e-07	1.2754e-06	0.00018748	18760	1780	23	12
ENSG00000142657	PGD	2.3894e-07	1.2932e-06	0.00019139	18760	1780	10	8
ENSG00000088325	TPX2	2.5528e-07	1.36e-06	0.00020448	18760	1780	16	10
ENSG00000133246	PRAM1	2.5528e-07	1.36e-06	0.00020448	18760	1780	16	10
ENSG00000171223	JUNB	2.5637e-07	1.36e-06	0.00020535	18760	1780	60	20
ENSG00000105173	CCNE1	2.6454e-07	1.3941e-06	0.0002119	18760	1780	45	17
ENSG00000111424	VDR	2.9161e-07	1.5267e-06	0.00023358	18760	1780	106	28
ENSG00000131023	LATS1	2.9422e-07	1.5303e-06	0.00023567	18760	1780	13	9
ENSG00000115306	SPTBN1	3.5297e-07	1.8241e-06	0.00028273	18760	1780	41	16
ENSG00000134460	IL2RA	3.7553e-07	1.9159e-06	0.0003008	18760	1780	20	11
ENSG00000178209	PLEC	3.7553e-07	1.9159e-06	0.0003008	18760	1780	20	11
ENSG00000167207	NOD2	4.1149e-07	2.0861e-06	0.0003296	18760	1780	28	13
ENSG00000069956	MAPK6	4.2899e-07	2.1611e-06	0.00034362	18760	1780	166	37
ENSG00000033800	PIAS1	4.6206e-07	2.3132e-06	0.00037011	18760	1780	62	20
ENSG00000164136	IL15	4.9616e-07	2.4685e-06	0.00039743	18760	1780	8	7
ENSG00000100644	HIF1A	5.1188e-07	2.531e-06	0.00041002	18760	1780	115	29
ENSG00000100201	DDX17	5.3938e-07	2.6506e-06	0.00043204	18760	1780	47	17
ENSG00000132170	PPARG	5.5644e-07	2.7177e-06	0.00044571	18760	1780	97	26
ENSG00000107968	MAP3K8	5.712e-07	2.7729e-06	0.00045753	18760	1780	33	14
ENSG00000120690	ELF1	6.8497e-07	3.3052e-06	0.00054866	18760	1780	38	15
ENSG00000176890	TYMS	7.2411e-07	3.4731e-06	0.00058002	18760	1780	6	6
ENSG00000184557	SOCS3	7.3053e-07	3.474e-06	0.00058516	18760	1780	53	18
ENSG00000101210	EEF1A2	7.3833e-07	3.474e-06	0.0005914	18760	1780	25	12
ENSG00000198517	MAFK	7.3833e-07	3.474e-06	0.0005914	18760	1780	25	12
ENSG00000107796	ACTA2	7.4598e-07	3.474e-06	0.00059753	18760	1780	14	9
ENSG00000104921	FCER2	7.4598e-07	3.474e-06	0.00059753	18760	1780	14	9
ENSG00000123358	NR4A1	8.1972e-07	3.7954e-06	0.0006566	18760	1780	105	27
ENSG00000162772	ATF3	1.0081e-06	4.6144e-06	0.00080752	18760	1780	39	15
ENSG00000150455	TIRAP	1.0081e-06	4.6144e-06	0.00080752	18760	1780	39	15
ENSG00000111725	PRKAB1	1.0195e-06	4.6399e-06	0.00081663	18760	1780	165	36
ENSG00000166501	PRKCB	1.0796e-06	4.8855e-06	0.00086473	18760	1780	30	13
ENSG00000137285	TUBB2B	1.2418e-06	5.5568e-06	0.00099468	18760	1780	26	12
ENSG00000135605	TEC	1.2418e-06	5.5568e-06	0.00099468	18760	1780	26	12
ENSG00000113407	TARS	1.2935e-06	5.756e-06	0.0010361	18760	1780	22	11
ENSG00000184216	IRAK1	1.3088e-06	5.7918e-06	0.0010483	18760	1780	89	24
ENSG00000100385	IL2RB	1.3276e-06	5.8108e-06	0.0010634	18760	1780	35	14
ENSG00000084754	HADHA	1.3276e-06	5.8108e-06	0.0010634	18760	1780	35	14
ENSG00000134057	CCNB1	1.3742e-06	5.9821e-06	0.0011007	18760	1780	66	20
ENSG00000055332	EIF2AK2	1.4999e-06	6.494e-06	0.0012014	18760	1780	72	21
ENSG00000187837	HIST1H1C	1.6838e-06	7.2514e-06	0.0013488	18760	1780	31	13
ENSG00000136754	ABI1	1.784e-06	7.6417e-06	0.001429	18760	1780	56	18
ENSG00000083093	PALB2	2.0216e-06	8.6134e-06	0.0016193	18760	1780	9	7
ENSG00000124813	RUNX2	2.0697e-06	8.7717e-06	0.0016579	18760	1780	46	16
ENSG00000182199	SHMT2	2.1869e-06	9.2194e-06	0.0017517	18760	1780	19	10
ENSG00000159110	IFNAR2	2.2451e-06	9.3179e-06	0.0017984	18760	1780	23	11
ENSG00000140379	BCL2A1	2.2451e-06	9.3179e-06	0.0017984	18760	1780	23	11
ENSG00000039650	PNKP	2.2451e-06	9.3179e-06	0.0017984	18760	1780	23	11
ENSG00000165806	CASP7	2.8666e-06	1.1836e-05	0.0022961	18760	1780	37	14
ENSG00000158517	NCF1	3.2082e-06	1.3178e-05	0.0025697	18760	1780	28	12
ENSG00000167900	TK1	3.5889e-06	1.4667e-05	0.0028747	18760	1780	167	35
ENSG00000115594	IL1R1	3.7536e-06	1.5262e-05	0.0030066	18760	1780	24	11
ENSG00000132383	RPA1	3.7993e-06	1.537e-05	0.0030433	18760	1780	76	21
ENSG00000130203	APOE	3.838e-06	1.5448e-05	0.0030742	18760	1780	33	13
ENSG00000196586	MYO6	3.9607e-06	1.5862e-05	0.0031725	18760	1780	20	10
ENSG00000160803	UBQLN4	4.1037e-06	1.6354e-05	0.0032871	18760	1780	161	34
ENSG00000110619	CARS	4.5893e-06	1.7932e-05	0.003676	18760	1780	7	6
ENSG00000119912	IDE	4.5893e-06	1.7932e-05	0.003676	18760	1780	7	6
ENSG00000163110	PDLIM5	4.5893e-06	1.7932e-05	0.003676	18760	1780	7	6
ENSG00000163517	HDAC11	4.5893e-06	1.7932e-05	0.003676	18760	1780	7	6
ENSG00000101017	CD40	4.6409e-06	1.7975e-05	0.0037174	18760	1780	54	17
ENSG00000099942	CRKL	4.6453e-06	1.7975e-05	0.0037209	18760	1780	71	20
ENSG00000175793	SFN	4.6818e-06	1.8029e-05	0.0037501	18760	1780	155	33
ENSG00000171105	INSR	4.7323e-06	1.8137e-05	0.0037905	18760	1780	77	21
ENSG00000114423	CBLB	4.9562e-06	1.8638e-05	0.0039699	18760	1780	29	12
ENSG00000213658	LAT	4.9562e-06	1.8638e-05	0.0039699	18760	1780	29	12
ENSG00000136824	SMC2	4.9562e-06	1.8638e-05	0.0039699	18760	1780	29	12
ENSG00000102554	KLF5	4.9562e-06	1.8638e-05	0.0039699	18760	1780	29	12
ENSG00000160949	TONSL	5.0735e-06	1.8902e-05	0.0040639	18760	1780	13	8
ENSG00000130707	ASS1	5.0735e-06	1.8902e-05	0.0040639	18760	1780	13	8
ENSG00000127824	TUBA4A	5.6276e-06	2.0869e-05	0.0045077	18760	1780	34	13
ENSG00000189060	H1F0	6.1016e-06	2.2522e-05	0.0048874	18760	1780	10	7
ENSG00000095002	MSH2	6.9169e-06	2.5415e-05	0.0055404	18760	1780	50	16
ENSG00000086730	LAT2	7.6511e-06	2.7984e-05	0.0061286	18760	1780	5	5
ENSG00000136560	TANK	7.9126e-06	2.8809e-05	0.006338	18760	1780	56	17
ENSG00000137267	TUBB2A	8.1082e-06	2.9387e-05	0.0064946	18760	1780	35	13
ENSG00000135655	USP15	9.1287e-06	3.2937e-05	0.0073121	18760	1780	51	16
ENSG00000123685	BATF3	9.5278e-06	3.407e-05	0.0076317	18760	1780	26	11
ENSG00000125753	VASP	9.5278e-06	3.407e-05	0.0076317	18760	1780	26	11
ENSG00000198668	CALM1	1.0353e-05	3.6856e-05	0.0082927	18760	1780	168	34
ENSG00000151725	MLF1IP	1.0719e-05	3.7658e-05	0.0085861	18760	1780	14	8
ENSG00000206560	ANKRD28	1.0719e-05	3.7658e-05	0.0085861	18760	1780	14	8
ENSG00000100084	HIRA	1.0719e-05	3.7658e-05	0.0085861	18760	1780	14	8
ENSG00000166579	NDEL1	1.1129e-05	3.8926e-05	0.0089141	18760	1780	41	14
ENSG00000102755	FLT1	1.2181e-05	4.2237e-05	0.0097566	18760	1780	18	9
ENSG00000147168	IL2RG	1.2181e-05	4.2237e-05	0.0097566	18760	1780	18	9
ENSG00000072571	HMMR	1.5193e-05	5.1347e-05	0.012169	18760	1780	11	7
ENSG00000158717	RNF166	1.5193e-05	5.1347e-05	0.012169	18760	1780	11	7
ENSG00000185722	ANKFY1	1.5193e-05	5.1347e-05	0.012169	18760	1780	11	7
ENSG00000165030	NFIL3	1.5193e-05	5.1347e-05	0.012169	18760	1780	11	7
ENSG00000169220	RGS14	1.5193e-05	5.1347e-05	0.012169	18760	1780	11	7
ENSG00000158864	NDUFS2	1.5193e-05	5.1347e-05	0.012169	18760	1780	11	7
ENSG00000129465	RIPK3	1.5367e-05	5.1717e-05	0.012309	18760	1780	102	24
ENSG00000106399	RPA3	1.6016e-05	5.3676e-05	0.012828	18760	1780	32	12
ENSG00000091483	FH	1.6621e-05	5.4787e-05	0.013313	18760	1780	8	6
ENSG00000123975	CKS2	1.6621e-05	5.4787e-05	0.013313	18760	1780	8	6
ENSG00000031698	SARS	1.6621e-05	5.4787e-05	0.013313	18760	1780	8	6
ENSG00000125735	TNFSF14	1.6621e-05	5.4787e-05	0.013313	18760	1780	8	6
ENSG00000107263	RAPGEF1	2.0799e-05	6.7998e-05	0.01666	18760	1780	15	8
ENSG00000109805	NCAPG	2.0799e-05	6.7998e-05	0.01666	18760	1780	15	8
ENSG00000175866	BAIAP2	2.0956e-05	6.8235e-05	0.016786	18760	1780	19	9
ENSG00000072501	SMC1A	2.1041e-05	6.8235e-05	0.016854	18760	1780	60	17
ENSG00000154310	TNIK	2.2492e-05	7.2645e-05	0.018016	18760	1780	111	25
ENSG00000144554	FANCD2	2.2791e-05	7.3317e-05	0.018256	18760	1780	33	12
ENSG00000112118	MCM3	2.642e-05	8.4651e-05	0.021163	18760	1780	61	17
ENSG00000167513	CDT1	2.6966e-05	8.6056e-05	0.0216	18760	1780	44	14
ENSG00000113302	IL12B	2.8271e-05	8.9153e-05	0.022645	18760	1780	24	10
ENSG00000113758	DBN1	2.8271e-05	8.9153e-05	0.022645	18760	1780	24	10
ENSG00000104814	MAP4K1	2.8271e-05	8.9153e-05	0.022645	18760	1780	24	10
ENSG00000157557	ETS2	3.0007e-05	9.3888e-05	0.024035	18760	1780	39	13
ENSG00000082512	TRAF5	3.0007e-05	9.3888e-05	0.024035	18760	1780	39	13
ENSG00000141456	PELP1	3.1683e-05	9.8749e-05	0.025378	18760	1780	29	11
ENSG00000175197	DDIT3	3.2296e-05	0.00010027	0.025869	18760	1780	56	16
ENSG00000163655	GMPS	3.3014e-05	0.00010132	0.026444	18760	1780	12	7
ENSG00000090487	SPG21	3.3014e-05	0.00010132	0.026444	18760	1780	12	7
ENSG00000198791	CNOT7	3.3014e-05	0.00010132	0.026444	18760	1780	12	7
ENSG00000087266	SH3BP2	3.4502e-05	0.00010548	0.027636	18760	1780	20	9
ENSG00000107201	DDX58	3.5451e-05	0.00010797	0.028396	18760	1780	45	14
ENSG00000092621	PHGDH	3.7665e-05	0.00011385	0.03017	18760	1780	16	8
ENSG00000151693	ASAP2	3.7665e-05	0.00011385	0.03017	18760	1780	16	8
ENSG00000043462	LCP2	4.0259e-05	0.00012078	0.032247	18760	1780	40	13
ENSG00000064393	HIPK2	4.0259e-05	0.00012078	0.032247	18760	1780	40	13
ENSG00000120899	PTK2B	4.0665e-05	0.00012154	0.032573	18760	1780	57	16
ENSG00000167460	TPM4	4.1562e-05	0.0001233	0.033291	18760	1780	6	5
ENSG00000204264	PSMB8	4.1562e-05	0.0001233	0.033291	18760	1780	6	5
ENSG00000163918	RFC4	4.2667e-05	0.00012611	0.034176	18760	1780	25	10
ENSG00000184897	H1FX	4.5145e-05	0.00013147	0.036161	18760	1780	9	6
ENSG00000139579	NABP2	4.5145e-05	0.00013147	0.036161	18760	1780	9	6
ENSG00000171456	ASXL1	4.5145e-05	0.00013147	0.036161	18760	1780	9	6
ENSG00000112182	BACH2	4.5145e-05	0.00013147	0.036161	18760	1780	9	6
ENSG00000112033	PPARD	4.5302e-05	0.00013147	0.036287	18760	1780	30	11
ENSG00000101945	SUV39H1	4.6152e-05	0.00013298	0.036968	18760	1780	46	14
ENSG00000078043	PIAS2	4.6152e-05	0.00013298	0.036968	18760	1780	46	14
ENSG00000172845	SP3	4.7475e-05	0.0001363	0.038028	18760	1780	130	27
ENSG00000187741	FANCA	4.8754e-05	0.00013947	0.039052	18760	1780	70	18
ENSG00000184678	HIST2H2BE	4.9578e-05	0.00014082	0.039712	18760	1780	52	15
ENSG00000180182	MED14	4.9578e-05	0.00014082	0.039712	18760	1780	52	15
ENSG00000026508	CD44	5.3386e-05	0.0001511	0.042762	18760	1780	41	13
ENSG00000169047	IRS1	5.9529e-05	0.00016782	0.047683	18760	1780	47	14
ENSG00000113522	RAD50	5.971e-05	0.00016782	0.047828	18760	1780	36	12
ENSG00000131759	RARA	6.2463e-05	0.00017494	0.050033	18760	1780	125	26
ENSG00000140525	FANCI	6.2783e-05	0.00017522	0.050289	18760	1780	26	10
ENSG00000122861	PLAU	6.3586e-05	0.00017685	0.050932	18760	1780	31	11
ENSG00000178921	PFAS	6.4419e-05	0.00017855	0.0516	18760	1780	17	8
ENSG00000159335	PTMS	6.4766e-05	0.00017889	0.051878	18760	1780	13	7
ENSG00000068028	RASSF1	7.0019e-05	0.00019273	0.056085	18760	1780	42	13
ENSG00000112658	SRF	7.1437e-05	0.00019596	0.057221	18760	1780	72	18
ENSG00000128272	ATF4	7.5465e-05	0.0002063	0.060447	18760	1780	66	17
ENSG00000118271	TTR	7.611e-05	0.00020736	0.060964	18760	1780	48	14
ENSG00000115524	SF3B1	7.853e-05	0.00021323	0.062902	18760	1780	54	15
ENSG00000182481	KPNA2	7.9923e-05	0.00021439	0.064018	18760	1780	99	22
ENSG00000134070	IRAK2	8.0027e-05	0.00021439	0.064101	18760	1780	37	12
ENSG00000171132	PRKCE	8.0027e-05	0.00021439	0.064101	18760	1780	37	12
ENSG00000083799	CYLD	8.0027e-05	0.00021439	0.064101	18760	1780	37	12
ENSG00000168564	CDKN2AIP	8.0802e-05	0.00021574	0.064722	18760	1780	4	4
ENSG00000196083	IL1RAP	8.3778e-05	0.00022294	0.067106	18760	1780	22	9
ENSG00000112208	BAG2	8.7741e-05	0.00023272	0.070281	18760	1780	32	11
ENSG00000090621	PABPC4	9.0293e-05	0.00023791	0.072325	18760	1780	27	10
ENSG00000197063	MAFG	9.0293e-05	0.00023791	0.072325	18760	1780	27	10
ENSG00000198911	SREBF2	9.1586e-05	0.00024053	0.07336	18760	1780	67	17
ENSG00000008441	NFIX	0.00010218	0.00026661	0.08185	18760	1780	10	6
ENSG00000086200	IPO11	0.00010218	0.00026661	0.08185	18760	1780	10	6
ENSG00000140319	SRP14	0.00010499	0.00027128	0.084098	18760	1780	18	8
ENSG00000135218	CD36	0.00010499	0.00027128	0.084098	18760	1780	18	8
ENSG00000077238	IL4R	0.00010499	0.00027128	0.084098	18760	1780	18	8
ENSG00000073111	MCM2	0.00011697	0.00029918	0.093696	18760	1780	62	16
ENSG00000171867	PRNP	0.00011697	0.00029918	0.093696	18760	1780	62	16
ENSG00000173207	CKS1B	0.00011728	0.00029918	0.093943	18760	1780	14	7
ENSG00000012779	ALOX5	0.00011728	0.00029918	0.093943	18760	1780	14	7
ENSG00000148737	TCF7L2	0.00011918	0.00030306	0.095463	18760	1780	33	11
ENSG00000215301	DDX3X	0.00012096	0.00030662	0.096892	18760	1780	56	15
ENSG00000076003	MCM6	0.00012137	0.00030669	0.097221	18760	1780	50	14
ENSG00000020129	NCDN	0.0001317	0.00032761	0.10549	18760	1780	7	5
ENSG00000138092	CENPO	0.0001317	0.00032761	0.10549	18760	1780	7	5
ENSG00000150961	SEC24D	0.0001317	0.00032761	0.10549	18760	1780	7	5
ENSG00000198056	PRIM1	0.0001317	0.00032761	0.10549	18760	1780	7	5
ENSG00000132530	XAF1	0.0001317	0.00032761	0.10549	18760	1780	7	5
ENSG00000080815	PSEN1	0.00013767	0.00034139	0.11027	18760	1780	89	20
ENSG00000131462	TUBG1	0.00013854	0.00034251	0.11097	18760	1780	39	12
ENSG00000165392	WRN	0.00015954	0.0003932	0.12779	18760	1780	34	11
ENSG00000121858	TNFSF10	0.0001642	0.00040222	0.13153	18760	1780	19	8
ENSG00000138378	STAT4	0.0001642	0.00040222	0.13153	18760	1780	19	8
ENSG00000123124	WWP1	0.00017923	0.00043636	0.14356	18760	1780	40	12
ENSG00000150907	FOXO1	0.00017923	0.00043636	0.14356	18760	1780	40	12
ENSG00000142166	IFNAR1	0.00018055	0.00043693	0.14462	18760	1780	24	9
ENSG00000073050	XRCC1	0.00018055	0.00043693	0.14462	18760	1780	24	9
ENSG00000104221	BRF2	0.00018161	0.00043817	0.14547	18760	1780	58	15
ENSG00000139618	BRCA2	0.00018776	0.00044903	0.15039	18760	1780	52	14
ENSG00000131408	NR1H2	0.00018776	0.00044903	0.15039	18760	1780	52	14
ENSG00000179583	CIITA	0.0001878	0.00044903	0.15043	18760	1780	46	13
ENSG00000125740	FOSB	0.00019911	0.00047324	0.15948	18760	1780	15	7
ENSG00000102024	PLS3	0.00019911	0.00047324	0.15948	18760	1780	15	7
ENSG00000138160	KIF11	0.00020354	0.00047951	0.16303	18760	1780	11	6
ENSG00000198901	PRC1	0.00020354	0.00047951	0.16303	18760	1780	11	6
ENSG00000152778	IFIT5	0.00020354	0.00047951	0.16303	18760	1780	11	6
ENSG00000100297	MCM5	0.00021068	0.00049488	0.16875	18760	1780	35	11
ENSG00000204209	DAXX	0.00022446	0.0005257	0.17979	18760	1780	72	17
ENSG00000134686	PHC2	0.00023876	0.00055756	0.19124	18760	1780	30	10
ENSG00000136826	KLF4	0.0002478	0.00056872	0.19848	18760	1780	20	8
ENSG00000156299	TIAM1	0.0002478	0.00056872	0.19848	18760	1780	20	8
ENSG00000000938	FGR	0.0002478	0.00056872	0.19848	18760	1780	20	8
ENSG00000204103	MAFB	0.0002478	0.00056872	0.19848	18760	1780	20	8
ENSG00000134107	BHLHE40	0.0002478	0.00056872	0.19848	18760	1780	20	8
ENSG00000156127	BATF	0.0002478	0.00056872	0.19848	18760	1780	20	8
ENSG00000196923	PDLIM7	0.00025545	0.00058462	0.20462	18760	1780	25	9
ENSG00000186716	BCR	0.0002825	0.00064284	0.22628	18760	1780	54	14
ENSG00000119917	IFIT3	0.0002825	0.00064284	0.22628	18760	1780	54	14
ENSG00000089159	PXN	0.00028593	0.00064882	0.22903	18760	1780	168	30
ENSG00000132155	RAF1	0.00029521	0.00066797	0.23646	18760	1780	123	24
ENSG00000117090	SLAMF1	0.00031796	0.00070719	0.25468	18760	1780	8	5
ENSG00000172037	LAMB2	0.00031796	0.00070719	0.25468	18760	1780	8	5
ENSG00000023228	NDUFS1	0.00031796	0.00070719	0.25468	18760	1780	8	5
ENSG00000078401	EDN1	0.00031796	0.00070719	0.25468	18760	1780	8	5
ENSG00000173110	HSPA6	0.00031914	0.00070719	0.25563	18760	1780	31	10
ENSG00000165029	ABCA1	0.00031914	0.00070719	0.25563	18760	1780	31	10
ENSG00000108771	DHX58	0.00032049	0.00070719	0.25671	18760	1780	16	7
ENSG00000117632	STMN1	0.00032049	0.00070719	0.25671	18760	1780	16	7
ENSG00000165672	PRDX3	0.00032049	0.00070719	0.25671	18760	1780	16	7
ENSG00000089280	FUS	0.00034318	0.00075519	0.27489	18760	1780	55	14
ENSG00000121060	TRIM25	0.00035376	0.00077264	0.28336	18760	1780	26	9
ENSG00000065675	PRKCQ	0.00035376	0.00077264	0.28336	18760	1780	26	9
ENSG00000089685	BIRC5	0.00035401	0.00077264	0.28356	18760	1780	37	11
ENSG00000136634	IL10	0.00036243	0.00078251	0.29031	18760	1780	21	8
ENSG00000075426	FOSL2	0.00036243	0.00078251	0.29031	18760	1780	21	8
ENSG00000049541	RFC2	0.00036243	0.00078251	0.29031	18760	1780	21	8
ENSG00000175216	CKAP5	0.00036243	0.00078251	0.29031	18760	1780	21	8
ENSG00000153044	CENPH	0.00036575	0.00078514	0.29297	18760	1780	5	4
ENSG00000126777	KTN1	0.00036856	0.00078514	0.29521	18760	1780	12	6
ENSG00000140740	UQCRC2	0.00036856	0.00078514	0.29521	18760	1780	12	6
ENSG00000197329	PELI1	0.00036856	0.00078514	0.29521	18760	1780	12	6
ENSG00000146263	MMS22L	0.00036856	0.00078514	0.29521	18760	1780	12	6
ENSG00000169057	MECP2	0.00042034	0.00089308	0.33669	18760	1780	32	10
ENSG00000125952	MAX	0.00042567	0.00090201	0.34096	18760	1780	76	17
ENSG00000094804	CDC6	0.00045116	0.000951	0.36138	18760	1780	38	11
ENSG00000112531	QKI	0.00045116	0.000951	0.36138	18760	1780	38	11
ENSG00000123240	OPTN	0.00045496	0.0009565	0.36443	18760	1780	44	12
ENSG00000131711	MAP1B	0.00048047	0.0010075	0.38486	18760	1780	27	9
ENSG00000112312	GMNN	0.00049329	0.0010317	0.39512	18760	1780	17	7
ENSG00000143553	SNAPIN	0.0005461	0.0011332	0.43742	18760	1780	33	10
ENSG00000106976	DNM1	0.0005461	0.0011332	0.43742	18760	1780	33	10
ENSG00000159459	UBR1	0.0005461	0.0011332	0.43742	18760	1780	33	10
ENSG00000101665	SMAD7	0.00057291	0.0011858	0.4589	18760	1780	78	17
ENSG00000175354	PTPN2	0.0006197	0.0012728	0.49638	18760	1780	13	6
ENSG00000135899	SP110	0.0006197	0.0012728	0.49638	18760	1780	13	6
ENSG00000105281	SLC1A5	0.0006197	0.0012728	0.49638	18760	1780	13	6
ENSG00000126351	THRA	0.00063236	0.0012938	0.50652	18760	1780	65	15
ENSG00000185950	IRS2	0.00064112	0.0012938	0.51354	18760	1780	28	9
ENSG00000186153	WWOX	0.00064112	0.0012938	0.51354	18760	1780	28	9
ENSG00000109103	UNC119	0.00064486	0.0012938	0.51654	18760	1780	93	19
ENSG00000121966	CXCR4	0.00064623	0.0012938	0.51763	18760	1780	52	13
ENSG00000162909	CAPN2	0.00064769	0.0012938	0.5188	18760	1780	9	5
ENSG00000178695	KCTD12	0.00064769	0.0012938	0.5188	18760	1780	9	5
ENSG00000019582	CD74	0.00064769	0.0012938	0.5188	18760	1780	9	5
ENSG00000158186	MRAS	0.00064769	0.0012938	0.5188	18760	1780	9	5
ENSG00000137992	DBT	0.00064769	0.0012938	0.5188	18760	1780	9	5
ENSG00000023330	ALAS1	0.00064769	0.0012938	0.5188	18760	1780	9	5
ENSG00000164885	CDK5	0.00070052	0.0013958	0.56111	18760	1780	34	10
ENSG00000155363	MOV10	0.00071594	0.001416	0.57347	18760	1780	23	8
ENSG00000017797	RALBP1	0.00071594	0.001416	0.57347	18760	1780	23	8
ENSG00000161956	SENP3	0.00071594	0.001416	0.57347	18760	1780	23	8
ENSG00000136244	IL6	0.00073084	0.0014278	0.58541	18760	1780	18	7
ENSG00000111321	LTBR	0.00073084	0.0014278	0.58541	18760	1780	18	7
ENSG00000178035	IMPDH2	0.00073084	0.0014278	0.58541	18760	1780	18	7
ENSG00000180353	HCLS1	0.00073084	0.0014278	0.58541	18760	1780	18	7
ENSG00000083312	TNPO1	0.00073084	0.0014278	0.58541	18760	1780	18	7
ENSG00000196396	PTPN1	0.00075825	0.0014778	0.60736	18760	1780	73	16
ENSG00000130222	GADD45G	0.00077538	0.0015075	0.62108	18760	1780	53	13
ENSG00000160791	CCR5	0.00084174	0.0016169	0.67423	18760	1780	29	9
ENSG00000198919	DZIP3	0.00084174	0.0016169	0.67423	18760	1780	29	9
ENSG00000153234	NR4A2	0.00084174	0.0016169	0.67423	18760	1780	29	9
ENSG00000080986	NDC80	0.00084174	0.0016169	0.67423	18760	1780	29	9
ENSG00000132780	NASP	0.00084174	0.0016169	0.67423	18760	1780	29	9
ENSG00000026103	FAS	0.0008761	0.0016788	0.70176	18760	1780	74	16
ENSG00000157933	SKI	0.00088802	0.0016936	0.71131	18760	1780	35	10
ENSG00000162231	NXF1	0.00088802	0.0016936	0.71131	18760	1780	35	10
ENSG00000082781	ITGB5	0.00097235	0.0018456	0.77885	18760	1780	24	8
ENSG00000105851	PIK3CG	0.00097235	0.0018456	0.77885	18760	1780	24	8
ENSG00000137101	CD72	0.00099336	0.0018591	0.79568	18760	1780	6	4
ENSG00000173369	C1QB	0.00099336	0.0018591	0.79568	18760	1780	6	4
ENSG00000183049	CAMK1D	0.00099336	0.0018591	0.79568	18760	1780	6	4
ENSG00000079739	PGM1	0.00099336	0.0018591	0.79568	18760	1780	6	4
ENSG00000144746	ARL6IP5	0.00099336	0.0018591	0.79568	18760	1780	6	4
ENSG00000103657	HERC1	0.00099336	0.0018591	0.79568	18760	1780	6	4
ENSG00000168811	IL12A	0.0010477	0.0019426	0.83921	18760	1780	19	7
ENSG00000118971	CCND2	0.0010477	0.0019426	0.83921	18760	1780	19	7
ENSG00000164818	HEATR2	0.0010477	0.0019426	0.83921	18760	1780	19	7
ENSG00000139083	ETV6	0.0010477	0.0019426	0.83921	18760	1780	19	7
ENSG00000112096	SOD2	0.001079	0.001996	0.86426	18760	1780	42	11
ENSG00000051180	RAD51	0.0010966	0.0020239	0.87839	18760	1780	55	13
ENSG00000137947	GTF2B	0.0011625	0.0021398	0.93119	18760	1780	69	15
ENSG00000162512	SDC3	0.0011727	0.0021398	0.93937	18760	1780	10	5
ENSG00000120949	TNFRSF8	0.0011727	0.0021398	0.93937	18760	1780	10	5
ENSG00000198931	APRT	0.0011727	0.0021398	0.93937	18760	1780	10	5
ENSG00000127481	UBR4	0.0011727	0.0021398	0.93937	18760	1780	10	5
ENSG00000078967	UBE2D4	0.0012873	0.0023435	1	18760	1780	84	17
ENSG00000130164	LDLR	0.0012947	0.0023516	1	18760	1780	25	8
ENSG00000168214	RBPJ	0.0013891	0.0025061	1	18760	1780	31	9
ENSG00000198563	DDX39B	0.0013891	0.0025061	1	18760	1780	31	9
ENSG00000153094	BCL2L11	0.0013891	0.0025061	1	18760	1780	31	9
ENSG00000144021	CIAO1	0.0014438	0.0025988	1	18760	1780	50	12
ENSG00000049449	RCN1	0.0014816	0.002643	1	18760	1780	15	6
ENSG00000160703	NLRX1	0.0014816	0.002643	1	18760	1780	15	6
ENSG00000138646	HERC5	0.0014816	0.002643	1	18760	1780	15	6
ENSG00000010803	SCMH1	0.0014816	0.002643	1	18760	1780	15	6
ENSG00000148180	GSN	0.0016932	0.0030017	1	18760	1780	26	8
ENSG00000108510	MED13	0.0016932	0.0030017	1	18760	1780	26	8
ENSG00000075413	MARK3	0.0016976	0.0030017	1	18760	1780	38	10
ENSG00000073756	PTGS2	0.0016976	0.0030017	1	18760	1780	38	10
ENSG00000114030	KPNA1	0.0017096	0.0030163	1	18760	1780	51	12
ENSG00000120802	TMPO	0.00175	0.0030739	1	18760	1780	32	9
ENSG00000124216	SNAI1	0.00175	0.0030739	1	18760	1780	32	9
ENSG00000204580	DDR1	0.0019465	0.0033821	1	18760	1780	11	5
ENSG00000115355	CCDC88A	0.0019465	0.0033821	1	18760	1780	11	5
ENSG00000163874	ZC3H12A	0.0019465	0.0033821	1	18760	1780	11	5
ENSG00000137843	PAK6	0.0019465	0.0033821	1	18760	1780	11	5
ENSG00000163661	PTX3	0.0019465	0.0033821	1	18760	1780	11	5
ENSG00000069966	GNB5	0.0019819	0.0034362	1	18760	1780	21	7
ENSG00000172819	RARG	0.0020672	0.0035761	1	18760	1780	39	10
ENSG00000078725	DBC1	0.0020983	0.0035761	1	18760	1780	7	4
ENSG00000143155	TIPRL	0.0020983	0.0035761	1	18760	1780	7	4
ENSG00000160710	ADAR	0.0020983	0.0035761	1	18760	1780	7	4
ENSG00000085872	CHERP	0.0020983	0.0035761	1	18760	1780	7	4
ENSG00000152689	RASGRP3	0.0020983	0.0035761	1	18760	1780	7	4
ENSG00000111224	PARP11	0.0020983	0.0035761	1	18760	1780	7	4
ENSG00000141068	KSR1	0.0020983	0.0035761	1	18760	1780	7	4
ENSG00000132109	TRIM21	0.0021786	0.0036972	1	18760	1780	27	8
ENSG00000158169	FANCC	0.0021787	0.0036972	1	18760	1780	33	9
ENSG00000197448	GSTK1	0.0021864	0.0037026	1	18760	1780	96	18
ENSG00000156970	BUB1B	0.0022606	0.003812	1	18760	1780	46	11
ENSG00000185745	IFIT1	0.0022606	0.003812	1	18760	1780	46	11
ENSG00000165527	ARF6	0.0023676	0.0039841	1	18760	1780	128	22
ENSG00000131747	TOP2A	0.0024956	0.0041907	1	18760	1780	40	10
ENSG00000198947	DMD	0.0026318	0.0043918	1	18760	1780	22	7
ENSG00000071794	HLTF	0.0026318	0.0043918	1	18760	1780	22	7
ENSG00000083168	KAT6A	0.0026318	0.0043918	1	18760	1780	22	7
ENSG00000065328	MCM10	0.0026828	0.0044676	1	18760	1780	34	9
ENSG00000004975	DVL2	0.0027355	0.0045459	1	18760	1780	61	13
ENSG00000057657	PRDM1	0.0027424	0.004548	1	18760	1780	54	12
ENSG00000095794	CREM	0.0027615	0.0045701	1	18760	1780	28	8
ENSG00000101868	POLA1	0.0030029	0.0048888	1	18760	1780	17	6
ENSG00000112640	PPP2R5D	0.0030029	0.0048888	1	18760	1780	17	6
ENSG00000149532	CPSF7	0.0030029	0.0048888	1	18760	1780	17	6
ENSG00000138778	CENPE	0.0030029	0.0048888	1	18760	1780	17	6
ENSG00000139546	TARBP2	0.0030029	0.0048888	1	18760	1780	17	6
ENSG00000166128	RAB8B	0.0030029	0.0048888	1	18760	1780	17	6
ENSG00000196712	NF1	0.0030029	0.0048888	1	18760	1780	17	6
ENSG00000071054	MAP4K4	0.0030029	0.0048888	1	18760	1780	17	6
ENSG00000146701	MDH2	0.003021	0.0048983	1	18760	1780	12	5
ENSG00000151150	ANK3	0.003021	0.0048983	1	18760	1780	12	5
ENSG00000196781	TLE1	0.0032124	0.0051982	1	18760	1780	92	17
ENSG00000115310	RTN4	0.0032699	0.0052699	1	18760	1780	35	9
ENSG00000116062	MSH6	0.0032699	0.0052699	1	18760	1780	35	9
ENSG00000123405	NFE2	0.0034252	0.0055093	1	18760	1780	23	7
ENSG00000100097	LGALS1	0.0034527	0.0055424	1	18760	1780	29	8
ENSG00000104228	TRIM35	0.0037992	0.0060621	1	18760	1780	8	4
ENSG00000151729	SLC25A4	0.0037992	0.0060621	1	18760	1780	8	4
ENSG00000137842	TMEM62	0.0037992	0.0060621	1	18760	1780	8	4
ENSG00000070087	PFN2	0.0039475	0.0062861	1	18760	1780	36	9
ENSG00000114978	MOB1A	0.004078	0.0063798	1	18760	1780	18	6
ENSG00000173230	GOLGB1	0.004078	0.0063798	1	18760	1780	18	6
ENSG00000128340	RAC2	0.004078	0.0063798	1	18760	1780	18	6
ENSG00000038427	VCAN	0.004078	0.0063798	1	18760	1780	18	6
ENSG00000070501	POLB	0.004078	0.0063798	1	18760	1780	18	6
ENSG00000116830	TTF2	0.004078	0.0063798	1	18760	1780	18	6
ENSG00000072364	AFF4	0.004078	0.0063798	1	18760	1780	18	6
ENSG00000073614	KDM5A	0.004078	0.0063798	1	18760	1780	18	6
ENSG00000163602	RYBP	0.004078	0.0063798	1	18760	1780	18	6
ENSG00000104825	NFKBIB	0.0040997	0.0064012	1	18760	1780	79	15
ENSG00000081237	PTPRC	0.0041982	0.0065423	1	18760	1780	57	12
ENSG00000116604	MEF2D	0.0042629	0.0066302	1	18760	1780	30	8
ENSG00000151332	MBIP	0.0043781	0.006783	1	18760	1780	24	7
ENSG00000119535	CSF3R	0.0043781	0.006783	1	18760	1780	24	7
ENSG00000184702	2005-09-01	0.0044443	0.0068066	1	18760	1780	13	5
ENSG00000115884	SDC1	0.0044443	0.0068066	1	18760	1780	13	5
ENSG00000121691	CAT	0.0044443	0.0068066	1	18760	1780	13	5
ENSG00000076864	RAP1GAP	0.0044443	0.0068066	1	18760	1780	13	5
ENSG00000162616	DNAJB4	0.0044443	0.0068066	1	18760	1780	13	5
ENSG00000087152	ATXN7L3	0.0044443	0.0068066	1	18760	1780	13	5
ENSG00000079805	DNM2	0.004793	0.0073267	1	18760	1780	58	12
ENSG00000119922	IFIT2	0.0049099	0.007491	1	18760	1780	44	10
ENSG00000080839	RBL1	0.0050776	0.0077322	1	18760	1780	81	15
ENSG00000170458	CD14	0.005396	0.0081704	1	18760	1780	19	6
ENSG00000057935	MTA3	0.005396	0.0081704	1	18760	1780	19	6
ENSG00000163399	ATP1A1	0.005396	0.0081704	1	18760	1780	19	6
ENSG00000149923	PPP4C	0.0054479	0.0082336	1	18760	1780	59	12
ENSG00000051108	HERPUD1	0.0055052	0.0083045	1	18760	1780	25	7
ENSG00000149177	PTPRJ	0.0056033	0.0084365	1	18760	1780	38	9
ENSG00000166228	PCBD1	0.0060746	0.0091291	1	18760	1780	75	14
ENSG00000133639	BTG1	0.0061909	0.009269	1	18760	1780	9	4
ENSG00000141655	TNFRSF11A	0.0061909	0.009269	1	18760	1780	9	4
ENSG00000176658	MYO1D	0.0062588	0.009301	1	18760	1780	14	5
ENSG00000060566	CREB3L3	0.0062588	0.009301	1	18760	1780	14	5
ENSG00000077152	UBE2T	0.0062588	0.009301	1	18760	1780	14	5
ENSG00000133835	HSD17B4	0.0062588	0.009301	1	18760	1780	14	5
ENSG00000161800	RACGAP1	0.0068205	0.01008	1	18760	1780	26	7
ENSG00000175895	PLEKHF2	0.0068205	0.01008	1	18760	1780	26	7
ENSG00000092847	EIF2C1	0.0068205	0.01008	1	18760	1780	26	7
ENSG00000049540	ELN	0.0069788	0.010142	1	18760	1780	20	6
ENSG00000135723	FHOD1	0.0069788	0.010142	1	18760	1780	20	6
ENSG00000148773	MKI67	0.0069788	0.010142	1	18760	1780	20	6
ENSG00000143228	NUF2	0.0069788	0.010142	1	18760	1780	20	6
ENSG00000107960	OBFC1	0.0069788	0.010142	1	18760	1780	20	6
ENSG00000032219	ARID4A	0.0069788	0.010142	1	18760	1780	20	6
ENSG00000034152	MAP2K3	0.0069788	0.010142	1	18760	1780	20	6
ENSG00000059728	MXD1	0.0069788	0.010142	1	18760	1780	20	6
ENSG00000164104	HMGB2	0.0069788	0.010142	1	18760	1780	20	6
ENSG00000136536	2007-03-01	0.0069895	0.010142	1	18760	1780	5	3
ENSG00000101109	STK4	0.007505	0.010812	1	18760	1780	33	8
ENSG00000127884	ECHS1	0.007505	0.010812	1	18760	1780	33	8
ENSG00000069667	RORA	0.007505	0.010812	1	18760	1780	33	8
ENSG00000108469	RECQL5	0.007505	0.010812	1	18760	1780	33	8
ENSG00000137936	BCAR3	0.0076054	0.010898	1	18760	1780	47	10
ENSG00000129315	CCNT1	0.0076054	0.010898	1	18760	1780	47	10
ENSG00000015475	BID	0.0076054	0.010898	1	18760	1780	47	10
ENSG00000131788	PIAS3	0.0077049	0.011021	1	18760	1780	40	9
ENSG00000118260	CREB1	0.0079828	0.011398	1	18760	1780	241	33
ENSG00000071539	TRIP13	0.0082937	0.011818	1	18760	1780	55	11
ENSG00000170889	RPS9	0.0083363	0.011818	1	18760	1780	27	7
ENSG00000157514	TSC22D3	0.0083363	0.011818	1	18760	1780	27	7
ENSG00000068305	MEF2A	0.0083363	0.011818	1	18760	1780	27	7
ENSG00000102908	NFAT5	0.0084992	0.011923	1	18760	1780	15	5
ENSG00000023909	GCLM	0.0084992	0.011923	1	18760	1780	15	5
ENSG00000168411	RFWD3	0.0084992	0.011923	1	18760	1780	15	5
ENSG00000144283	PKP4	0.0084992	0.011923	1	18760	1780	15	5
ENSG00000109654	TRIM2	0.0084992	0.011923	1	18760	1780	15	5
ENSG00000130638	ATXN10	0.0084992	0.011923	1	18760	1780	15	5
ENSG00000177374	HIC1	0.0088455	0.012322	1	18760	1780	21	6
ENSG00000105245	NUMBL	0.0088455	0.012322	1	18760	1780	21	6
ENSG00000128016	ZFP36	0.0088455	0.012322	1	18760	1780	21	6
ENSG00000157456	CCNB2	0.0088455	0.012322	1	18760	1780	21	6
ENSG00000146729	GBAS	0.0088856	0.012357	1	18760	1780	34	8
ENSG00000095951	HIVEP1	0.008938	0.012408	1	18760	1780	41	9
ENSG00000110876	SELPLG	0.0093409	0.012878	1	18760	1780	10	4
ENSG00000050405	LIMA1	0.0093409	0.012878	1	18760	1780	10	4
ENSG00000240065	PSMB9	0.0093409	0.012878	1	18760	1780	10	4
ENSG00000167721	TSR1	0.0093409	0.012878	1	18760	1780	10	4
ENSG00000110713	NUP98	0.010063	0.013802	1	18760	1780	28	7
ENSG00000136653	RASSF5	0.010063	0.013802	1	18760	1780	28	7
ENSG00000085978	ATG16L1	0.010063	0.013802	1	18760	1780	28	7
ENSG00000075618	FSCN1	0.010299	0.014102	1	18760	1780	42	9
ENSG00000148498	PARD3	0.010428	0.014254	1	18760	1780	35	8
ENSG00000158710	TAGLN2	0.011011	0.015025	1	18760	1780	22	6
ENSG00000133119	RFC3	0.011192	0.01522	1	18760	1780	16	5
ENSG00000114739	ACVR2B	0.011192	0.01522	1	18760	1780	16	5
ENSG00000197019	SERTAD1	0.012009	0.016304	1	18760	1780	29	7
ENSG00000013810	TACC3	0.013288	0.017919	1	18760	1780	11	4
ENSG00000100442	FKBP3	0.013288	0.017919	1	18760	1780	11	4
ENSG00000108700	CCL8	0.013288	0.017919	1	18760	1780	11	4
ENSG00000117289	TXNIP	0.013288	0.017919	1	18760	1780	11	4
ENSG00000165168	CYBB	0.013487	0.018096	1	18760	1780	23	6
ENSG00000158402	CDC25C	0.013487	0.018096	1	18760	1780	23	6
ENSG00000129219	PLD2	0.013487	0.018096	1	18760	1780	23	6
ENSG00000113810	SMC4	0.014354	0.019226	1	18760	1780	17	5
ENSG00000167978	SRRM2	0.015303	0.020464	1	18760	1780	128	19
ENSG00000116455	WDR77	0.01608	0.021431	1	18760	1780	38	8
ENSG00000112715	VEGFA	0.01608	0.021431	1	18760	1780	38	8
ENSG00000100804	PSMB5	0.016584	0.022066	1	18760	1780	31	7
ENSG00000100697	DICER1	0.017992	0.023811	1	18760	1780	18	5
ENSG00000132376	INPP5K	0.017992	0.023811	1	18760	1780	18	5
ENSG00000117528	ABCD3	0.017992	0.023811	1	18760	1780	18	5
ENSG00000147465	STAR	0.018044	0.023811	1	18760	1780	12	4
ENSG00000186834	HEXIM1	0.018044	0.023811	1	18760	1780	12	4
ENSG00000119408	NEK6	0.019147	0.025225	1	18760	1780	47	9
ENSG00000100368	CSF2RB	0.019393	0.025431	1	18760	1780	25	6
ENSG00000173020	ADRBK1	0.019393	0.025431	1	18760	1780	25	6
ENSG00000136869	TLR4	0.019398	0.025431	1	18760	1780	55	10
ENSG00000110944	IL23A	0.020047	0.026238	1	18760	1780	7	3
ENSG00000157764	BRAF	0.020727	0.02704	1	18760	1780	40	8
ENSG00000072518	MARK2	0.020727	0.02704	1	18760	1780	40	8
ENSG00000112851	ERBB2IP	0.021074	0.027448	1	18760	1780	64	11
ENSG00000164045	CDC25A	0.021381	0.027802	1	18760	1780	56	10
ENSG00000132356	PRKAA1	0.021455	0.027854	1	18760	1780	81	13
ENSG00000146278	PNRC1	0.022105	0.028651	1	18760	1780	19	5
ENSG00000055483	USP36	0.022824	0.029534	1	18760	1780	26	6
ENSG00000157601	MX1	0.023595	0.030472	1	18760	1780	13	4
ENSG00000151491	EPS8	0.023662	0.030472	1	18760	1780	49	9
ENSG00000131981	LGALS3	0.023662	0.030472	1	18760	1780	49	9
ENSG00000104375	STK3	0.025175	0.032316	1	18760	1780	34	7
ENSG00000156587	UBE2L6	0.025175	0.032316	1	18760	1780	34	7
ENSG00000156709	AIFM1	0.026074	0.033416	1	18760	1780	42	8
ENSG00000137462	TLR2	0.026125	0.033429	1	18760	1780	50	9
ENSG00000087095	NLK	0.026566	0.033884	1	18760	1780	27	6
ENSG00000178104	PDE4DIP	0.026566	0.033884	1	18760	1780	27	6
ENSG00000112511	PHF1	0.026682	0.033925	1	18760	1780	20	5
ENSG00000204304	PBX2	0.026682	0.033925	1	18760	1780	20	5
ENSG00000105011	ASF1B	0.02849	0.036165	1	18760	1780	35	7
ENSG00000109062	SLC9A3R1	0.028721	0.036401	1	18760	1780	51	9
ENSG00000168062	BATF2	0.029036	0.036742	1	18760	1780	8	3
ENSG00000129810	SGOL1	0.029904	0.037662	1	18760	1780	14	4
ENSG00000070081	NUCB2	0.029904	0.037662	1	18760	1780	14	4
ENSG00000123136	DDX39A	0.029904	0.037662	1	18760	1780	14	4
ENSG00000156273	BACH1	0.030609	0.03825	1	18760	1780	28	6
ENSG00000128050	PAICS	0.030609	0.03825	1	18760	1780	28	6
ENSG00000138029	HADHB	0.030609	0.03825	1	18760	1780	28	6
ENSG00000161638	ITGA5	0.030609	0.03825	1	18760	1780	28	6
ENSG00000106346	USP42	0.030609	0.03825	1	18760	1780	28	6
ENSG00000172175	MALT1	0.031704	0.03931	1	18760	1780	21	5
ENSG00000079277	MKNK1	0.031704	0.03931	1	18760	1780	21	5
ENSG00000213722	DDAH2	0.031704	0.03931	1	18760	1780	21	5
ENSG00000099940	SNAP29	0.031704	0.03931	1	18760	1780	21	5
ENSG00000090376	IRAK3	0.031704	0.03931	1	18760	1780	21	5
ENSG00000204287	HLA-DRA	0.032018	0.039456	1	18760	1780	36	7
ENSG00000143207	RFWD2	0.032018	0.039456	1	18760	1780	36	7
ENSG00000112664	NUDT3	0.032018	0.039456	1	18760	1780	36	7
ENSG00000123200	ZC3H13	0.032018	0.039456	1	18760	1780	36	7
ENSG00000163435	ELF3	0.03209	0.039484	1	18760	1780	44	8
ENSG00000106100	NOD1	0.034939	0.042858	1	18760	1780	29	6
ENSG00000148356	LRSAM1	0.034939	0.042858	1	18760	1780	29	6
ENSG00000103932	RPAP1	0.035749	0.043785	1	18760	1780	37	7
ENSG00000167325	RRM1	0.036914	0.0448	1	18760	1780	15	4
ENSG00000115267	IFIH1	0.036914	0.0448	1	18760	1780	15	4
ENSG00000160307	S100B	0.036914	0.0448	1	18760	1780	15	4
ENSG00000151320	AKAP6	0.036914	0.0448	1	18760	1780	15	4
ENSG00000005961	ITGA2B	0.036914	0.0448	1	18760	1780	15	4
ENSG00000213672	NCKIPSD	0.036914	0.0448	1	18760	1780	15	4
ENSG00000120896	SORBS3	0.037142	0.044873	1	18760	1780	22	5
ENSG00000085117	CD82	0.037142	0.044873	1	18760	1780	22	5
ENSG00000122877	EGR2	0.037142	0.044873	1	18760	1780	22	5
ENSG00000179222	MAGED1	0.038261	0.046156	1	18760	1780	63	10
ENSG00000132589	FLOT2	0.039426	0.047481	1	18760	1780	9	3
ENSG00000106366	SERPINE1	0.039538	0.047481	1	18760	1780	30	6
ENSG00000175213	ZNF408	0.039538	0.047481	1	18760	1780	30	6
ENSG00000101400	SNTA1	0.041054	0.049228	1	18760	1780	64	10
ENSG00000168291	PDHB	0.042963	0.05144	1	18760	1780	23	5
ENSG00000184634	MED12	0.043498	0.052002	1	18760	1780	56	9
ENSG00000171793	CTPS1	0.044556	0.05303	1	18760	1780	16	4
ENSG00000204305	AGER	0.044556	0.05303	1	18760	1780	16	4
ENSG00000140374	ETFA	0.044556	0.05303	1	18760	1780	16	4
ENSG00000183283	DAZAP2	0.046763	0.055574	1	18760	1780	57	9
ENSG00000152894	PTPRK	0.049128	0.058041	1	18760	1780	24	5
ENSG00000092094	OSGEP	0.049128	0.058041	1	18760	1780	24	5
ENSG00000139626	ITGB7	0.049128	0.058041	1	18760	1780	24	5
ENSG00000137575	SDCBP	0.049128	0.058041	1	18760	1780	24	5
ENSG00000099917	MED15	0.052435	0.061765	1	18760	1780	41	7
ENSG00000130396	MLLT4	0.052435	0.061765	1	18760	1780	41	7
ENSG00000006468	ETV1	0.052745	0.061767	1	18760	1780	17	4
ENSG00000133818	RRAS2	0.052745	0.061767	1	18760	1780	17	4
ENSG00000102103	PQBP1	0.052745	0.061767	1	18760	1780	17	4
ENSG00000111328	CDK2AP1	0.052745	0.061767	1	18760	1780	17	4
ENSG00000116741	RGS2	0.053531	0.062596	1	18760	1780	59	9
ENSG00000164758	MED30	0.054715	0.063888	1	18760	1780	33	6
ENSG00000186951	PPARA	0.056962	0.066317	1	18760	1780	42	7
ENSG00000105404	RABAC1	0.056962	0.066317	1	18760	1780	42	7
ENSG00000130066	SAT1	0.060547	0.070389	1	18760	1780	61	9
ENSG00000135801	TAF5L	0.061389	0.070956	1	18760	1780	18	4
ENSG00000082074	FYB	0.061389	0.070956	1	18760	1780	18	4
ENSG00000185043	CIB1	0.061389	0.070956	1	18760	1780	18	4
ENSG00000116584	ARHGEF2	0.061389	0.070956	1	18760	1780	18	4
ENSG00000162711	NLRP3	0.063461	0.073246	1	18760	1780	11	3
ENSG00000163635	ATXN7	0.065574	0.075575	1	18760	1780	72	10
ENSG00000164164	OTUD4	0.065713	0.075627	1	18760	1780	35	6
ENSG00000116288	PARK7	0.066307	0.076201	1	18760	1780	44	7
ENSG00000162889	MAPKAPK2	0.07039	0.080317	1	18760	1780	19	4
ENSG00000130254	SAFB2	0.07039	0.080317	1	18760	1780	19	4
ENSG00000092853	CLSPN	0.07039	0.080317	1	18760	1780	19	4
ENSG00000132694	ARHGEF11	0.07039	0.080317	1	18760	1780	19	4
ENSG00000178184	PARD6G	0.07039	0.080317	1	18760	1780	19	4
ENSG00000101557	USP14	0.071385	0.081337	1	18760	1780	36	6
ENSG00000089220	PEBP1	0.076287	0.086798	1	18760	1780	28	5
ENSG00000091409	ITGA6	0.076595	0.087025	1	18760	1780	12	3
ENSG00000122257	RBBP6	0.077129	0.087384	1	18760	1780	37	6
ENSG00000143546	S100A8	0.077129	0.087384	1	18760	1780	37	6
ENSG00000162367	TAL1	0.077936	0.088173	1	18760	1780	56	8
ENSG00000007968	E2F2	0.07965	0.089859	1	18760	1780	20	4
ENSG00000116809	ZBTB17	0.07965	0.089859	1	18760	1780	20	4
ENSG00000124214	STAU1	0.080732	0.090951	1	18760	1780	47	7
ENSG00000123908	EIF2C2	0.081854	0.092085	1	18760	1780	98	12
ENSG00000136603	SKIL	0.083354	0.093641	1	18760	1780	88	11
ENSG00000140368	PSTPIP1	0.085561	0.095986	1	18760	1780	48	7
ENSG00000129245	FXR2	0.08573	0.096041	1	18760	1780	68	9
ENSG00000088930	XRN2	0.089066	0.09964	1	18760	1780	21	4
ENSG00000137822	TUBGCP4	0.090646	0.10127	1	18760	1780	30	5
ENSG00000136436	CALCOCO2	0.092712	0.10343	1	18760	1780	70	9
ENSG00000094880	CDC23	0.094468	0.10524	1	18760	1780	40	6
ENSG00000087074	PPP1R15A	0.098542	0.10963	1	18760	1780	22	4
ENSG00000163220	S100A9	0.10798	0.11996	1	18760	1780	23	4
ENSG00000172493	AFF1	0.1173	0.12995	1	18760	1780	24	4
ENSG00000100320	RBFOX2	0.1173	0.12995	1	18760	1780	24	4
ENSG00000132254	ARFIP2	0.1175	0.13	1	18760	1780	15	3
ENSG00000103510	KAT8	0.11885	0.1313	1	18760	1780	34	5
ENSG00000110651	CD81	0.1264	0.13946	1	18760	1780	25	4
ENSG00000160049	DFFA	0.13522	0.14878	1	18760	1780	26	4
ENSG00000102081	FMR1	0.13522	0.14878	1	18760	1780	26	4
ENSG00000130826	DKC1	0.14389	0.1581	1	18760	1780	17	3
ENSG00000164327	RICTOR	0.14821	0.16263	1	18760	1780	51	6
ENSG00000168002	POLR2G	0.14945	0.16377	1	18760	1780	39	5
ENSG00000135503	ACVR1B	0.15175	0.16605	1	18760	1780	28	4
ENSG00000151090	THRB	0.16236	0.17743	1	18760	1780	56	6
ENSG00000028277	POU2F2	0.16642	0.18136	1	18760	1780	30	4
ENSG00000125166	GOT2	0.16642	0.18136	1	18760	1780	30	4
ENSG00000187239	FNBP1	0.168	0.18284	1	18760	1780	19	3
ENSG00000067082	KLF6	0.17891	0.19445	1	18760	1780	20	3
ENSG00000130307	USHBP1	0.19966	0.21641	1	18760	1780	37	4
ENSG00000138448	ITGAV	0.20613	0.22282	1	18760	1780	23	3
ENSG00000160271	RALGDS	0.20613	0.22282	1	18760	1780	23	3
ENSG00000240972	MIF	0.23167	0.25009	1	18760	1780	28	3
ENSG00000157227	MMP14	0.2746	0.29564	1	18760	1780	17	2
ENSG00000005810	MYCBP2	0.28287	0.30413	1	18760	1780	19	2
ENSG00000142192	APP	999	1	1	18760	1780	120	319
ENSG00000166803	KIAA0101	999	1	1	18760	1780	3	102
ENSG00000187608	ISG15	999	1	1	18760	1780	37	46
ENSG00000145901	TNIP1	999	1	1	18760	1780	29	30
ENSG00000114346	ECT2	999	1	1	18760	1780	12	29
ENSG00000109685	WHSC1	999	1	1	18760	1780	7	23
ENSG00000163104	SMARCAD1	999	1	1	18760	1780	2	23
ENSG00000174405	LIG4	999	1	1	18760	1780	14	22
ENSG00000090447	TFAP4	999	1	1	18760	1780	7	18
ENSG00000197272	IL27	999	1	1	18760	1780	5	19
ENSG00000185215	TNFAIP2	999	1	1	18760	1780	2	18
ENSG00000171206	TRIM8	999	1	1	18760	1780	11	16
ENSG00000115009	CCL20	999	1	1	18760	1780	9	17
ENSG00000184922	FMNL1	999	1	1	18760	1780	8	16
ENSG00000125868	DSTN	999	1	1	18760	1780	12	16
ENSG00000124523	SIRT5	999	1	1	18760	1780	2	10
ENSG00000176014	TUBB6	999	1	1	18760	1780	8	10
ENSG00000164062	APEH	999	1	1	18760	1780	8	12
ENSG00000140263	SORD	999	1	1	18760	1780	6	9
ENSG00000159363	ATP13A2	999	1	1	18760	1780	1	8
ENSG00000167508	MVD	999	1	1	18760	1780	4	9
ENSG00000139517	LNX2	999	1	1	18760	1780	4	7
ENSG00000258947	TUBB3	999	1	1	18760	1780	2	7
ENSG00000141293	SKAP1	999	1	1	18760	1780	8	9
ENSG00000174547	MRPL11	999	1	1	18760	1780	2	8
ENSG00000087302	C14orf166	999	1	1	18760	1780	6	8
ENSG00000135677	GNS	999	1	1	18760	1780	6	8
ENSG00000117525	F3	999	1	1	18760	1780	6	8
ENSG00000131203	IDO1	999	1	1	18760	1780	7	8
ENSG00000138413	IDH1	999	1	1	18760	1780	2	8
ENSG00000110047	EHD1	999	1	1	18760	1780	7	8
ENSG00000005020	SKAP2	999	1	1	18760	1780	5	7
ENSG00000083720	OXCT1	999	1	1	18760	1780	2	8
ENSG00000135636	DYSF	999	1	1	18760	1780	1	5
ENSG00000115919	KYNU	999	1	1	18760	1780	1	7
ENSG00000119125	GDA	999	1	1	18760	1780	3	6
ENSG00000167792	NDUFV1	999	1	1	18760	1780	3	6
ENSG00000124831	LRRFIP1	999	1	1	18760	1780	4	6
ENSG00000160131	VMA21	999	1	1	18760	1780	4	5
ENSG00000091140	DLD	999	1	1	18760	1780	5	6
ENSG00000107159	CA9	999	1	1	18760	1780	3	6
ENSG00000164904	ALDH7A1	999	1	1	18760	1780	4	6
ENSG00000143436	MRPL9	999	1	1	18760	1780	4	6
ENSG00000115364	MRPL19	999	1	1	18760	1780	4	6
ENSG00000112304	ACOT13	999	1	1	18760	1780	4	5
ENSG00000198554	WDHD1	999	1	1	18760	1780	4	6
ENSG00000104687	GSR	999	1	1	18760	1780	3	4
ENSG00000160193	WDR4	999	1	1	18760	1780	1	4
ENSG00000114686	MRPL3	999	1	1	18760	1780	3	5
ENSG00000155975	VPS37A	999	1	1	18760	1780	4	5
ENSG00000154723	ATP5J	999	1	1	18760	1780	4	5
ENSG00000112972	HMGCS1	999	1	1	18760	1780	2	5
ENSG00000154719	MRPL39	999	1	1	18760	1780	3	5
ENSG00000142634	EFHD2	999	1	1	18760	1780	2	5
ENSG00000180628	PCGF5	999	1	1	18760	1780	3	4
ENSG00000083290	ULK2	0.18413	0.19984	1	18760	1780	54	5
ENSG00000101224	CDC25B	0.25491	0.27481	1	18760	1780	28	2
ENSG00000130779	CLIP1	0.38526	0.41366	1	18760	1780	11	1
