# Supplementary material for: MicroRNA Regulation of Bovine Monocyte Inflammatory and Metabolic Networks in an In Vivo Infection Model
Source: G3 (Bethesda). 2014 Jan 23;4(6):957–71. doi: 10.1534/g3.113.009936 (PMC4065264; doi:10.1534/g3.113.009936)
Supplement: Supporting Information [file supp_g3.113.009936_TableS9.xlsx]

## Sheet: KEGG pathways
Pathway Name	Source Name	Pathway uploaded gene count	Genes in InnateDB for this entity	Genes Ratio	Pathway p-value	Pathway p-value (corrected)	Gene Symbols
Jak-STAT signaling pathway	KEGG	30	150	0.2	1.56692e-18	1.04827e-15	CREBBP ; CSF2RB ; CSF3R ; EP300 ; IFNAR1 ; IFNAR2 ; IL10 ; IL12B ; IL2RA ; IL2RB ; IL4R ; IL6 ; IL7R ; JAK1 ; JAK2 ; JAK3 ; OSM ; PIAS1 ; PIAS3 ; PIK3R2 ; PIK3R5 ; PTPN6 ; SOCS1 ; SOCS3 ; SPRY1 ; STAT2 ; STAT5A ; STAT5B ; STAT6 ; TYK2 ;
Pathways in cancer	KEGG	40	323	0.12	1.16614e-16	3.90075e-14	BIRC2 ; BIRC3 ; BRCA2 ; CREBBP ; CRKL ; CSF3R ; E2F2 ; EP300 ; FAS ; FOS ; HIF1A ; IKBKB ; IL6 ; ITGA2B ; JAK1 ; LAMB2 ; MAX ; NFKB1 ; NFKB2 ; NFKBIA ; PIAS1 ; PIAS3 ; PIK3R2 ; PIK3R5 ; PLCG2 ; PPARD ; PPARG ; PRKCA ; RAC1 ; RAF1 ; RELA ; RXRA ; SPI1 ; STAT5A ; STAT5B ; TCF7L2 ; TRAF1 ; TRAF3 ; TRAF5 ; VEGFA ;
Osteoclast differentiation	KEGG	26	127	0.2	1.89786e-16	4.23223e-14	CSF1 ; CYBB ; FOS ; FOSL2 ; IFNAR1 ; IFNAR2 ; IKBKB ; JAK1 ; JUNB ; LCP2 ; NCF1 ; NFKB1 ; NFKB2 ; NFKBIA ; PIK3R2 ; PIK3R5 ; PLCG2 ; PPARG ; RAC1 ; RELA ; SOCS1 ; SOCS3 ; SPI1 ; STAT2 ; TNFRSF1A ; TYK2 ;
Hepatitis C	KEGG	23	134	0.17	6.04826e-13	3.3719e-11	CD81 ; IFNAR1 ; IFNAR2 ; IKBKB ; IRF1 ; IRF7 ; JAK1 ; NFKB1 ; NFKBIA ; PIAS1 ; PIAS3 ; PIK3R2 ; PIK3R5 ; PPARA ; RAF1 ; RELA ; RIPK1 ; RXRA ; SOCS3 ; STAT2 ; TNFRSF1A ; TRAF3 ; TYK2 ;
Toll-like receptor signaling pathway	KEGG	20	102	0.2	1.58209e-12	6.6151e-11	FOS ; IFNAR1 ; IFNAR2 ; IKBKB ; IL12B ; IL6 ; IRAK1 ; IRF7 ; MAP3K8 ; MYD88 ; NFKB1 ; NFKBIA ; PIK3R2 ; PIK3R5 ; RAC1 ; RELA ; RIPK1 ; TIRAP ; TLR4 ; TRAF3 ;
Chemokine signaling pathway	KEGG	26	184	0.14	1.91605e-12	7.54021e-11	ADRBK1 ; ARRB2 ; BCAR1 ; CCL20 ; CCL8 ; CRKL ; FGR ; IKBKB ; JAK2 ; JAK3 ; LYN ; NCF1 ; NFKB1 ; NFKBIA ; NFKBIB ; PIK3R2 ; PIK3R5 ; PTK2B ; RAC1 ; RAF1 ; RELA ; STAT2 ; STAT5B ; TIAM1 ; TIAM2 ; WAS ;
Small cell lung cancer	KEGG	18	84	0.21	4.385e-12	1.39694e-10	BIRC2 ; BIRC3 ; E2F2 ; IKBKB ; ITGA2B ; LAMB2 ; MAX ; NFKB1 ; NFKBIA ; PIAS1 ; PIAS3 ; PIK3R2 ; PIK3R5 ; RELA ; RXRA ; TRAF1 ; TRAF3 ; TRAF5 ;
Apoptosis	KEGG	18	85	0.21	5.4336e-12	1.58047e-10	BIRC2 ; BIRC3 ; CASP7 ; CFLAR ; CSF2RB ; DFFA ; FAS ; IKBKB ; IRAK1 ; MYD88 ; NFKB1 ; NFKBIA ; PIK3R2 ; PIK3R5 ; RELA ; RIPK1 ; TNFRSF1A ; TNFSF10 ;
Toxoplasmosis	KEGG	20	128	0.16	1.23589e-10	2.95289e-09	BIRC2 ; BIRC3 ; IKBKB ; IL10 ; IL12B ; IRAK1 ; JAK1 ; JAK2 ; LAMB2 ; MYD88 ; NFKB1 ; NFKBIA ; NFKBIB ; PIK3R2 ; PIK3R5 ; RELA ; SOCS1 ; TLR4 ; TNFRSF1A ; TYK2 ;
Chagas disease (American trypanosomiasis)	KEGG	18	102	0.18	1.36735e-10	3.15434e-09	C1QB ; CFLAR ; FAS ; FOS ; IKBKB ; IL10 ; IL12B ; IL6 ; IRAK1 ; MYD88 ; NFKB1 ; NFKBIA ; PIK3R2 ; PIK3R5 ; RELA ; SERPINE1 ; TLR4 ; TNFRSF1A ;
Leishmaniasis	KEGG	15	70	0.21	2.84145e-10	5.76039e-09	FOS ; IL10 ; IL12B ; IRAK1 ; JAK1 ; JAK2 ; MARCKSL1 ; MYD88 ; NCF1 ; NFKB1 ; NFKBIA ; NFKBIB ; PTPN6 ; RELA ; TLR4 ;
B cell receptor signaling pathway	KEGG	15	75	0.2	7.9811e-10	1.40509e-08	CD72 ; CD81 ; FOS ; IKBKB ; LYN ; NFKB1 ; NFKBIA ; NFKBIB ; PIK3R2 ; PIK3R5 ; PLCG2 ; PTPN6 ; RAC1 ; RAF1 ; RELA ;
T cell receptor signaling pathway	KEGG	16	107	0.15	1.81591e-08	2.20881e-07	FOS ; IKBKB ; IL10 ; LAT ; LCP2 ; MAP3K8 ; NFKB1 ; NFKBIA ; NFKBIB ; PIK3R2 ; PIK3R5 ; PRKCQ ; PTPN6 ; PTPRC ; RAF1 ; RELA ;
Adipocytokine signaling pathway	KEGG	13	68	0.19	1.97871e-08	2.32238e-07	CD36 ; IKBKB ; JAK2 ; NFKB1 ; NFKBIA ; NFKBIB ; PPARA ; PRKCQ ; RELA ; RXRA ; SOCS3 ; TNFRSF1A ; TNFRSF1B ;
Neurotrophin signaling pathway	KEGG	17	124	0.14	2.45507e-08	2.7838e-07	ATF4 ; CRKL ; IKBKB ; IRAK1 ; MAP3K5 ; MAPKAPK2 ; NFKB1 ; NFKBIA ; NFKBIB ; PIK3R2 ; PIK3R5 ; PLCG2 ; PSEN1 ; RAC1 ; RAF1 ; RELA ; SH2B2 ;
Shigellosis	KEGG	12	61	0.2	5.03726e-08	5.26551e-07	ACTB ; CD44 ; CRKL ; CTTN ; IKBKB ; NFKB1 ; NFKBIA ; NFKBIB ; NOD2 ; RAC1 ; RELA ; WAS ;
NOD-like receptor signaling pathway	KEGG	12	62	0.19	6.10136e-08	6.18456e-07	BIRC2 ; BIRC3 ; CCL8 ; IKBKB ; IL6 ; MEFV ; NFKB1 ; NFKBIA ; NFKBIB ; NOD2 ; PSTPIP1 ; RELA ;
Fc gamma R-mediated phagocytosis	KEGG	14	94	0.15	1.52726e-07	1.32693e-06	CRKL ; LAT ; LIMK2 ; LYN ; MARCKSL1 ; NCF1 ; PIK3R2 ; PIK3R5 ; PLCG2 ; PRKCA ; PTPRC ; RAC1 ; RAF1 ; WAS ;
Acute myeloid leukemia	KEGG	11	57	0.19	2.27101e-07	1.85282e-06	IKBKB ; NFKB1 ; PIK3R2 ; PIK3R5 ; PPARD ; RAF1 ; RELA ; SPI1 ; STAT5A ; STAT5B ; TCF7L2 ;
RIG-I-like receptor signaling pathway	KEGG	12	71	0.17	2.92799e-07	2.2777e-06	IKBKB ; IL12B ; IRF7 ; ISG15 ; NFKB1 ; NFKBIA ; NFKBIB ; RELA ; RIPK1 ; TANK ; TRAF3 ; TRIM25 ;
Cytokine-cytokine receptor interaction	KEGG	23	266	0.09	5.37409e-07	3.95084e-06	ACVR1B ; CCL20 ; CCL8 ; CSF1 ; CSF2RB ; CSF3R ; FAS ; IFNAR1 ; IFNAR2 ; IL10 ; IL12B ; IL1R2 ; IL2RA ; IL2RB ; IL4R ; IL6 ; IL7R ; OSM ; TNFRSF1A ; TNFRSF1B ; TNFSF10 ; TNFSF9 ; VEGFA ;
