# Supplementary material for: MicroRNA Regulation of Bovine Monocyte Inflammatory and Metabolic Networks in an In Vivo Infection Model
Source: G3 (Bethesda). 2014 Jan 23;4(6):957–71. doi: 10.1534/g3.113.009936 (PMC4065264; doi:10.1534/g3.113.009936)
Supplement: Supporting Information [file supp_g3.113.009936_TableS10.xls]

## Sheet: Expressed blood miRs cpm
Gene	TC.1.001	TC.1.002	TC.1.003	TC.1.004	TC.1.005	TC.2.001	TC.2.002	TC.2.003	TC.2.004	TC.2.005	TC.3.001	TC.3.002	TC.3.003	TC.3.004	TC.3.005	TC.4.001	TC.4.002	TC.4.003	TC.4.004	TC.4.005	TC.5.001	TC.5.002	TC.5.003	TC.5.004	TC.5.005	average	sum
bta-miR-21-5p	448339	301142	273679	326438	185958	349907	238527	345714	232445	375631	233980	376450	202932	319944	308175	308629	276574	366735	278639	311503	241171	463494	248683	402985	328708	309855	7.74638e+06
bta-miR-22-3p/bta-miR-3600	135403	144100	133723	97956.2	146471	81131	116237	92045.2	92269.3	116480	101937	142415	110996	145025	119242	134276	199152	199158	110108	115450	143629	216065	149128	201989	130481	134995	3.37487e+06
bta-miR-142-5p	74057.1	99174.2	56041.6	86649.9	130594	74582.5	113482	72343.2	92618.4	86110.7	93588.5	91223.3	101732	99678.3	80865.4	47166.7	100586	162366	56491.8	76667.3	116635	100332	124751	163407	80705.6	95274	2.38185e+06
bta-miR-191	94158.7	69701.5	32720.5	72803.7	49407.4	55168.2	59826.5	56642.6	55386.3	59661.4	67568	83347.2	55973.4	58138.6	77909.4	61050.4	130232	144895	73526.3	75044.7	95274.4	165110	99941.5	136343	80802.1	80425.3	2.01063e+06
bta-miR-148a	38815	28647.1	19198.9	29735.4	20396.9	29429.2	21711.3	37952.6	19746.1	35830.1	28962.8	39345.9	24660.6	33751.3	40049.3	21161.1	30571.9	42525.9	21519.8	24498.8	35576.5	72925.5	35904.3	54375.6	29232.8	32661	816525
bta-miR-186	27857.8	26174.4	19444.8	21886.9	25417.8	25569.5	24252.5	27036.6	19955.5	27591.7	26415.2	27156	25267.7	26782.9	22785.4	19872.7	33920.7	40963.9	20448.9	23107.4	31526.1	74934.2	33328.3	49870.5	25329.4	29075.9	726897
bta-miR-92a	30863.6	22048.8	12832	21852.9	10342.7	23513.8	21087.7	27216.9	20678	27708.8	19185.3	28113.7	15666	19826	25680	18455.4	19366.1	14042.4	22944.6	26405.1	20003.4	34273.1	15823.3	11871	25228.1	21401.1	535029
bta-miR-223	12384.7	12157.5	13794.3	12000.7	15833.9	14085.9	6980.94	23522.5	8060.95	19732.1	23996	20460.9	20067.7	22719.3	17445.9	10801.2	22923.3	38715.6	11358.7	9879.34	23505.2	25258.5	28222.5	66862.4	14955.2	19829	495725
bta-miR-30e-5p	21155.6	21720.3	13471.3	17213	22876.1	18148.3	21887.1	17960.3	19929	19512.6	18929.1	18271	19567.9	21331	15361	18653.2	16561.7	17262.2	16004.4	19061.9	18744.1	32692.7	17789.5	17808.1	20891.7	19312.1	482803
bta-miR-423-3p	9437.18	16607.4	15035.7	16156.8	19114.6	11337.8	9989.59	11147.7	15970.9	13881.6	16691.4	16538.7	16899.3	17310.3	19829.8	26022.4	26443.9	17091.6	22255.8	16318.7	18161.4	21524.4	16594.3	12097.9	18304.2	16830.5	420763
bta-miR-30d	19631.9	18686.7	12814.7	12740.8	16003.7	14723	19127.3	17212.4	16283.7	17802.3	17438.2	18063	15898.8	19842.5	14870.5	18740.9	9994.21	10693	16694.4	19285.7	12937.3	19550	10694.4	8604.83	22606.3	16037.6	400940
bta-miR-423-5p	1792.19	15711.6	3990.01	2903.85	27429.8	1190.8	22632.1	347.521	10141.9	5654.16	32068.4	32231.1	23979.7	25514.4	17598.1	22612.1	8469.63	4803.57	23308.9	25282.7	18267.1	15014.6	18400.5	4469.9	33749.1	15902.6	397564
bta-miR-26b	21933.3	11657.4	11409.3	16004	6779.19	23232.8	11863.6	41326.1	14203.1	22991.9	15279.9	15870.2	11769.9	15372.6	21388	10432.8	8097.28	10205.6	16296.5	14917.5	12214.6	8808.23	11278.9	12302.2	14783.8	15216.8	380419
bta-miR-150	8948.64	17188.2	361.238	14392.5	6234.91	26542.9	40952.6	14294.9	38759.3	13065.5	8126.6	8764.24	10271.2	6336.65	12683.1	17425.7	15364.6	7481.11	16604.6	11400	20223.5	6041.17	11594.5	9927.95	8242.78	14049.1	351228
bta-miR-25	15771.3	9138.22	5988.83	12719.8	4470.85	14023.7	8965.97	22895.7	10174.6	19669.2	9394.93	13616.4	7927.13	10879.3	13530	7036.9	11773	19377	10440.8	10099.8	12458.7	12579.9	10045.5	16454.7	11806.8	12049.6	301239
bta-miR-142-3p	8204.03	10836	5786.65	8473.35	9258.36	11567.7	10523.7	13200.2	10816.9	12691.5	11154.1	9269.34	11753.3	11861.3	9242.49	10896.5	16245	17503.5	9111.76	6467.37	14838.5	17167.4	15819.8	27728.9	7005.4	11896.9	297423
bta-miR-16b	13343.5	9427.85	7339.93	9644.29	7867.73	10514.7	7684.21	14511.6	11200.2	12200	15165.4	11490.6	11018.4	11292.8	16755.4	7765.17	14102.5	13473	12637.6	8854.99	12678.7	13436.9	12565.9	13936.6	9862.07	11550.8	288770
bta-let-7i	17759.1	12356.2	8031.07	14114.9	4670.85	13975.9	14012.9	15082.8	13225	17748	8319.97	13078.8	6810.19	9598.5	10383.2	9423.1	4916.92	6538.78	9796.29	12770.8	5505.84	6177.89	4217.39	5654.14	10368.7	10181.5	254537
bta-miR-192	11701.2	8785.24	5122.24	11504.8	7697.42	8164.37	7660.37	8089.97	6760.75	7943.19	8266.31	11065.1	7673.82	6976.61	9200	7031.29	11916	15868.2	7555.13	10306.3	12056	11752.3	10842.2	16784.5	9784.75	9620.32	240508
bta-miR-660	8109.11	5774.54	5916.61	6762.89	5436.47	7081.83	5233.57	7362.27	4912.9	7621.64	6057.3	7938.53	5211.7	6504.76	6302.92	6791.87	10419.1	10783.6	6181.21	6841.16	7869.59	7861.13	6553.78	9501.95	7145.32	7047.03	176176
bta-miR-140	6566.27	8245.11	4346.95	5197.61	7891.17	5604.08	5512.56	6568.29	4576.64	7201.66	6290.49	7595.5	6275.63	9765.25	6794.53	7480.51	6092.95	5151.41	6288.2	5858.64	6962.57	6935.3	7074.82	5897.26	8062.03	6569.42	164235
bta-miR-93	7234.82	6824.93	4612.59	6408.2	5120.33	6872.51	5179.55	7954.59	5820.3	8735.44	8073.92	7623.39	7361.99	8137.12	7490.71	6038.77	3378.26	2130	7087.14	6596.72	5791.13	3873.52	5247.35	2662.47	7578.94	6153.39	153835
bta-miR-27a-3p	4779.82	5087.57	11974.6	5311.97	7923.98	3835.92	3811	4777.92	4195.3	4459.07	5804.08	4999.98	5677.98	5394.81	4374.89	4092.18	9064.27	13262.1	4040.57	3869.24	5817.2	7465.44	6538.82	11721.9	4097.3	6095.12	152378
bta-miR-27b	4906.71	5203.82	8234.67	8009.88	4938.56	6105.27	10639.2	6569.26	7951.84	5148.18	5272.16	5733.9	4877.43	3694.63	4785.14	2652.05	4811.17	4969.55	3846.19	5405.37	7702.2	6613.87	6499.25	7785.82	4715.27	5882.86	147071
bta-miR-30c	5438.04	6344.67	3146.8	4249.57	4279.7	6463.59	6424.06	4830.81	5968.09	6849.24	5775.88	5536.04	5213	6134.38	5352.6	6781.06	6556.4	5609.68	6178.87	4828.42	5525.72	5917.58	5198.8	5789.18	5209.04	5584.05	139601
bta-miR-21-3p	5021.8	5222.67	5145.46	4284.53	7950.02	3518.34	3370.71	2726.8	2765.49	3446.55	3125.71	5989.09	3528.66	5548.88	4123.58	5325.32	9645.66	15081.3	3841.72	4506.33	5180.71	4253.36	7500.77	11299.5	4945.57	5493.94	137348
bta-miR-6119-5p	7125.64	5075.39	4154	5409.35	2776.05	5701.95	4125.76	4162.69	4655.66	6469.55	4830.51	5959	3676.28	4783.77	5065.09	5852.6	4985.5	3346.1	6096.84	5724.56	4601.61	6066.07	3649.63	2829.41	5104.6	4889.1	122228
bta-let-7g	9252.42	5090.46	5401.55	7316.92	1767.19	8043.34	5193.71	11245.3	5700.38	7646.92	3438.77	5174.57	2678.68	3712.05	5113.56	3600.12	1658.71	1925.66	3568.39	5050.82	2031.31	1842.14	1824.65	1834.93	4416.53	4581.16	114529
bta-miR-148b	6414.79	4366.82	3333.7	5772.97	3366.68	4382.38	3326.76	4200.1	3347.31	4259.8	4067.13	5331.37	3125.46	3732.51	4590.79	3855.56	3197.95	2688.78	3597.21	4654.67	3537.38	6254.86	3751.05	2862.69	4305.96	4092.99	102325
bta-miR-378	4523.59	4983.19	2621.4	4285.09	4403.14	2911.16	3168.82	1542.64	2392.53	2922.72	2879.16	4201.28	2997.34	3361.97	4041.44	3949.25	3525.16	2954.62	3904.71	3686.71	3430.97	5922.1	3649.3	3381.65	4151.11	3591.64	89791
bta-miR-425-5p	3871.11	2871.25	1867.59	2467.08	2428.13	2982.4	2353.43	3988.57	2688.01	3517.4	3401.68	3459.23	2978.48	3278.25	3303.55	3500.83	5961.52	6968.62	3582.41	2785.79	3847.01	3256	3928.28	5436.87	3028.04	3510.06	87751.5
bta-miR-16a	4189.81	2546.54	2134.19	2130.59	1823.44	3528.6	2148.18	5534.62	2915.38	3820.39	3377.94	3141.46	2389.94	3076.15	3986.36	3494.83	5324.09	5042.96	4223.94	2759.3	3605.08	3896.16	3648.64	5131.88	2550.43	3456.83	86420.9
bta-let-7f	4374.73	4241.14	2884.34	3134.47	1239.59	3031.53	4025.19	2557.67	3384.45	6058.28	3067.1	5804.84	2015.68	3116.07	5946.33	3253	1168.65	1397.96	4236.84	5632.06	1603.96	2090.23	1343.01	1033.53	5022.81	3266.54	81663.4
bta-miR-2284x	3338.47	2416.8	1844.21	2879.84	1806.78	3344.18	2553.83	3832.72	2476.07	3585.54	2696.17	3417.94	2610.4	2756.51	2796.37	3226.98	3126.43	4731.49	2148.13	2541.15	3265.38	5498.35	2660.58	5775.15	2722.16	3122.06	78051.6
bta-miR-301a	2536.15	2654.53	1219.24	1949.45	2001.05	2103.18	1596.14	2343.45	1366.32	2929.57	2737.22	2776.69	2550.57	3556.12	2287.61	2182.01	3630.56	3382.47	2195.65	2249.64	3717.73	5840.61	3446.97	5023.24	2569.68	2753.83	68845.9
bta-miR-339a	1827.44	2624.53	1446.7	1832.52	4000.53	1754.71	1995.83	1465.75	1917.39	1863.2	2378.41	2552.48	2897.84	3118.77	2011.12	2231.26	3913.58	5257.21	1635.19	1709.54	2589.32	3513.15	3119.94	4845.31	2287.75	2591.58	64789.5
bta-miR-30b-5p	1639.72	2164.42	1325.02	1517.7	1736.46	2849.77	2348.21	1900.64	2318.9	2564.88	2029.73	2179.37	2106.4	2246.44	1573.49	3846.75	4721.24	4359.19	2150.81	1444.27	3068.07	2579.18	3190.27	4883.53	1569.88	2492.57	62314.4
bta-miR-486	546.083	512.873	107.21	553.7	717.189	743.136	1410.27	771.077	1408.98	732.965	504.713	388.482	521.885	269.411	583.98	940.068	728.527	29289	1094.89	640.59	1601.9	2709.11	2634.15	9802.27	727.024	2397.58	59939.4
bta-miR-92b	3035.18	2722.23	903.971	3846.53	1844.8	2309.7	2895.41	2334.92	3147.16	2239.89	1554.45	2295.76	1522.41	1375.3	2534.51	1898.15	2326.86	2112.8	2782.96	3551.19	1435.98	1257.67	1340.35	991.723	2179.05	2177.56	54438.9
bta-miR-10a	2385.81	1377.13	754.29	2590.82	866.669	2056.31	2679.73	3230.41	3070.34	2846.86	1609.1	2097.45	1224.89	1073.92	1968.94	1230.34	2485.48	2565.12	1339.8	1679.94	2815.23	4365.63	2358.33	3001.02	1658.09	2133.27	53331.7
bta-miR-342	1432.34	1521.66	869.294	1480.4	1389.59	1895.06	1891.53	1123.23	1921.03	1437.5	1308.64	1411.63	1283.74	1240.85	1505.35	2939.51	5368.05	3900.92	1897.8	1204.37	2943.65	2643.46	3657.95	4939.91	1194.54	2096.08	52402
bta-let-7d	2762.38	2985.62	2149.14	2858.73	1182.29	1730.21	3201.6	773.514	3002.45	2825.72	2601.21	3187.14	1971.13	2444.65	2749.79	2712.5	830.057	572.011	3112.19	2970.93	725.072	321.435	707.914	391.629	2699	2058.73	51468.3
bta-miR-15a	1784.32	1538.62	1828.62	1681.98	1263.55	2012.9	1778.67	2717.29	1942.52	2656.73	2481.53	2112.39	2013.73	2308.17	1725.34	1970.62	2452.54	2457.33	1465.61	1385.17	2354.71	1699.98	2081.68	2903.39	1431.33	2001.95	50048.7
bta-miR-23a	1650.05	1334.37	2010.11	1822.7	1316.15	1425.29	1112.27	1419.69	1335.91	1279.94	1499.8	1364.63	1302.27	1242.03	1224.3	1714.38	4005.73	4714.3	1497.49	1231.3	1976.91	3818.29	2268.88	4179.48	1150.11	1915.86	47896.4
bta-miR-151-3p	1824.48	1863.19	831.278	2572.17	1201.04	1774.68	3520.46	1858.72	2786.54	1509.07	1020.8	1293.48	1140.02	988.854	1621.8	984.509	1489.53	2125.37	1523.01	1726.02	2225.69	2073.94	1656.4	2838.21	1193.03	1745.69	43642.3
bta-miR-532	1667.59	1623.86	1926.13	1584.26	1392.71	1622.89	1081.73	1906.73	1183.37	2061.04	1376.15	1804.06	1348.12	2018.47	2134.81	1826.89	1948.76	3016.78	1457.62	1161.79	1532.41	1625.74	1475.85	2098.95	1329.85	1688.26	42206.6
bta-miR-29a	1217.09	1692.71	1328.2	1873.85	1343.75	1871.62	3225.44	1806.08	2988.9	1420.22	1216.65	1181.26	1501.6	1190.28	1406.84	1267.17	2375.63	2277.46	1220.53	1356.61	2034.03	1807.73	1387.57	2043.95	1120.11	1686.21	42155.3
bta-miR-222	1475.13	1590.81	3988.26	1987.98	2326.57	1227.55	1246	1156.86	1754.61	1552.5	1651.38	1095.17	1686.94	1524.29	3227.23	1974.62	1253.53	692.365	2900.61	1396.77	1306.17	936.237	989.218	1062.4	1332.23	1653.42	41335.4
bta-miR-221	2166.79	1571.38	2696.96	2034.1	1011.46	2210.37	1392.76	2744.1	1516.11	2022.05	1297.76	1352.55	1297.4	1644.03	1537.14	1355.65	1355.06	1518.97	1489.84	1329.03	1076.27	1137.7	1161.29	1303.6	1432.34	1586.19	39654.7
bta-miR-769	1044.62	1321.03	761.289	997.508	1877.09	1006.25	1025.48	970.914	862.756	1103.09	1144.69	1323.56	1199.52	1445.99	1084.56	1910.96	2034.11	2507.59	1021.41	922.923	1464.24	2420.27	1636.95	2538.16	1265.22	1395.61	34890.2
bta-let-7b/bta-miR-3596	4159.8	1541.52	2427.5	2806.02	150.521	2703.17	1538.78	2245.48	2765.6	2508.02	494.574	1076.07	332.316	559.962	1947.7	709.455	377.043	550.189	1712.58	1929.66	266.939	197.388	270.165	368.527	1139.8	1391.15	34778.8
bta-miR-146a	1509.72	1474.55	8795.54	1236.95	2532.3	577.625	1414.37	976.641	1194.72	445.836	551.945	630.488	648.698	330.971	545.74	595.35	874.608	2272.84	645.89	1123.95	625.917	1977.96	601.511	760.981	688.076	1321.33	33033.2
bta-miR-151-5p	1347.42	1638.64	1019.77	2692.11	925.523	1436.07	3014.98	961.287	3182.65	922.527	1103.39	925.418	1075.31	732.297	1144.67	767.508	826.54	575.979	1081.71	1330.91	1296.52	478.984	883.48	596.519	886.277	1233.86	30846.5
bta-miR-106b	1061.02	1007.92	857.842	872.541	1158.34	1088.94	834.018	988.704	918.855	1263.08	1177.33	1035.44	1134.17	1445.82	867.236	949.276	818.568	868.928	791.183	829.93	923.248	417.413	887.969	617.145	993.888	952.352	23808.8
bta-miR-30a-5p	703.957	757.423	2756.61	689.947	1784.9	887.875	906.655	855.886	872.785	1017.52	473.307	637.515	532.29	655.515	598.457	763.505	594.991	868.928	568.776	726.429	571.386	1150.38	630.772	874.014	791.721	866.862	21671.5
bta-miR-147	806.255	842.226	1228.62	859.698	1277.09	545.401	455.562	729.16	709.117	672.968	742.356	502.019	861.354	682.913	640.474	1451.74	1282.25	1692.23	930.613	616.416	751.141	597.598	884.477	1181.76	421.861	854.612	21365.3
bta-miR-28	861.831	856.867	677.938	684.363	541.147	799.327	1152.5	653.734	1103.79	1023.95	814.316	953.089	659.754	867.256	750.943	948.476	964.765	845.783	844.398	793.719	1024.66	735.226	707.249	870.714	798.933	837.39	20934.7
bta-miR-6529	455.752	981.099	716.909	565.761	1105.21	255.524	1072.79	136.961	704.158	618.685	1412.01	1536.8	1035.64	1146.31	1255.45	1195.1	520.075	331.304	1255.88	1088.98	878.027	316.908	658.537	308.298	1184.66	829.473	20736.8
bta-miR-484	776.91	879.191	1187.74	1030.79	1370.32	703.056	712.212	600.972	876.092	633.255	811.102	787.286	921.834	767.474	919.481	712.257	1352.48	980.024	691.79	513.853	663.691	663.696	608.826	749.43	596.549	820.412	20510.3
bta-miR-17-5p	1064.13	812.074	563.729	687.937	501.564	957.914	708.859	953.245	788.472	975.239	785.878	709.766	725.762	1018.96	922.313	988.913	703.321	533.657	1176.3	747.297	624.986	451.367	567.263	617.97	778.161	774.603	19365.1
bta-miR-361	1113.64	772.934	685.096	875.668	646.877	694.934	660.807	743.66	691.042	716.537	623.163	741.608	556.352	639.618	672.261	472.436	1000.41	1341.09	601.163	685.729	653.25	1224.62	799.355	1042.33	677.474	773.282	19332
bta-miR-421	1029.05	752.785	661.236	802.072	523.439	722.364	907.772	683.1	788.912	855.102	898.394	832.525	662.03	726.547	945.761	653.003	549.033	571.35	908.445	893.422	708.38	646.492	511.567	499.987	888.008	744.831	18620.8
bta-miR-98	1477.92	658.995	716.909	1100.81	235.938	1215.57	874.247	1921.36	878.406	1279.22	418.904	817.812	329.389	511.593	751.888	529.289	310.685	534.979	614.564	905.064	272.725	293.819	319.875	371.552	725.293	722.672	18066.8
bta-miR-19a	602.478	653.631	413.412	524.887	636.46	614.242	483.872	777.17	462.899	671.539	432.011	478.96	450.024	741.429	530.318	585.741	1060.43	1779.52	535.273	434.871	675.195	1288.46	799.521	1912.77	427.776	718.915	17972.9
bta-miR-107	863.634	751.48	425.501	722.334	535.418	738.608	563.214	625.342	500.923	824.103	499.025	744.903	560.254	870.131	583.508	1131.44	910.015	1011.77	752.096	739.305	551.169	557.758	614.645	1013.17	830.019	716.791	17919.8
bta-miR-15b	857.568	498.812	399.255	707.034	321.876	694.801	430.978	754.871	571.681	649.683	791.566	772.573	596.022	609.007	720.887	537.296	992.668	849.751	508.526	525.94	673.932	1060.74	812.156	1401.23	579.744	692.744	17318.6
bta-miR-2419-5p	456.572	449.235	709.91	607.305	497.397	635.014	1370.78	1142.48	1069.74	1122.23	463.169	563.728	448.724	439.209	442.509	279.458	260.155	159.37	362.674	459.143	450.884	249.452	266.175	349.551	418.976	546.954	13673.8
bta-miR-29c	417.062	465.181	392.256	290.698	416.147	445.668	398.198	473.272	322.046	542.974	392.445	441.188	413.606	505.674	336.288	666.215	999.703	1231.31	330.902	336.599	581.96	757.41	504.252	1083.85	300.907	521.833	13045.8
bta-miR-1468	405.259	327.903	201.218	612.554	198.438	386.681	343.814	543.336	379.577	449.407	697.844	806.392	459.779	393.715	594.523	192.578	400.725	313.449	343.745	497.869	788.98	1244.09	607.164	906.467	602.68	507.927	12698.2
bta-miR-874	153.939	407.486	306.52	811.229	1061.98	226.23	109.514	167.18	538.726	187.705	497.542	450.411	511.155	312.199	583.822	627.779	1036.28	659.301	636.509	626.382	463.586	597.598	588.71	349.276	572.604	499.347	12483.7
bta-miR-375	445.424	377.769	86.8499	526.785	193.23	707.85	326.679	362.996	348.828	430.408	246.051	451.729	276.063	175.886	632.763	813.151	986.455	648.059	571.066	630.18	535.94	421.488	433.095	362.752	479.995	458.86	11471.5
bta-miR-296	171.809	619.855	90.9856	263.448	630.21	141.81	514.417	82.7372	356.102	248.417	532.409	764.008	451.975	592.433	445.814	943.271	305.409	365.029	813.854	834.123	375.271	172.036	335.835	181.238	693.702	437.048	10926.2
bta-miR-181c	363.946	529.254	173.223	526.674	419.272	576.16	549.431	343.256	526.493	314.842	306.141	311.401	367.758	300.698	279.165	375.547	469.428	553.495	377.193	486.621	501.093	344.524	325.528	452.683	301.051	402.995	10074.9
bta-miR-26a	460.834	450.395	321.949	381.269	238.021	329.957	366.908	349.227	353.677	479.977	573.953	564.387	528.063	592.771	454.626	309.085	228.969	172.595	394.503	381.887	366.293	630.647	293.44	204.615	510.143	397.528	9938.19
bta-miR-744	153.939	465.036	161.77	238.544	527.085	137.149	261.865	87.002	335.712	297.129	708.972	524.418	670.484	549.476	611.676	661.811	200.011	273.111	670.068	450.312	468.707	209.612	368.255	107.258	595.756	389.406	9735.16
bta-miR-2898	283.943	448.221	218.715	395.117	685.939	467.772	381.808	309.625	318.298	259.273	289.079	516.293	373.936	440.054	346.989	342.716	521.717	710.22	306.165	294.518	273.656	55.2325	349.468	311.598	308.913	368.371	9209.27
bta-miR-130b	434.768	484.026	240.826	382.497	389.584	306.122	544.961	193.744	425.867	539.831	401.1	508.387	346.298	501.107	439.047	286.264	222.052	143.499	463.296	492.541	286.69	206.443	295.602	110.008	470.113	364.587	9114.68
bta-miR-155	506.41	348.777	784.671	465.921	241.146	454.59	674.962	646.423	654.231	478.834	267.07	301.079	237.693	255.881	449.276	241.022	99.1848	95.225	421.752	429.346	160.137	76.9634	130.843	54.454	378.803	354.188	8854.69
bta-miR-32	304.272	266.584	312.405	243.011	245.313	405.855	340.461	515.189	358.747	354.269	254.706	293.832	234.442	289.029	241.712	236.218	501.082	767.751	263.393	294.814	382.919	377.573	370.416	736.779	220.92	352.468	8811.69
bta-miR-1307	57.8707	231.938	413.253	364.405	526.043	136.483	59.2268	154.873	346.293	163.278	396.896	300.201	382.065	307.294	411.98	823.16	440.704	325.352	511.82	368.469	366.094	142.609	328.686	216.441	384.501	326.397	8159.94
bta-miR-652	357.716	235.127	466.858	460.449	269.792	339.145	209.715	628.754	312.237	425.837	467.373	296.248	344.672	341.795	326.846	211.796	351.133	171.934	224.92	167.979	311.496	154.832	316.217	341.85	208.442	317.726	7943.16
bta-miR-451	23.4434	15.5109	3.18131	14.2948	7.81252	22.2368	14.1548	24.7359	12.895	19.5705	10.1388	18.6665	8.12905	19.9564	18.4116	214.198	377.981	2974.46	377.081	22.9892	438.781	389.797	372.245	2260.39	43.9965	308.202	7705.06
bta-miR-331	205.088	355.445	149.363	182.594	370.314	299.997	218.655	210.072	206.651	334.984	230.719	302.177	277.363	387.119	221.727	563.72	743.3	531.673	278.19	116.377	333.109	269.824	291.279	361.102	167.98	304.353	7608.82
bta-miR-338	151.48	192.799	189.925	180.918	193.23	192.808	90.144	333.995	109.663	348.983	479.984	289.44	425.962	399.465	239.824	123.714	241.748	271.127	123.46	125.75	432.263	751.524	474.658	958.995	240.61	302.499	7562.47
bta-miR-345-3p	394.931	300.65	246.393	337.603	216.146	412.38	147.508	511.289	184.168	373.554	182.498	236.076	236.068	422.128	555.497	339.113	295.679	261.869	315.658	147.16	257.629	245.83	230.762	477.435	216.809	301.793	7544.83
bta-miR-1388-5p	155.907	293.257	179.267	459.22	391.668	183.487	568.056	201.908	622.269	166.706	137.739	108.485	263.381	94.2007	187.736	258.238	354.064	611.688	204.092	266.25	375.205	220.93	267.671	300.047	182.333	282.152	7053.8
bta-miR-374a	226.729	185.261	163.997	259.875	228.646	185.884	170.231	287.448	234.866	213.561	204.754	170.414	167.784	197.027	194.975	174.962	394.746	782.3	164.278	168.028	258.893	419.677	377.067	929.018	159.325	276.79	6919.74
bta-miR-27a-5p	469.687	308.768	141.569	267.134	120.834	290.81	202.638	169.374	157.827	241.56	216.376	377.063	220.46	610.191	407.417	177.364	147.019	55.5479	440.626	301.869	208.75	451.82	235.584	201.04	403.974	273.012	6825.3
bta-miR-146b	94.5932	55.6652	3933.38	24.0108	1256.77	46.7373	37.9946	243.825	64.0344	33.2841	29.6745	39.9682	36.093	24.6918	24.5489	46.8432	13.8343	66.1285	37.9705	166.104	27.8644	35.3126	34.9136	39.3279	50.632	258.568	6464.2
bta-miR-326	138.201	228.894	315.905	270.149	493.231	153.261	167.996	132.087	205.549	161.564	284.133	187.763	342.07	237.109	199.066	230.613	398.146	447.69	172.766	140.451	266.407	323.699	274.82	401.805	165.311	253.547	6338.68
bta-miR-363	261.32	205.12	308.747	286.119	229.688	176.962	120.689	211.9	156.835	172.992	279.682	219.166	231.19	175.886	198.594	214.598	393.339	443.061	192.645	211.836	291.412	221.383	367.091	495.036	174.471	249.591	6239.76
bta-miR-2284w	315.748	283.4	137.274	351.674	178.125	327.827	245.475	318.398	266.167	346.126	196.346	258.256	196.723	233.726	215.589	262.642	176.329	243.353	232.57	259.738	152.888	330.942	181.384	178.213	218.468	244.295	6107.38
bta-miR-193a-3p	82.7895	204.685	134.092	36.1837	134.896	131.29	77.1066	66.4091	67.7817	156.278	79.1319	124.077	92.346	223.748	53.8187	1041.36	1084.35	760.477	182.203	68.2769	234.154	100.958	320.872	457.909	74.2892	239.579	5989.49
bta-miR-378b	11.4758	11.0171	6.68076	12.3963	18.7501	7.19035	9.31239	5.97073	6.94349	8.85672	8.90234	5.27054	4.87743	9.97818	11.0155	8.80813	5.27579	5.29028	603.229	1918.12	471.433	3.6218	458.532	11.8259	2174.36	231.965	5799.14
bta-miR-328	195.416	329.352	185.153	317.054	286.459	230.757	279.744	316.692	267.93	311.271	288.337	255.401	285.167	335.368	307.333	180.166	97.6607	62.1607	253.565	249.527	133.27	244.925	77.8074	60.5044	237.797	231.553	5788.82
bta-miR-197	439.03	214.978	809.645	566.096	171.355	345.536	191.09	231.152	385.97	193.276	152.576	142.963	132.341	122.613	361.624	139.729	111.143	32.4029	301.81	215.388	78.4059	45.7253	73.651	80.0309	230.729	230.77	5769.26
bta-miR-1249	354.274	286.154	409.276	421.138	98.9586	367.773	122.551	192.891	247.1	200.562	109.301	145.599	138.194	165.401	505.77	217.801	302.713	173.918	453.636	232.063	77.6079	63.8343	142.813	94.3319	185.723	228.375	5709.38
bta-miR-17-3p	224.105	252.523	180.221	177.233	260.938	200.797	216.42	188.626	173.918	253.131	214.892	228.39	229.239	331.309	200.64	307.884	251.01	167.966	209.061	161.714	187.137	173.394	187.203	211.491	201.446	215.628	5390.69
bta-miR-1839	181.973	212.803	140.296	204.036	85.4169	218.906	261.492	238.22	281.377	366.268	273.5	281.754	227.288	276.514	255.56	197.783	42.6752	96.5475	197.503	230.829	206.888	104.58	152.622	84.9812	285.689	204.22	5105.5
bta-miR-2285t	374.766	245.71	335.947	440.682	179.688	287.88	145.273	316.57	205.66	344.841	114.988	116.83	95.2725	84.2226	135.176	215.799	170.701	91.9186	268.865	334.182	94.6324	80.5852	51.3728	18.4264	147.136	195.885	4897.12
bta-let-7c	454.113	198.887	196.605	386.071	15.1042	404.923	186.993	334.117	347.285	389.124	110.537	176.563	79.0144	114.495	307.648	135.725	26.7307	70.7574	213.026	221.653	33.9161	13.129	45.0551	30.8023	193.657	187.437	4685.93
bta-miR-374b	121.807	118.288	145.386	128.876	97.3961	127.828	119.944	141.713	133.028	129.137	117.709	122.54	97.8738	130.9	137.851	198.183	430.27	391.48	129.547	106.658	213.405	308.759	312.393	452.683	117.492	181.246	4531.15
bta-miR-1343-3p	60.1658	153.659	125.821	192.533	250.001	118.774	60.3443	120.877	164.55	116.566	257.426	267.48	261.105	227.976	307.176	158.146	191.804	65.4672	196.386	184.703	165.125	230.89	152.622	85.2563	313.601	177.138	4428.45
bta-miR-210	45.4113	124.377	931.171	116.815	376.043	92.0098	84.184	115.393	129.281	136.279	130.073	136.595	197.048	164.555	138.795	235.818	148.074	54.8866	111.901	127.279	152.755	104.58	203.33	115.784	147.424	172.795	4319.86
bta-miR-20a	221.482	177.143	97.5073	129.435	92.1878	243.939	135.216	204.589	152.867	274.844	148.62	170.853	141.445	207.343	175.934	302.679	153.115	101.838	222.742	158.408	153.886	140.345	127.85	144.936	161.417	169.625	4240.62
bta-miR-2336	215.581	169.605	147.136	220.006	142.188	145.937	148.253	179.853	127.297	193.991	158.016	147.575	151.851	143.077	144.618	169.757	130.371	122.999	142.334	176.859	185.408	117.709	176.895	157.037	169.567	159.357	3983.92
bta-miR-125a	154.431	179.897	402.754	272.829	166.667	209.053	209.343	120.024	397.322	85.2816	139.223	67.4189	149.9	65.4501	111.414	64.8599	111.847	52.9028	147.694	179.178	170.977	135.365	162.431	119.359	80.2756	158.236	3955.9
bta-miR-23b-3p	131.316	119.158	235.258	149.984	115.625	157.256	194.815	129.894	197.393	110.138	104.108	88.5011	124.537	89.1271	107.637	102.495	201.066	279.062	115.754	108.434	164.393	121.783	204.161	262.644	122.974	149.501	3737.51
bta-miR-6524	161.972	149.455	118.186	161.821	255.209	138.747	135.216	193.5	105.806	138.85	83.0885	133.301	73.8118	109.253	95.9924	128.519	157.922	432.48	101.571	120.373	130.61	80.1324	139.322	175.188	104.221	144.982	3624.55
bta-miR-6120-3p	159.185	110.316	69.0345	149.872	58.8543	119.972	73.0092	143.907	97.4293	108.995	94.4637	90.4775	93.6467	85.4064	95.835	166.554	244.445	327.336	158.024	116.229	123.428	181.996	113.386	211.766	66.7881	130.414	3260.35
bta-miR-128	149.021	153.804	94.0079	118.155	68.2294	160.451	157.566	184.483	138.649	176.992	121.418	126.054	109.905	154.577	210.082	91.6846	88.1643	20.4998	161.71	91.4635	86.1867	49.3471	73.9835	58.0293	112.876	118.294	2957.34
bta-miR-2285q	179.678	161.922	87.168	127.983	103.125	77.6291	83.0665	89.4391	84.7546	101.567	121.171	118.587	96.8983	93.5243	109.211	144.934	119.702	136.886	115.308	125.553	131.674	197.841	106.736	56.3791	112.083	115.313	2882.82
bta-miR-18a	148.365	98.8637	113.891	102.409	116.146	127.029	88.2815	118.196	81.6686	96.2811	108.559	84.9874	91.6957	115.679	95.835	138.928	122.164	185.821	114.023	77.3542	74.6818	70.6252	112.056	180.413	82.8721	109.873	2746.83
bta-miR-141	54.7558	51.8962	983.185	53.9405	276.563	41.5442	81.9491	54.5895	51.5802	59.4257	58.8543	45.678	54.9524	56.1484	39.8132	28.4262	103.054	157.386	36.9096	46.0277	94.2999	82.3961	28.5959	110.833	45.1505	107.918	2697.95
bta-miR-33a	50.0016	77.1195	46.9244	47.3515	123.959	71.9035	69.2842	58.8543	53.2334	69.4252	81.6047	85.6462	105.678	112.466	58.8543	100.092	185.473	384.206	38.9756	34.9278	111.923	48.8944	170.744	381.453	50.5599	104.782	2619.55
bta-miR-99a-5p	104.757	90.166	64.8988	128.206	79.6877	98.1349	71.5192	77.1321	88.0611	78.1391	83.583	84.9874	78.364	47.0158	101.5	40.037	162.26	327.997	71.3623	80.1662	110.859	153.474	136.495	164.462	74.5777	103.914	2597.84
bta-miR-340	108.364	65.3776	112.619	91.3526	58.8543	90.412	99.8289	78.3506	103.05	86.4244	85.8086	109.364	70.8853	77.9651	86.3931	82.4761	100.826	236.079	90.18	86.9742	93.1694	67.4561	72.986	164.462	95.8547	96.6205	2415.51
bta-miR-2484	50.3295	106.112	19.406	92.2461	74.4794	71.6372	78.5966	72.3799	58.8543	91.8527	137.244	81.0345	183.717	117.54	124.633	114.906	61.5508	60.8382	88.784	58.2623	123.893	124.952	124.691	131.735	83.954	93.3451	2333.63
bta-miR-101	61.4774	89.8761	53.128	72.5907	42.1876	70.7051	69.6567	86.3928	58.9645	105.138	102.377	86.0854	95.9228	128.871	97.566	94.8876	85.9367	85.967	55.3923	76.7622	139.92	117.256	91.9391	172.988	90.878	89.3146	2232.87
bta-let-7a	131.644	123.362	84.4639	127.201	25.5209	91.6104	116.591	82.0061	114.182	136.565	88.2815	149.112	58.8543	95.7228	211.498	55.6514	15.9446	0.661285	127.201	148.098	29.4604	24.4472	15.9605	12.6509	157.089	88.9512	2223.78
bta-miR-1940	27.5419	102.778	21.9511	126.755	105.209	24.6336	26.4472	28.0259	38.2443	40.8552	93.2272	56.8779	130.39	70.5237	94.104	16.4152	44.0821	64.1446	269.591	218.94	78.2729	40.7453	73.3185	30.2522	246.236	82.7824	2069.56
bta-let-7a-5p	185.252	91.6156	75.8744	159.03	10.9375	147.269	63.3243	151.827	100.295	174.563	37.8349	79.0581	25.6878	44.3099	138.481	57.6532	15.4756	35.0481	93.8654	97.5314	18.9531	21.7308	17.7893	27.777	78.9773	78.0064	1950.16
bta-miR-505	57.8707	49.8667	58.8543	56.6208	40.6251	93.0751	48.052	67.8713	51.3598	74.1393	61.8218	44.1407	52.6762	61.3912	47.8388	72.4669	158.391	91.9186	57.0675	32.4611	49.943	65.1925	105.572	409.23	40.5345	77.9592	1948.98
bta-miR-181b	110.495	108.431	43.2659	92.3577	46.3543	116.244	70.0292	85.2961	91.4777	94.9955	64.2946	83.6698	71.5356	89.2962	90.4846	77.6717	38.6891	15.8708	103.302	89.3915	38.6377	59.7598	37.4074	9.07567	96.5038	72.9815	1824.54
bta-miR-1388-3p	45.9031	103.357	34.1991	115.587	80.2086	84.2869	225.36	106.376	200.259	68.711	30.169	33.3801	52.3511	27.0595	48.3109	48.8451	78.9023	29.0965	58.2401	100.985	53.7337	12.6763	77.4749	58.8543	48.8289	72.9262	1823.16
bta-miR-301b	84.4289	98.5737	34.5173	68.4586	56.771	64.8463	112.866	52.0306	59.185	75.9964	56.1342	59.7327	43.5717	85.2373	58.0675	48.8451	116.302	52.9028	60.9762	75.6276	62.2459	134.912	98.0905	51.4288	68.0143	71.1905	1779.76
bta-miR-454	119.512	62.6233	55.5139	71.2506	36.4584	107.456	42.092	147.806	62.0505	108.709	77.8954	66.3209	62.4311	73.2297	107.48	55.251	34.5857	16.5321	86.718	67.4383	59.3863	68.3616	33.7498	77.0057	66.0669	70.637	1765.92
bta-miR-362-5p	65.4119	43.0535	49.1513	55.169	46.8751	46.471	39.857	46.6692	36.9217	42.5694	35.1148	40.4074	41.9459	50.06	48.9404	74.0684	213.142	255.256	36.7421	26.5412	47.3495	75.6052	67.3333	179.588	39.2362	68.1392	1703.48
bta-miR-1296	62.9528	107.996	58.8543	68.4586	172.917	43.2752	51.4044	48.7406	56.8705	49.4262	37.8349	58.8543	55.9279	70.3546	51.1435	78.8728	77.1437	129.612	55.3923	40.7491	39.5687	78.3215	76.3111	50.0537	41.6885	66.509	1662.72
bta-miR-877	15.5743	57.1148	20.2013	16.64	109.896	21.8374	58.4818	4.50851	42.1018	26.5702	103.861	110.681	88.4441	52.7659	56.1791	255.436	117.826	22.4837	148.253	41.2918	98.157	17.6563	75.3136	44.0032	57.1233	66.496	1662.4
bta-miR-33b	19.5088	44.7931	113.732	40.8742	128.125	33.555	33.5246	40.9421	41.7711	32.8556	73.197	47.4348	75.7628	52.7659	30.214	60.8562	133.302	204.337	22.0006	18.4012	62.4454	16.7508	71.3235	138.06	25.1718	62.4682	1561.7
bta-miR-1291	38.034	74.3652	19.5651	54.1638	102.604	27.2967	51.4044	45.8162	26.231	50.7119	129.084	65.2229	163.556	76.443	109.054	52.4484	18.9928	0	60.2503	60.6303	76.7434	106.391	37.7399	0	89.0027	61.43	1535.75
bta-miR-2299-5p	72.9531	74.8001	40.5618	61.758	63.021	48.8677	34.6421	63.7284	36.04	62.1399	61.8218	76.862	59.1795	65.2809	63.89	35.2325	87.4608	56.8705	46.7373	53.4277	73.6178	91.4506	78.1399	59.1293	66.716	61.3731	1534.33
bta-miR-1306	40.9849	58.8543	64.4216	64.1032	66.146	60.4522	61.8343	58.8543	80.1256	92.8527	85.314	51.6073	65.0324	128.363	122.744	46.0425	27.4341	17.1934	90.2359	60.581	24.4728	11.3181	27.2658	18.9764	91.0944	60.6522	1516.3
bta-miR-677	69.8383	122.347	51.8554	68.4586	76.5627	69.773	99.8289	62.388	56.3194	63.1398	61.5745	66.1013	61.7808	97.7523	64.6768	28.0259	14.4205	7.27413	73.0374	78.4889	37.7067	14.9399	35.0798	15.1261	109.126	60.2249	1505.62
bta-miR-194	68.5268	61.8985	42.9478	27.5845	42.1876	47.9357	30.9171	86.2709	33.7255	53.2832	47.4791	71.8111	35.4427	62.575	38.7117	61.6569	58.8543	163.337	54.108	58.7063	58.1893	101.411	45.3877	94.0569	58.2773	60.2113	1505.28
bta-miR-103	61.9692	66.8272	62.5128	54.4989	35.9376	43.0089	32.7796	51.6651	40.4486	52.1404	57.6179	61.7092	61.4556	89.6345	64.2047	37.2344	53.3441	31.7417	70.9714	62.949	83.1276	44.8198	68.9959	38.7779	71.8369	56.0083	1400.21
bta-miR-2457	30.6567	53.9256	37.3805	87.1089	107.292	38.0822	22.7222	41.7951	40.669	53.426	75.4226	50.5093	74.4621	66.6339	58.8543	60.8562	25.91	38.3545	53.2704	67.7836	66.6351	63.8343	44.0576	51.1538	75.5153	55.4524	1386.31
bta-miR-20b	87.3798	58.5644	37.5395	54.1638	23.4376	61.118	39.857	60.1947	39.6771	56.7116	63.0582	47.6544	39.9949	62.575	55.0776	58.8543	37.2822	66.1285	76.4995	60.137	40.6328	68.3616	71.656	20.6265	53.7334	53.6366	1340.92
bta-miR-6119-3p	35.5749	37.1101	31.495	33.3917	64.0627	42.8758	26.8197	46.791	26.4514	35.9983	27.2016	46.9956	28.6143	45.832	28.6403	53.6495	73.6265	226.821	37.5238	37.4438	45.9529	60.2125	70.1597	118.534	42.9867	52.9906	1324.76
bta-miR-182	2.13122	4.34884	327.516	3.90873	64.0627	2.13047	4.46995	1.94963	2.64514	1.85705	56.6287	74.0071	53.6517	26.0447	96.9365	9.2085	5.97922	58.8543	3.85289	6.16663	141.184	72.8888	137.826	96.5321	66.7881	52.8628	1321.57
bta-miR-215	51.477	40.1543	34.3582	55.6157	33.3334	39.8132	74.1267	76.401	72.1902	83.7103	33.1365	34.2585	31.8659	26.8903	47.6814	49.6458	58.1509	67.451	37.5797	40.5518	76.1449	44.8198	48.0477	68.48	44.5735	50.8183	1270.46
bta-miR-130a	59.0183	71.466	25.6096	58.8543	45.8335	93.0751	74.1267	52.2743	91.0368	79.5676	37.5876	53.3642	39.3446	49.3835	40.6	52.8488	50.0613	1.98385	51.4836	53.0824	47.815	25.3526	28.5959	33.0024	40.3902	50.2303	1255.76
bta-miR-34c	44.9195	33.1962	10.1802	44.1128	19.7917	49.6667	58.8543	32.8999	81.7789	37.5696	49.7047	59.9524	70.5602	58.8543	59.4838	28.8266	50.0613	12.5644	39.534	50.1224	58.8543	106.391	58.8543	82.231	56.3299	50.2118	1255.29
bta-miR-502b	44.9195	32.4714	31.495	35.9603	43.7501	31.5576	39.857	24.0048	23.0347	35.9983	43.028	52.0465	39.9949	48.3688	54.7628	46.0425	66.8266	77.3703	42.7727	48.7904	62.7779	108.654	32.0872	104.783	58.8543	49.2083	1230.21
bta-miR-425-3p	59.0183	41.7489	35.1535	24.6808	46.3543	58.8543	37.2496	98.578	40.2281	51.9975	40.3078	52.925	38.3691	35.6847	49.0977	68.8636	89.3366	2.64514	74.8243	44.3011	36.3101	58.8543	54.6979	28.0521	54.1662	48.892	1222.3
bta-miR-188	43.2801	37.8349	29.109	30.1531	49.4793	58.8543	24.5847	37.1647	41.8814	54.2831	32.3946	34.2585	38.6943	43.9716	47.9962	137.327	132.246	27.774	85.8246	19.1906	58.0563	17.6563	65.837	37.4027	26.47	48.469	1211.72
bta-miR-345-5p	23.4434	34.2109	36.1079	25.9093	71.3544	31.5576	16.3898	29.0007	25.0186	30.8557	31.4055	27.0115	51.7008	44.479	36.5086	48.8451	79.4885	152.095	23.229	11.0013	46.0859	26.7108	54.5317	147.961	21.3491	45.0501	1126.25
bta-let-7e	126.561	40.7342	48.0379	45.5646	10.4167	129.426	96.4764	100.284	69.3247	127.137	19.783	20.4233	18.2091	15.2209	46.2652	15.6144	2.57927	0.661285	47.3515	57.917	16.559	3.16908	20.7819	1.10008	21.854	44.0581	1101.45
bta-miR-292	72.7892	43.7783	38.4939	37.9705	27.6042	34.8865	10.8024	35.5807	29.6476	40.7123	39.0714	65.0033	25.3626	41.773	54.6055	51.2473	51.2337	41.6609	58.8543	55.697	21.4802	52.0634	37.4074	78.9308	35.1972	43.2742	1081.85
bta-miR-628	58.8543	42.0388	37.0623	62.9864	31.7709	52.5961	35.7596	48.4969	44.9674	55.9973	58.607	44.1407	56.5782	36.0229	64.8342	26.024	30.2478	0	46.9606	51.0597	39.1697	18.109	48.5465	23.3767	58.7822	42.9196	1072.99
bta-miR-132	24.2631	15.9458	478.152	17.7568	116.667	21.4379	8.9399	28.757	23.2552	30.1414	17.3101	21.9606	20.16	26.8903	17.7822	24.0222	5.74475	3.96771	19.0411	23.2359	25.5368	7.24361	22.777	9.07567	20.8442	41.2363	1030.91
bta-miR-149-5p	38.1979	37.9799	240.666	31.2699	81.7711	53.6613	7.82241	11.4541	14.6585	12.428	32.1473	34.9173	18.5342	21.9858	28.0109	62.858	69.5231	37.6932	32.5541	19.1412	13.5664	25.8054	17.4568	55.5541	25.6766	41.0134	1025.33
bta-miR-99b	27.5419	44.3582	89.2359	83.3118	43.2293	43.8079	39.4845	28.8788	86.8487	26.1416	26.2124	16.0312	45.1975	21.4784	24.2341	22.4207	30.3651	39.6771	41.8793	42.2291	51.2731	40.2926	26.4346	15.1261	24.4505	39.2056	980.14
bta-miR-185	113.118	37.2551	81.1235	137.364	9.37503	105.059	16.3898	83.5902	61.0586	49.2834	9.14962	9.66265	17.8839	27.9051	51.9303	10.81	1.52412	48.2738	20.9396	9.91594	7.91375	14.0345	7.98025	4.67534	23.4408	38.3863	959.656
bta-miR-181d	54.5919	44.6481	11.6118	48.2449	28.1251	62.849	39.857	51.4214	50.4781	33.1413	18.052	21.741	26.6633	24.6918	43.2752	34.0314	24.0341	70.7574	45.3413	58.8543	47.948	24.4472	49.8765	15.9512	28.1289	38.3505	958.762
bta-miR-2424	21.804	44.7931	23.3827	22.1123	24.4792	14.2475	59.9718	24.4922	18.8466	21.7132	32.6419	47.6544	66.3331	33.4861	39.8132	93.6865	24.0341	16.5321	21.2747	21.0652	21.4802	9.95996	50.0428	75.0805	45.5833	34.9804	874.511
bta-miR-2440	4.26243	33.1962	9.54394	28.8129	53.646	6.12511	4.84244	4.75221	9.03756	28.1415	132.299	32.5016	104.702	43.2951	73.804	24.4225	0.11724	0	38.864	62.9983	15.9605	0	18.1218	0	138.192	34.7055	867.638
bta-miR-19b	30.8207	42.1838	26.723	25.0159	48.9585	29.5603	27.5647	31.8033	23.696	31.1414	36.1039	29.2076	34.142	43.2951	26.4372	20.4188	39.3925	58.193	29.0363	24.3705	42.6943	56.5907	12.9679	54.729	33.5383	34.3434	858.585
bta-miR-204	29.6731	47.1125	3.49945	79.4031	14.5834	35.6854	149.743	32.2907	123.77	27.2844	11.1279	4.17251	13.3316	12.1768	15.5791	21.2196	11.255	0.661285	28.1429	31.3265	13.1674	0	12.3029	13.201	8.94355	29.5861	739.654
bta-miR-2332	11.8037	46.2427	17.3382	9.71599	42.7084	18.5085	27.9372	16.8155	13.5563	17.7134	30.169	19.7645	38.3691	38.3906	44.3768	72.8673	9.84813	14.5483	17.1984	23.9265	13.3669	85.1124	24.772	41.8031	28.778	29.0252	725.631
bta-miR-106a	40.3291	17.9752	25.1324	34.8435	18.2292	24.8999	15.6448	28.6351	28.9863	25.9988	23.7396	16.0312	18.8594	36.5303	33.2039	43.2399	27.5513	15.2095	48.8033	25.0612	25.0048	19.0145	31.5885	71.7803	21.4934	28.7114	717.785
bta-miR-2285k	15.7382	24.2086	14.475	25.7976	27.6042	10.7855	9.31239	16.0844	12.0133	16.7135	21.2667	13.3959	22.7613	22.1549	16.2085	8.00739	40.5649	77.3703	14.0156	14.2573	12.9014	87.376	45.2214	91.8568	14.5693	26.9864	674.661
bta-miR-6123	26.3943	27.3977	24.178	22.6706	30.7293	19.0411	18.9973	16.0844	17.7445	17.142	19.2884	26.5723	19.5097	22.3241	19.9853	25.6237	22.8617	37.6932	26.1327	25.0119	26.2683	57.4961	16.6255	43.1782	27.3355	25.4514	636.286
bta-miR-10b	21.3122	7.39303	2.86318	17.4218	16.1459	25.5657	25.7022	31.194	11.1316	11.9994	14.0954	9.88226	31.8659	21.1402	68.1388	31.2288	0.703438	59.5156	15.5232	12.9746	39.2362	9.50724	7.14897	100.657	40.3902	25.3095	632.737
bta-miR-2284z	48.6901	20.7295	21.6329	38.7523	20.3126	39.1474	34.2696	28.5133	29.2067	58.8543	17.0628	33.5997	26.013	22.4932	22.5031	24.4225	8.67574	0	28.9246	30.3398	13.0344	12.2236	0.33251	3.30024	31.086	24.5648	614.12
bta-miR-6517	18.3612	26.8179	18.6107	20.4371	30.7293	18.109	13.7823	20.4711	22.0428	23.1417	23.245	33.1605	23.7368	32.8096	29.2698	42.8395	40.6822	21.1611	35.6253	22.2985	29.0614	4.97998	7.64774	13.476	26.1094	23.9442	598.606
bta-miR-143	3.93455	32.7613	42.1524	27.3611	24.4792	4.52726	220.145	11.9415	88.1713	7.57107	3.95659	2.41566	3.25162	14.3753	8.34032	1.20111	10.1999	28.4352	4.07625	2.26932	15.628	9.05451	0	23.3767	4.39965	23.761	594.025
bta-miR-31	2.78697	15.8008	145.545	12.3963	22.3959	19.1743	32.0346	7.67665	35.2685	1.28565	13.8481	22.1802	19.5097	24.1844	26.752	21.62	8.20678	0	16.64	19.6839	52.7361	0	13.7992	10.1757	22.431	22.6453	566.132
bta-miR-34a	21.9679	11.5969	185.948	14.7415	44.7918	35.0197	21.9772	56.661	31.0804	29.57	9.89148	6.80778	11.3807	11.6694	7.39613	8.40776	3.75167	0	14.0714	14.6026	6.78321	0	0	8.52563	4.47177	22.4446	561.114
bta-miR-2411-3p	15.0824	25.3682	17.8154	7.81746	28.6459	15.9786	21.6048	8.04221	10.5806	14.285	24.7287	19.7645	23.7368	18.4343	32.8892	63.6588	11.1378	37.0319	10.2744	20.5719	8.51226	23.9945	31.256	19.2514	26.47	21.4773	536.933
bta-miR-1271	24.5909	18.9899	7.95329	43.7778	27.0834	15.5791	18.6248	15.8407	24.4675	14.1422	16.0737	21.3018	22.4362	9.30169	17.7822	11.6107	22.2755	23.145	13.7364	15.4412	16.692	13.129	35.5786	29.7022	9.52055	19.5511	488.776
bta-miR-378c	16.5579	18.2651	14.9522	16.4167	26.0417	17.5764	23.4672	12.9163	12.895	15.5707	13.3535	9.00383	14.3071	15.7283	14.6349	24.4225	17.2342	52.9028	13.6247	15.5399	24.6723	17.6563	23.1095	12.3759	14.7857	18.3204	458.011
bta-miR-6523	32.624	26.8179	30.6997	35.737	16.1459	29.294	18.9973	40.0892	17.1934	21.1418	17.8047	11.8587	11.3807	15.0518	15.8938	14.0129	9.02746	0	13.7922	11.5439	13.8324	7.24361	12.3029	11.5508	6.99616	17.6413	441.032
bta-miR-2415-3p	0.983638	2.46434	4.13571	8.04082	15.625	3.46202	0.372496	2.19333	5.29028	1.85705	38.5768	43.4819	42.2711	28.0742	49.7272	11.2103	11.255	0	6.36565	4.68664	29.6599	16.7508	24.9383	37.4027	41.4721	17.2119	430.297
bta-miR-500	21.804	19.7147	23.8599	18.7619	18.2292	20.1063	7.07742	15.4752	13.3359	12.5708	17.5574	10.3215	9.10454	14.8827	11.4876	11.2103	31.5375	29.0965	14.6298	7.54796	12.5024	35.7653	11.6379	10.7258	13.0547	16.4799	411.997
bta-miR-2320-5p	9.34456	12.0318	10.6574	13.6247	11.9792	8.92136	2.60747	7.18924	14.6585	8.57102	20.5248	13.3959	16.9084	11.162	16.2085	32.4299	30.1306	15.2095	23.9549	14.4053	21.8792	34.4071	14.2979	25.3019	18.8247	16.345	408.626
bta-miR-545-3p	8.36092	15.3659	8.27142	7.70578	7.29169	9.32082	10.4299	7.7985	9.14777	12.1423	11.8698	10.9803	13.3316	12.3459	8.65505	36.0333	32.2409	60.8382	5.41638	6.21596	17.224	15.3927	21.9457	44.5533	2.38014	15.8103	395.258
bta-miR-2376	23.7712	27.6876	10.4983	26.021	8.85419	12.3834	37.9946	14.5003	26.782	17.9991	21.2667	22.3998	18.2091	16.5739	15.7365	6.40591	0	9.25798	19.9345	20.2265	0.731523	8.14906	0.665021	0	20.0509	15.444	386.099
bta-miR-760-3p	17.5415	15.8008	56.4683	21.8889	26.0417	18.908	20.8598	15.3533	27.3331	12.2851	12.1171	9.66265	13.0065	10.8238	15.7365	12.4115	9.73089	0	21.6097	22.7919	7.44823	5.43271	0	0	11.7564	15.4003	385.008
bta-miR-330	5.41001	17.9752	18.7698	13.4014	24.4792	5.59249	32.4071	3.5337	24.2471	5.85686	11.6225	13.6156	10.7303	18.6034	7.71086	15.6144	19.2273	39.0158	13.9598	12.0373	19.4186	4.52726	14.963	0.55004	12.9826	14.6501	366.251
bta-miR-196b	22.4597	11.5969	21.9511	18.5386	4.16668	21.571	23.8397	38.0177	22.5939	29.8557	13.1062	10.1019	6.50324	13.5297	19.8279	7.20665	0	0	17.8126	12.6786	2.99259	7.24361	4.65514	10.1757	11.1073	14.0613	351.532
bta-miR-2318	19.8367	22.9039	5.0901	17.8685	6.77085	7.58981	11.1749	9.26072	12.6746	7.57107	7.17133	22.1802	13.0065	9.97818	14.3202	10.4096	7.26886	0	15.8583	15.0959	19.4186	31.6908	20.7819	0	20.3394	13.1304	328.261
bta-miR-18b	18.6891	23.0489	11.4527	10.6094	14.5834	12.3834	4.09745	12.0633	9.03756	11.8566	12.6116	15.8116	17.8839	17.4195	8.81241	10.0092	11.8412	0.661285	10.1627	15.8359	9.7093	1.35818	9.80905	7.15053	14.1366	11.6414	291.035
bta-miR-1434-3p	17.5415	12.6116	3.34038	6.589	10.4167	9.98659	5.21494	5.97073	5.29028	6.42826	10.6333	6.14896	4.22711	18.9416	14.7923	21.2196	7.9723	15.2095	11.447	16.5759	3.79062	25.3526	20.2831	19.8015	9.01568	11.552	288.801
bta-miR-2478	5.90183	6.81319	2.38599	4.13209	4.68751	3.19571	3.35246	4.26481	1.65321	3.71411	4.94574	19.5449	2.6013	6.2575	10.0713	12.0111	14.655	78.6929	4.5788	6.16663	7.58124	2.71635	13.4667	44.8283	7.78954	11.0403	276.008
bta-miR-200b	0.327879	0	232.236	0.670068	17.1875	1.33155	0	1.09666	0.991927	0.714252	0.247287	0	0	0.676487	0.629458	2.40222	0	0	0	0	0	0	3.49136	0	0.793379	10.5118	262.796
bta-miR-2346	14.0988	14.3512	6.99889	11.1678	10.4167	8.7882	2.97997	5.48332	7.8252	14.4279	5.44032	21.0821	4.22711	10.4855	25.1783	17.6163	0	0	18.2594	12.7279	3.65761	11.3181	7.81399	10.7258	12.2613	10.2933	257.332
bta-miR-450b	6.06577	7.24807	39.9255	14.2948	15.625	9.18767	6.70492	8.65146	12.1236	6.57111	7.6659	7.46659	8.77937	7.94872	6.13722	8.00739	12.1929	0	6.64484	3.89731	6.78321	9.95996	26.1021	11.0008	4.90453	10.1555	253.889
bta-miR-26a/bta-miR-26c	6.72152	6.81319	9.54394	13.9598	3.64584	3.99464	11.1749	7.3111	9.3682	5.28546	16.8155	14.7136	7.47873	6.93399	7.86823	2.80259	6.33094	6.61285	13.2338	21.8052	15.761	13.5818	11.3054	6.32547	21.2049	10.0237	250.592
bta-miR-138	8.03304	8.40776	1.43159	11.7262	10.4167	7.85612	5.95993	4.26481	8.26606	6.57111	12.8589	5.92935	10.7303	4.05892	12.5892	36.834	13.4826	0	15.5232	9.42261	8.77827	9.95996	13.4667	3.02522	8.5108	9.52413	238.103
bta-miR-671	8.85274	16.2357	14.634	16.9751	4.16668	9.72028	7.82241	8.16406	13.5563	8.71387	1.9783	3.07448	9.75486	10.1473	11.8023	20.0185	17.8204	11.9031	15.4116	9.86661	1.59605	0	5.15391	0	9.95331	9.49288	237.322
bta-miR-2368-3p	10.984	13.9163	4.61291	8.93424	8.85419	7.3235	8.19491	6.94554	8.15584	8.14247	6.42946	8.12541	8.12905	8.45608	10.5434	10.4096	7.85506	20.4998	10.4419	5.42664	9.04428	9.95996	13.4667	17.0513	4.2554	9.44631	236.158
bta-miR-2388-5p	13.9349	18.845	11.2937	13.513	8.85419	6.79088	7.44991	9.50443	3.96771	8.57102	8.90234	23.0586	19.5097	7.10311	12.4318	10.4096	0	0	12.5638	15.7372	10.1083	0.452726	0	0	12.9826	9.43938	235.985
bta-miR-126-5p	7.0494	2.02946	3.18131	4.91383	5.72918	10.5192	10.4299	22.7863	8.37627	7.99962	1.48372	8.56462	7.15356	6.93399	16.3659	5.2048	13.2481	20.4998	5.97478	2.51599	5.18716	7.24361	4.15638	39.0529	6.05853	9.30633	232.658
bta-miR-193b	7.37728	11.0171	3.18131	12.3963	10.9375	7.72297	2.97997	2.07148	8.48649	3.28556	9.6442	11.8587	17.8839	6.59574	13.376	19.2177	26.0272	0	11.5587	6.70929	15.628	9.95996	0.498765	0.27502	12.5498	9.24956	231.239
bta-miR-2313-3p	6.39365	7.39303	10.9755	14.1831	9.37503	4.12779	0	0	0	0	10.6333	6.80778	8.77937	10.3164	5.03566	16.4152	21.8066	0	10.6653	7.84395	8.04675	16.7508	11.9704	27.227	10.6024	9.01396	225.349
bta-miR-324	7.70516	7.53799	17.1791	5.80726	6.77085	10.6524	5.95993	9.62628	4.40856	9.42812	6.18218	1.31763	3.57678	4.22804	3.93411	9.2085	8.91022	11.2418	5.69558	5.2293	5.98519	16.7508	26.9333	15.9512	6.56341	8.67135	216.784
bta-miR-127	4.42637	2.89923	4.29478	2.79195	8.85419	6.65773	5.95993	2.31518	4.40856	1.1428	4.94574	0.878423	25.0375	8.79432	21.8737	23.2214	11.4895	27.774	1.84269	2.41732	11.7709	1.35818	0	28.6021	2.95714	8.66854	216.714
bta-miR-3613	6.88546	4.4938	6.0445	2.34524	1.5625	9.72028	8.19491	13.6474	6.72306	4.28551	4.45117	11.8587	4.22711	5.58101	3.46202	18.417	23.3307	5.29028	5.5839	10.4093	6.78321	2.71635	20.9482	12.926	8.58292	8.33882	208.47
bta-miR-22-5p	9.34456	11.307	16.7019	10.7211	6.77085	13.7149	3.35246	14.744	12.4542	11.8566	4.94574	5.92935	5.52775	8.6252	7.39613	1.60148	7.73782	0	9.43679	3.00932	5.58617	12.2236	6.81646	7.42555	6.20278	8.13727	203.432
bta-miR-2313-5p	8.6888	12.6116	8.74862	11.3912	9.37503	2.39678	8.19491	5.48332	9.47841	12.5708	6.42946	10.9803	3.25162	5.75014	4.40621	18.417	11.4895	20.4998	11.447	10.1626	3.2586	0.905451	0	0	4.8324	8.03078	200.77
bta-miR-1434-5p	9.5085	6.81319	3.49945	9.1576	6.25002	13.1823	7.44991	9.38257	2.3145	5.71401	8.40776	11.8587	3.25162	8.96345	7.71086	9.2085	27.3168	0	10.8886	6.16663	3.59111	0	11.6379	0	10.6024	7.71506	192.876
bta-miR-2299-3p	3.60667	5.36357	1.90879	4.46712	0.520835	4.26095	0.744991	5.36147	2.09407	5.99971	2.47287	7.02738	3.57678	4.73541	6.29458	10.4096	13.2481	30.4191	6.92404	1.47999	3.85712	23.089	8.47901	25.0268	4.61603	7.43936	185.984
bta-miR-592	4.26243	5.65349	0	12.6196	4.16668	15.5791	13.0374	35.5807	17.524	15.1421	3.21473	1.53724	5.20259	3.8898	3.93411	3.20296	2.57927	0	9.88351	13.3199	1.66255	0	7.81399	0	2.23589	7.28168	182.042
bta-miR-362-3p	3.60667	6.3783	9.38488	6.25397	4.16668	5.59249	1.11749	6.33628	5.73113	3.71411	6.92404	2.41566	3.25162	9.13257	4.09148	2.80259	6.56542	41.6609	3.79705	4.78531	7.91375	1.35818	18.4543	7.42555	3.60627	7.05867	176.467
bta-miR-2339	8.03304	5.36357	5.88543	8.48753	20.8334	7.05719	8.5674	4.14295	7.38434	6.85681	4.45117	11.8587	2.6013	3.72068	5.35039	6.40591	12.6619	14.5483	4.18793	5.03197	2.92609	0	6.65021	0	5.84216	6.75393	168.848
bta-miR-34b	2.95091	3.91396	1.74972	3.23866	8.85419	4.12779	7.07742	4.75221	5.62092	4.28551	6.18218	3.9529	4.55227	8.28696	4.24884	11.2103	9.61365	15.2095	3.12699	3.84798	7.58124	23.9945	4.98765	10.7258	4.2554	6.7339	168.347
bta-miR-2320-3p	6.06577	3.04419	5.5673	6.25397	8.85419	4.92672	3.35246	8.28591	6.39242	11.8566	4.20388	11.6391	5.20259	1.69122	11.1729	12.8118	0.11724	0	9.26928	8.87995	5.51967	0	0	22.5517	8.29442	6.63813	165.953
bta-miR-335	1.96728	11.162	3.81758	5.80726	5.20835	7.98928	5.58744	4.0211	8.04563	2.71416	5.44032	7.24699	7.47873	3.04419	8.49768	6.00554	0	1.98385	9.71599	6.01863	14.2979	0	19.7844	10.4508	8.07804	6.57453	164.363
bta-miR-2443	2.78697	14.931	3.02225	3.79705	9.37503	2.26363	1.48998	1.46222	6.06178	3.85696	10.6333	9.22344	5.85292	7.27223	12.2744	16.8155	0	0	14.0714	12.7773	1.26354	14.0345	0	0	9.73693	6.5201	163.002
bta-miR-99a-3p	6.39365	5.79846	4.77197	6.25397	3.64584	8.7882	10.4299	4.87406	8.04563	6.28541	5.6876	6.58817	4.87743	9.97818	5.50776	11.6107	1.1724	0.661285	4.18793	3.05865	9.97531	0	7.48148	19.2514	5.62578	6.43805	160.951
bta-miR-30b-3p	8.52486	15.2209	2.54505	3.68538	4.16668	6.65773	5.95993	3.04629	4.84942	6.71396	7.17133	15.8116	3.25162	4.73541	12.4318	11.6107	0	0	14.3506	8.43595	2.92609	5.88543	0	0	8.2223	6.24812	156.203
bta-miR-29b	3.60667	5.07365	2.06785	5.5839	0.520835	6.52457	6.33243	5.72703	4.95963	5.14261	2.47287	7.24699	2.27613	5.58101	5.19303	4.0037	7.3861	16.5321	5.41638	4.63731	7.18222	13.129	4.65514	20.9015	3.82265	6.23902	155.975
bta-miR-2454-3p	5.90183	12.6116	3.34038	7.59411	7.81252	6.39142	5.21494	8.16406	7.38434	9.71382	7.41861	3.29409	5.85292	3.8898	4.56357	3.60333	5.15855	0	8.09666	9.61994	4.92115	11.3181	4.48889	0	7.42892	6.15134	153.784
bta-miR-6520	7.0494	2.02946	5.5673	8.1525	2.60417	5.05987	4.46995	7.06739	8.37627	7.85677	10.1388	9.00383	6.50324	8.79432	8.49768	6.00554	0	0	10.3861	8.78128	3.05909	0	7.31523	1.92514	10.2418	5.9554	148.885
bta-miR-545-5p	3.93455	10.8721	3.18131	4.02041	7.81252	5.59249	2.97997	6.33628	3.96771	8.14247	8.40776	5.70975	5.52775	7.10311	3.14729	8.80813	0	0	4.18793	6.21596	7.71424	10.4127	17.2905	0	4.76028	5.84501	146.125
bta-miR-152/bta-miR-2957	6.88546	8.11784	18.2926	3.68538	4.16668	2.9294	3.72496	4.14295	4.40856	5.42831	5.44032	4.61172	3.25162	2.3677	5.66512	6.00554	12.3102	1.98385	4.24377	7.10396	3.1921	4.97998	7.64774	3.57526	4.03902	5.528	138.2
bta-miR-2448-5p	4.26243	4.34884	7.95329	4.5788	5.72918	1.86416	0	0.121852	0.55107	0	3.95659	2.63527	3.57678	1.18385	3.46202	2.00185	14.7722	40.9996	4.5788	4.68664	0.0665021	21.2781	0	0	2.01951	5.3851	134.627
bta-miR-200c	4.59031	2.31938	47.8788	7.37075	0	4.79357	1.86248	9.74813	4.18814	6.71396	3.70931	5.05093	0	4.39716	2.51783	0	2.34479	13.887	2.23356	2.71332	0.665021	0	0	0	2.30801	5.1717	129.292
bta-miR-200a	0	0	97.9845	0.223356	19.7917	0.133155	0	0	0.220428	0	0	0	0	0	0.629458	0	0.11724	0	0	0.246665	0.0665021	0	0	0	0	4.77652	119.413
bta-miR-2344	1.80334	3.33411	1.43159	3.12699	7.81252	2.52994	3.72496	0.974813	7.16392	3.28556	3.46202	7.02738	4.55227	2.19858	5.97985	1.20111	1.40688	0	5.02551	5.42664	6.3177	7.24361	18.4543	0	10.6746	4.56633	114.158
bta-miR-2483-5p	1.96728	3.33411	4.13571	4.13209	3.64584	3.06256	2.97997	2.80259	5.18006	3.71411	2.22558	7.24699	5.85292	8.79432	6.13722	3.60333	6.56542	4.62899	3.40618	4.04531	6.5172	4.52726	4.65514	7.42555	3.10139	4.54748	113.687
bta-miR-2425-5p	4.91819	3.04419	2.06785	5.02551	3.64584	3.32886	0	0.487406	0.110214	0	5.44032	3.07448	1.95097	2.53682	5.97985	4.0037	19.8135	0	7.37075	4.39064	1.46305	8.60179	4.32263	14.8511	4.18327	4.42444	110.611
bta-miR-935	0.491819	3.04419	1.27253	6.25397	0	3.99464	2.97997	4.0211	0.991927	5.85686	9.6442	5.92935	7.15356	9.30169	5.03566	0	0	0	1.61933	2.21999	10.9063	11.7709	9.14403	0	4.18327	4.23261	105.815
bta-miR-2446	5.41001	0.869768	2.06785	5.47222	3.64584	2.9294	1.11749	1.46222	2.09407	2.99986	2.47287	5.70975	2.92646	1.52209	5.97985	0.40037	8.79298	0	5.36055	6.90663	0.931029	0	20.6156	9.35069	5.91428	4.19808	104.952
bta-miR-2285o/bta-miR-2284y	0.327879	0	0.159066	0.111678	0	0.532618	0.372496	0.365555	0.110214	1.28565	0.247287	0	0	0.169122	0.314729	7.20665	7.73782	6.61285	5.8631	11.5439	11.9039	18.5617	8.1465	9.62571	11.2516	4.098	102.45
bta-miR-30f	2.45909	4.20388	22.9055	1.45181	6.25002	3.86148	0.744991	2.31518	1.98385	3.99981	2.22558	6.14896	3.90194	1.35297	3.14729	5.2048	4.80683	0	4.74632	2.61465	3.45811	0.452726	9.6428	0.27502	1.44251	3.98384	99.5961
bta-miR-615	0	2.02946	1.90879	0.335034	28.6459	0	0	0	2.75535	0.571401	5.44032	10.1019	7.80389	4.90453	0.786823	5.60517	2.57927	0	0	0	0.0665021	0	13.9654	7.97559	0	3.81901	95.4753
bta-miR-183	0	0	16.7019	0.111678	1.5625	0.133155	0	0	0.220428	0	3.95659	4.61172	2.92646	3.21331	3.14729	0	3.51719	0	0.390873	0	22.5442	17.2036	0	13.201	2.01951	3.81845	95.4614
bta-miR-504	5.08213	7.53799	3.97664	3.12699	7.29169	5.8588	3.35246	0.365555	1.21236	1.4285	0.247287	0	1.62581	1.35297	0.944187	12.0111	5.97922	1.32257	3.96457	3.99598	0.731523	9.05451	11.1391	0.55004	2.88502	3.80148	95.037
bta-miR-139	2.62303	2.75427	5.5673	6.47733	0	7.45666	13.4098	4.38666	11.5725	3.14271	3.70931	3.9529	2.92646	2.19858	5.03566	0	0	1.32257	5.80726	3.74931	0.133004	0	5.98519	0	2.30801	3.78074	94.5185
bta-miR-491	2.95091	5.94342	2.70412	2.90363	6.77085	3.06256	0.372496	2.31518	1.65321	3.42841	4.45117	2.85487	8.45421	2.87507	2.83256	7.20665	8.44126	0	4.02041	4.09464	2.32757	0	0	9.07567	3.24564	3.67938	91.9845
bta-miR-2409	3.44273	1.59458	6.36263	3.35034	7.29169	2.79625	3.72496	6.33628	3.85749	2.42846	3.46202	5.05093	3.25162	2.70595	2.36047	4.0037	5.74475	0	4.41128	2.86132	0	10.4127	0	0	4.03902	3.57957	89.4891
bta-miR-181a	1.96728	4.20388	1.59066	2.90363	2.08334	2.52994	2.60747	3.04629	3.52685	2.57131	3.46202	0.878423	2.6013	6.59574	5.66512	2.80259	3.98615	0	2.34524	2.61465	1.66255	21.7308	0	1.10008	4.90453	3.49519	87.3799
bta-miR-2400	0.983638	4.78373	2.54505	1.89853	13.5417	1.19839	0.744991	1.21852	1.21236	1.28565	3.70931	1.09803	5.52775	2.02946	3.30465	7.60702	1.40688	0	2.95947	0.49333	6.65021	1.8109	0	18.9764	2.30801	3.49176	87.294
bta-miR-2316	0	2.02946	4.61291	6.36565	6.77085	0.798928	0	1.21852	3.52685	1.1428	4.69845	2.19606	9.10454	1.52209	2.36047	0.40037	3.98615	5.29028	3.85289	2.91065	3.39161	0	2.99259	12.6509	4.47177	3.45179	86.2948
bta-miR-2411-5p	1.96728	2.17442	2.38599	2.0102	5.20835	1.4647	2.97997	1.21852	4.73921	2.42846	4.94574	1.53724	5.20259	1.69122	2.36047	12.8118	0	15.2095	3.79705	1.82532	2.12807	0	5.48642	1.92514	0.0721254	3.42279	85.5698
bta-miR-3431	4.26243	3.33411	7.31702	2.79195	5.72918	2.39678	4.84244	10.1137	4.29835	10.4281	1.9783	1.75685	0.650324	4.56628	2.51783	4.0037	3.16547	0	0.837585	1.47999	6.11819	0	0	0	2.23589	3.39298	84.8244
bta-miR-2468	5.08213	7.24807	5.40824	2.90363	6.25002	2.66309	0	5.60517	4.62899	6.99967	3.46202	1.53724	1.62581	1.18385	3.77675	2.80259	0	0	3.62954	1.43066	0	0	5.15391	11.2758	1.65888	3.37304	84.3261
bta-miR-2447	1.96728	5.65349	1.43159	3.12699	0	4.12779	1.48998	2.80259	1.21236	3.85696	3.70931	1.97645	0.975486	6.42662	5.19303	5.2048	3.75167	0	2.45692	2.26932	1.92856	8.14906	0	9.62571	2.01951	3.17422	79.3555
bta-miR-193a-5p	6.22971	2.89923	15.4294	10.3861	2.08334	8.25558	0	9.01702	4.29835	3.28556	3.21473	0	0.650324	1.01473	2.98993	0	3.04823	0	1.78685	1.47999	0	0	0	0	1.44251	3.10046	77.5115
bta-miR-6533	4.09849	0.434884	1.59066	4.80216	10.4167	3.72833	3.35246	2.80259	4.18814	3.71411	3.21473	1.09803	2.6013	3.55155	1.88837	0.40037	3.63443	0	2.17772	2.31865	3.85712	4.97998	3.82387	0	3.10139	3.03104	75.776
bta-miR-205	0.16394	1.15969	41.039	0	6.25002	0	0	0	0	0	0	3.29409	0.325162	1.52209	0.157365	0	4.80683	11.2418	0.55839	0.64133	0.931029	0	0.166255	0	0	2.89028	72.257
bta-miR-429	0	0	58.2181	0.111678	11.4584	0.266309	0	0.121852	0	0	0	0	0	0	0	0	0	0	0	0	0	0	0	0	0	2.80705	70.1763
bta-miR-199b	0.327879	0.579846	0	1.11678	0	1.19839	4.84244	1.09666	1.10214	0.428551	4.94574	1.31763	3.90194	3.55155	5.82249	4.40407	0.11724	11.9031	0.614229	0.986661	4.52214	0	3.82387	10.1757	1.08188	2.71444	67.861
bta-miR-126-3p	2.29515	1.73954	1.59066	1.0051	1.04167	2.13047	0.372496	3.41185	2.86557	0.857102	1.9783	0	1.30065	1.69122	3.77675	6.00554	0	11.9031	1.61933	1.67732	3.3251	0	0	12.3759	3.82265	2.67142	66.7855
bta-miR-2397-3p	4.59031	4.78373	1.59066	2.79195	3.64584	0.798928	9.31239	0.243703	0.991927	2.99986	2.47287	0	0.975486	2.87507	6.29458	1.60148	0.586198	10.5806	2.23356	4.48931	0	0	0	0	1.58676	2.61781	65.4452
bta-miR-2353	1.47546	2.75427	3.18131	3.12699	3.64584	0.532618	2.23497	2.31518	1.10214	3.85696	3.21473	6.80778	3.57678	7.27223	2.36047	2.40222	1.52412	0	2.06604	2.07199	0	2.71635	0	0	2.66864	2.43628	60.9071
bta-miR-2328-5p	0.819698	2.60931	1.90879	2.23356	4.16668	0.798928	0.372496	1.70592	2.42471	1.85705	1.73101	2.41566	4.87743	5.41189	2.83256	3.20296	0	0	4.13209	1.43066	0.465514	0	1.99506	8.25061	3.82265	2.37861	59.4652
bta-miR-187	0.16394	0	1.11346	0.55839	1.5625	0.133155	0	0	0.110214	0.285701	6.42946	8.56462	6.8284	8.96345	4.8783	0.800739	0	0	0.167517	0	3.45811	11.7709	0	0	2.38014	2.32676	58.169
bta-miR-212	0	0	28.1546	1.67517	6.25002	0.133155	0	0.487406	0.661285	0	1.73101	0	0	0.845608	1.10155	0	0	12.5644	0.223356	0.591997	2.06156	0	0	0	1.22613	2.30829	57.7073
bta-miR-224	3.27879	3.18915	3.18131	1.22846	2.60417	1.86416	2.23497	3.16814	4.18814	6.85681	1.23644	6.36857	0.325162	0.676487	0.157365	1.20111	0	0	0.335034	0.739996	2.79309	0	0	7.97559	0.360627	2.15854	53.9636
bta-miR-2483-3p	2.78697	1.15969	1.43159	2.0102	1.04167	2.66309	4.46995	1.34037	2.42471	2.2856	6.42946	1.97645	2.92646	2.87507	2.36047	0	0	0	2.73611	3.99598	0	4.07453	0.166255	0	4.18327	2.13352	53.3379
bta-miR-2448-3p	4.42637	2.31938	4.61291	5.69558	3.64584	4.3941	2.97997	3.16814	4.40856	2.99986	0.989148	1.31763	0	0.676487	2.51783	0	0	0	2.90363	2.12132	2.26107	0	0	0.55004	0.865505	2.11414	52.8534
bta-miR-2285b	5.41001	1.59458	2.22692	4.35544	0	4.12779	0.372496	1.94963	1.543	2.14275	2.47287	1.53724	0	0	2.36047	1.20111	0	0	3.90873	2.41732	3.65761	0	7.31523	0	3.6784	2.09086	52.2716
bta-miR-2355-5p	0.327879	2.31938	1.11346	1.34014	0.520835	0.798928	0.372496	0.73111	0.110214	0.857102	3.21473	0.878423	1.62581	0.845608	0	7.20665	0	14.5483	0.949263	2.36799	0	0	0	9.07567	0.360627	1.98258	49.5646
bta-miR-2319a	2.29515	0.144961	2.86318	1.11678	0.520835	1.86416	2.97997	2.55888	1.32257	3.28556	2.72016	3.7333	4.55227	0.845608	2.04574	1.60148	0	0	0.725907	1.52932	1.72905	0	4.98765	0	0.504878	1.7571	43.9274
bta-miR-411a	0.819698	0	0.636263	1.22846	2.08334	3.19571	4.84244	0.974813	2.20428	0.999952	1.48372	1.53724	4.55227	2.87507	3.46202	0	4.92407	0	1.84269	2.17065	0	2.71635	0	0	0.504878	1.72216	43.0539
bta-miR-2350	2.45909	4.05892	2.70412	2.34524	2.60417	1.73101	1.86248	0.974813	1.21236	1.4285	2.22558	4.83133	1.62581	2.87507	2.04574	0	0	0	2.68027	3.10798	0.731523	0	0	0	1.51463	1.72075	43.0186
bta-miR-497	0.491819	0.579846	1.43159	2.23356	3.12501	1.33155	4.84244	0.609258	3.30642	1.9999	0	2.41566	1.30065	1.86034	1.73101	0	0	7.93541	1.45181	0.49333	1.86206	0	0	0	0	1.56007	39.0017
bta-miR-452	0.983638	0.579846	0.954394	0.55839	0.520835	0.266309	4.84244	2.43703	1.98385	1.7142	0.494574	0	0	1.18385	0.629458	0	0	12.5644	0.781746	0	0	0	7.81399	0	0	1.53236	38.309
bta-miR-885	0.491819	4.20388	2.54505	2.90363	0	2.39678	0.372496	1.94963	3.63707	0.285701	0.247287	3.51369	1.95097	0.845608	3.77675	2.80259	0	0	0.781746	1.33199	1.72905	0	0	0	1.22613	1.47967	36.9919
bta-miR-2450a	3.77061	2.02946	2.70412	2.34524	6.77085	0.798928	1.11749	2.31518	1.43278	1.7142	0	0	0.325162	3.04419	1.25892	1.20111	0	0	1.50765	1.97332	0	0	0	0	2.30801	1.46469	36.6172
bta-miR-2285v	2.13122	1.8845	0.954394	1.45181	3.64584	1.73101	0	2.31518	0.991927	1.1428	2.47287	2.63527	0.325162	0.676487	0.629458	2.40222	0	0	1.22846	1.87466	6.65021	0	0	0	1.37038	1.46055	36.5139
bta-miR-125b	0.491819	1.59458	0.636263	2.45692	0	0.532618	0	0.73111	1.65321	0.571401	0.989148	1.53724	0	0.845608	0.314729	0	2.93099	9.91927	1.17262	0.690663	0	0	1.99506	6.60049	0	1.42655	35.6637
bta-miR-219-5p	1.31152	3.47907	0.954394	1.34014	0.520835	1.33155	2.60747	0.365555	1.21236	0.714252	1.73101	1.09803	0.650324	4.22804	1.41628	4.80443	0	0	1.17262	2.02265	2.06156	0	0	0	2.01951	1.40166	35.0416
bta-miR-2388-3p	2.62303	4.34884	2.06785	0.670068	0	0.532618	0	0.365555	0.330642	1.28565	1.9783	0.658817	4.55227	1.35297	2.6752	4.80443	1.40688	0	0.725907	1.43066	0.931029	0	0	0	1.80314	1.38175	34.5439
bta-miR-100	1.96728	0.434884	1.11346	3.46202	0.520835	1.73101	0.372496	2.43703	5.5107	1.7142	1.48372	1.97645	0.975486	2.70595	1.73101	0.40037	0	0.661285	1.39598	1.47999	0.266008	0	0	0.27502	1.22613	1.35365	33.8413
bta-miR-424-3p	0.327879	0.289923	5.72637	1.34014	1.5625	0.399464	6.33243	0.365555	1.10214	0.857102	0	0	0.650324	0	1.57365	0	0	0	1.45181	0.690663	0	0	0	10.4508	0	1.32483	33.1207
bta-miR-2410	1.14758	2.60931	0.795329	0.781746	0	1.06524	0.744991	0.243703	1.76343	0.857102	1.23644	0	0.325162	1.86034	1.57365	0	3.98615	0	2.84779	3.40398	2.26107	0	1.4963	0	1.51463	1.22056	30.5139
bta-miR-2349	1.31152	1.8845	1.74972	2.0102	1.5625	1.33155	0	1.21852	1.76343	1.1428	0.741861	0.658817	0.325162	1.01473	0.314729	0.40037	0	0	0.335034	1.38133	2.32757	0	6.48395	0	2.38014	1.21354	30.3384
bta-miR-2389	0	0.434884	0.477197	0.446712	2.08334	0	0	0	1.10214	0.285701	1.23644	1.75685	0.650324	1.52209	0	1.20111	1.7586	14.5483	0.670068	1.38133	0	0	0	0	0.649129	1.20817	30.2042
bta-miR-455-5p	0.327879	0	4.45384	0.446712	6.25002	0.399464	0.744991	1.34037	0.771499	0.999952	1.23644	0	0	3.21331	0.472094	0.800739	3.75167	0	1.11678	0.295998	1.06403	0	0	0	0	1.10743	27.6858
bta-miR-449a	1.14758	0.579846	12.8843	0.446712	5.20835	0.399464	0	1.09666	0.330642	1.7142	0	0.878423	0	0	0	0	0	0	0	2.66398	0	0	0	0	0	1.09401	27.3502
bta-miR-6531	1.47546	2.60931	2.86318	1.56349	0	1.86416	1.11749	0.609258	1.43278	1.1428	0.741861	1.53724	1.30065	0.507365	0	2.40222	0	0	1.56349	0.789329	2.19457	0	0	0	1.00976	1.06898	26.7244
bta-miR-2394	1.14758	1.15969	0.318131	2.79195	1.5625	0.399464	1.11749	0.365555	1.21236	0.285701	0.741861	2.41566	1.95097	1.86034	0.314729	0	0	0	0.949263	2.17065	2.12807	0.452726	0	2.20016	1.00976	1.06218	26.5546
bta-miR-2285h	1.31152	0.579846	1.43159	1.78685	1.5625	0.798928	0	2.43703	0.991927	1.4285	1.73101	2.85487	0	3.55155	1.57365	0	0.703438	0	0.614229	0.443997	1.99506	0	0	0	0.504878	1.05206	26.3014
bta-miR-2402	0.819698	0.869768	0.795329	0.111678	1.5625	0.665773	2.60747	1.21852	0.991927	1.1428	1.23644	0	1.30065	0.845608	0.786823	1.20111	0	0	0.893424	1.57866	0	7.24361	0	0	0.144251	1.04064	26.016
bta-miR-184	0	0	18.9288	0	5.72918	0	0	0	0	0	0	0	0	0	0.157365	0	0	0	0	0.838662	0	0	0	0	0	1.02616	25.654
bta-miR-2425-3p	0.983638	2.02946	0.159066	1.22846	2.08334	2.52994	0	0	0	0	1.73101	1.97645	0.650324	2.87507	1.25892	1.20111	0	0	3.01531	2.07199	0	0	0	0	1.58676	1.01523	25.3808
bta-miR-144	1.47546	4.4938	0.318131	0.781746	1.04167	0.665773	1.48998	0.974813	2.20428	1.4285	0.494574	2.63527	0.650324	1.01473	0.786823	0	0	0	1.73101	2.51599	0	0	0	0	0.504878	1.00831	25.2078

## Sheet: Expressed milk miRs cpm
Gene	TC.1.001	TC.1.002	TC.1.003	TC.1.004	TC.1.005	TC.2.001	TC.2.002	TC.2.003	TC.2.004	TC.2.005	TC.3.001	TC.3.002	TC.3.003	TC.3.004	TC.3.005	TC.4.001	TC.4.002	TC.4.003	TC.4.004	TC.4.005	TC.5.001	TC.5.002	TC.5.003	TC.5.004	TC.5.005	average	sum
bta-miR-21-5p	300853	314831	436833	279854	270118	746715	220281	440192	347920	338484	399097	428623	350878	414093	366844	316352	249313	310757	194587	261347	588549	241621	367926	263342	459082	356340	8.90849e+06
bta-miR-22-3p/bta-miR-3600	192028	215475	154790	134502	188656	649336	131703	161503	148604	169945	203275	179519	196519	160631	227577	138125	120406	168616	88151.4	108320	90017	114117	166755	142012	158341	176357	4.40893e+06
bta-miR-142-5p	51867.4	55122.4	44394.1	50156.4	121480	356983	40209.2	81185.1	52813	39687.7	67021.6	64098.2	80500.1	61294.6	93905.8	47312.7	28599	73321.2	34375.7	36480.9	22096.8	42398.5	58376.4	71615.3	40820.2	68644.6	1.71612e+06
bta-miR-191	49062.6	65512	59441	34880.1	64358.2	97523.3	46141.6	76124.6	39034.4	38973.4	68439.2	53149.8	62855.3	37581.7	61651.9	39573.6	34840	42158.1	28724.5	40424.4	43676.1	39734.8	58563.2	215563	42971.6	57638.3	1.44096e+06
bta-miR-148a	24050.1	25593	27413	26695.1	23130.5	87113.1	20689	76630.6	30765.5	25593.2	25560.5	32686.6	29978.7	23593.4	33673.8	25765.8	21570.6	29492.4	21069.5	22012.3	30419.1	24172.9	30567.5	40339.2	28805.7	31495.2	787381
bta-miR-186	25231.6	32088.9	40896.4	20372.7	30627.3	56171.7	18386.5	75980	20422.5	17959.8	24584.2	23979	24239.2	18558.5	28494.7	19309.3	13933.5	37512.1	14292.8	15921.5	66382.3	15694.9	21464.1	26286.4	32179.1	28838.8	720969
bta-miR-92a	20483.8	20544	21638.5	11461.9	13926.2	15037	19145.6	7735.36	20416.7	17979	20712.5	20216.3	21865.8	16755.7	21174.8	15457.9	17539.9	12161.3	12283.1	15303.9	27279	13893.8	17498.7	22068.7	21436.4	17760.6	444016
bta-miR-30d	14610	18387.8	21965.5	13541.5	18658.5	33399.4	15055.6	5494.27	15818.1	15668	19314.7	18459.1	18656.7	21260.3	19418.5	14130.1	11124.1	16177.6	11102.5	12724.3	34257.2	13609.3	16806.3	14550.6	28885.4	17723	443075
bta-miR-423-5p	34663.5	13208.8	16777.4	1976.12	33760.5	11856.1	33550.6	3686.95	22401.3	25798.8	6315.2	6297.15	9520.59	8462.82	14625.6	22755.6	28601.2	9774.02	2222.7	8714.33	56464	7468.36	7853.58	4592.64	20413.6	16470.5	411761
bta-miR-30a-5p	3866.45	5330.05	4190.77	4213.51	1786.8	277244	6589.62	12434.4	6807.7	5896.33	2398.72	2853.9	2310.43	2983.76	2940.72	4140.83	3980.1	15467.5	6409.39	3723.03	6103.75	4734.31	4541.02	6198.68	5106.13	16090.1	402252
bta-miR-30e-5p	12077.5	16659	22361.7	13101.9	29415.8	29640.2	13083.4	22121.7	14353.1	15191.6	15377.8	14501.5	14788.3	16760.3	16109	10602.5	8819.21	10301	7840.44	9441.4	28490.4	9153.05	12264.3	9818.21	21721	15759.8	393994
bta-miR-423-3p	22488.4	22502.1	18945.5	11518.1	25366.8	9687.27	16341	7663.06	14695.3	17587.4	16990.2	15165.9	19245.3	14698.2	20965.2	11815.1	17078.5	7463.86	10156.1	13801.3	16077.4	13467.6	11683.1	9697.99	19245.4	15373.8	384346
bta-miR-223	10539.8	8584.13	12357.5	11515.5	22451.1	43592.7	7573.79	24868.8	10946.3	10271.2	15182.2	14780.7	12512.1	12965	13767.1	10993	11061.3	18182.5	9299.33	7003.94	9384.26	13634.8	12628.3	18888.1	11842.3	14193	354826
bta-miR-27b	12741.3	10411.9	6313.1	12374.3	4810.1	69039.9	7348.15	8964.34	8518.43	7624.25	9563.25	11393.5	9572.14	7962.11	12027.9	10700	8500.07	62188.1	15929.7	9152.73	2766.51	6485.53	11443.9	13799	5077.25	13788.3	344707
bta-miR-27a-3p	13259.6	9506.09	7852.14	12019.8	7917.56	54942.7	7000.38	8892.05	8796.08	8114.3	10989.4	11358	10441.9	9798.51	12625.6	11301.1	7463.56	35590.7	7807.51	6859.53	3036.31	6984.71	9493.69	8869.14	6743.24	11906.5	297664
bta-miR-26b	8289.29	8552.26	16406.2	12902.9	8808.79	12289.8	7193.16	9181.22	12942.4	9340.32	15804.7	18986.7	13142.5	17290.6	11328.7	9455.66	10988.3	9741.89	10237.6	10459.2	14691.1	12272.5	12180.3	11732.3	12037.7	11850.2	296256
bta-let-7i	10773.7	8669.56	9007.59	9829.7	6479.6	14458.6	9066.75	3903.83	10815.2	9690.82	12194.4	13690.4	12785.3	14505.3	13543	8550.82	8806.46	5250.08	7402.84	9722.72	9674.82	8656.98	11660.8	9450.08	12825.7	10056.6	251415
bta-miR-16b	3226.21	4063.46	14466.5	7471.31	10381.6	29061.8	2398.82	12651.3	8534.42	6892.14	5682.23	12249.6	4437.72	12317.6	4388.78	6940.58	6496.9	7020.46	6726.68	7852.3	6021.42	9238.21	9783.38	12470.5	7453.61	8729.1	218228
bta-miR-146a	11074.3	11508.5	12598	10709.2	2480.91	21832.5	4378.11	11566.9	3489.9	3873.6	10181.7	8993.69	9122.04	8390	9959.52	8552.39	3822.11	12280.2	4720.31	6017.84	7519.86	5567.9	7131.33	13216.5	7088.07	8643.01	216075
bta-miR-143	95.7679	73.9506	29.6587	71.7532	24.7352	202348	613.943	361.465	294.29	173.918	111.92	125.865	100.943	86.4316	109.868	288.048	125.737	125.308	346.65	130.406	61.5702	186.72	151.22	224.515	78.4657	8253.66	206341
bta-miR-21-3p	6834.79	5323.42	2598.35	4083.62	9280.03	74606.4	3843.03	5855.74	5359.92	4431.8	7104.59	5762.07	6647.88	4489.91	7515.18	4934.14	4513.11	8819.75	3393.38	3179.04	1508.12	3678.08	5475.9	7527.25	2352.09	7964.71	199118
bta-miR-25	5261.86	3952.02	4290.13	6797.46	6172.58	25374.9	4612.52	5349.69	7858.19	5855.44	7195.45	8346.15	6447.34	6552.53	6579.33	6335.48	6243.03	15081.9	6508.57	6338.24	2834.3	6991.8	7585.33	9272.36	5466.86	7332.14	183303
bta-miR-142-3p	4703.6	6163.01	11509.3	6034.83	12425.2	13301.9	3843.03	7879.94	6456.47	6272.61	5802.61	7207.3	6012.77	5808.52	6800.82	4976.42	4378.77	9047.88	3436.6	3993.04	18150.1	4409.43	5088.41	3842.74	10062.6	7104.32	177608
bta-miR-660	6067.48	5796.19	5276.53	6395.51	5244.37	32242.7	4406.04	4843.63	6061.1	4619.64	6757.35	7716.19	6199.53	6849.43	6960.35	6218.78	4001.01	5561.75	4634.16	5331.2	3128.32	4796.84	8092.91	6062.54	5518.54	6751.29	168782
bta-miR-192	5370.71	4895.15	3851.18	5237.9	9142.59	24651.9	3992.55	10193.3	4905.05	4137.89	7490.15	7613.6	7009.21	5732.23	8164.94	5068.16	3963.21	7431.73	4277.09	4444.36	2273.25	4688.63	8005.31	12371.7	3611.93	6740.95	168524
bta-miR-6119-5p	4876.92	5670.86	8118.82	4619.53	3406.32	1445.86	4230.24	5205.1	4306.24	5474.13	6695.38	6386.84	6410.92	5649.8	6430.13	4841.05	2626.19	3168.04	2828.07	5541.96	21445.8	3548.79	5130.26	4187.47	9361.69	5664.26	141606
bta-miR-146b	5782.51	5940.65	10706.8	3483.27	1066.93	1735.03	2452.49	867.517	1357.57	1212.98	11253	5017.76	8377.02	8993.15	6354.32	5961.09	2382.13	3717.47	2661.4	2597.91	9937.01	4403	3940.23	23981.2	4650.19	5553.3	138833
bta-miR-140	4427.75	5588.75	5357.6	4111.86	8395.17	4988.22	3874.25	3470.07	5622.22	4636.53	5633.68	5852.26	6027.9	5999.52	6335.64	4304.75	4224.38	2249.12	3943.61	3961.05	4239.35	4963.38	5436.1	5750.3	6691.97	5043.42	126085
bta-miR-93	3961.05	4306.73	5423.34	4170.24	6849.35	4699.05	3215.95	1951.91	5022.77	4254.33	5531.14	5688.7	4574.14	6015.8	4625.22	3698.08	3907.2	4286.18	3530.97	3752.74	5324.09	4346.23	4786.99	4351.88	5718.16	4559.69	113992
bta-let-7g	4370.99	3528.33	4091.42	6493.34	2580.87	1301.28	3210.47	1301.28	4090.64	3826.2	6642.08	6887	6678.54	7670.27	5458.89	4005.91	3933.03	2278.03	5910.2	4766.45	3048.76	5043	4796.35	4379.5	4918.44	4448.45	111211
bta-miR-222	3430.12	4194.27	7175.43	3757.91	2834.6	2747.14	4103.18	1879.62	6848.01	5649.52	2108.01	3546.6	2872.58	3656.8	2862.06	3658.05	11462.2	1873.19	4927.86	7894.5	4629.52	4292.34	3212.87	3546.75	5148.19	4332.45	108311
bta-let-7f	4327.54	3115.74	6482.9	1851.55	1734.01	1590.45	3322.74	1084.4	3811.06	3268.3	3862.27	4726.69	4707.35	6523.71	3811.76	4434.5	5141.58	1391.24	2902.29	5966.77	13886.5	4444.91	3911.31	3041.83	7353.18	4267.78	106695
bta-miR-30c	2981.42	3884.83	5446.57	3210.87	5744.17	7590.77	3290.98	5205.1	3571.79	4192.7	3600.52	3748.36	4130.21	3394.57	4859.46	2504.74	2260.21	1677.2	1918.99	2521.69	6466.25	2170.12	2918.09	2288.36	6372.88	3838.03	95950.8
bta-miR-148b	3452.08	3926.78	4348.46	3285.37	3935.45	1735.03	3323.29	2530.26	4049.69	3608.43	4652.36	4524.17	4589.67	3708.82	4367.47	3267.92	2493.59	2461.18	2110.49	3037.74	4031.12	2474.15	3706.51	4510.76	3243.46	3494.97	87374.2
bta-miR-378	3404.2	4535.97	3925.33	2828.27	4999.82	4337.58	2487.54	1012.1	2362.64	2082.57	4007.35	3997.81	4007.58	3166.76	4597.09	3138.4	2391.61	1895.68	1932.57	2951.9	3735.03	2645.57	4715.38	4927.62	4287.16	3374.94	84373.5
bta-miR-141	797.91	1333.53	805.233	972.987	284.837	32965.6	2127.17	2530.26	2109.93	1438.16	722.231	836.019	674.601	698.388	796.542	997.037	2208.45	4893.44	3727.96	1243.12	341.749	1520.59	1379.86	3250.43	639.234	2771.81	69295.3
bta-miR-10a	832.947	853.492	1316.1	707.235	1183.21	39182.8	1207.62	2241.08	1213.63	1208.24	1308.69	1213.61	1180.38	905.664	1112.08	1234.27	567.122	1812.15	698.787	672.709	2302.31	665.274	1186.63	3126.96	898.275	2753.25	68831.3
bta-miR-425-5p	1397.04	1441.53	2128.51	1770.91	3400.2	14314	1066.32	1735.03	2029.32	1875.77	2032.39	2538.54	1932.77	2591.88	2009.7	1645.09	1619.43	4752.06	1650.26	1838.01	1185.74	2051.04	2177.3	2619.12	1700.72	2540.11	63502.7
bta-let-7b/bta-miR-3596	2415.92	1988.89	1515.56	2666.08	272.852	3180.89	2289.28	289.172	981.394	766.78	4415.58	3895.86	4344.41	4279.96	3223.52	1968.89	1365.01	253.829	4307.95	3393.51	1073.67	3238.77	2961.63	4249.86	2026.93	2454.65	61366.2
bta-miR-2284x	1779.18	1835.5	2683.86	2047.87	2112.95	7663.06	1321.54	2096.5	2588.48	2043.76	2048.69	2893.87	1891.27	2934.94	2108.58	2553.53	1728.93	2470.82	1676.73	1877.59	3167.75	1773.84	2578.06	1736.01	2913.06	2421.06	60526.4
bta-miR-23a	2205.93	2376.24	2523.71	2455.72	1319.64	7446.18	1776.11	4915.93	1648.67	1622.15	2669.63	2213.19	2816.62	1721.96	2915.23	1711.87	1236.55	2840.31	1523.23	1433.28	3036.31	1297.73	1754.25	2187.96	2287.64	2397.44	59936.1
bta-miR-16a	947.168	1215.47	5709.79	2756.19	2361.57	2891.72	698.833	2602.55	2674.2	1911.32	1654.38	3727.11	1404.63	3525.55	1325.89	2282.12	1814.35	2130.24	2123.8	2568.03	2430.98	2789.94	2600.85	2710.42	2755.51	2384.5	59612.6
bta-let-7d	3505.34	2424.69	1924.85	2118.3	1627.17	1518.15	2834.76	433.758	1973.66	2543.29	3329.54	3115.62	3540.08	3576.51	3845.6	2487.65	2208.78	395.202	1385.09	2461.09	1583.53	2213.59	2805.99	2228.9	2824.35	2356.22	58905.5
bta-miR-532	1861.87	1661.08	1474.28	2022.54	1823.52	10482.5	1198.31	433.758	1832.92	1764.66	1969.23	2308.44	2246.04	1988.73	2246.8	1798.22	2351.19	1808.93	1751.08	1759.26	1163.61	2016.89	2072	1738.28	2114.39	2155.54	53888.5
bta-miR-10b	12.1462	6.75755	4.69596	5.48115	14.5351	48291.8	25.7407	0	20.4724	15.4067	3.07779	3.54192	2.14202	2.13411	6.1526	7.6453	23.3168	128.521	2.88075	4.05145	11.0688	5.32219	5.78344	15.9207	5.23105	1944.95	48623.8
bta-miR-221	1630.39	2145.46	2067.21	3375.23	1372.68	1445.86	1333.59	1662.74	1808.61	1684.67	2574.57	2388.64	2058.75	2032.74	1872.15	1497.8	2082.06	1683.62	2543.29	1693.84	2231.05	1802.67	1751.7	1657.05	2124.01	1940.82	48520.4
bta-miR-486	159.302	105.571	208.352	99.3251	865.987	20242.1	340.106	8169.12	1005.07	731.819	75.0561	127.256	72.0253	130.181	68.3378	199.228	821.973	13205.5	151.582	91.1576	31.131	81.1634	103.251	542.604	62.3541	1907.58	47689.5
bta-miR-15a	1546.3	1219.67	1408.79	1965.99	1741.15	5132.81	773.864	1735.03	1493.84	1387.79	1818.13	2328.81	1696.48	2589.75	1941.37	1603.94	1406.96	1738.25	1272.88	1245.74	838.461	1472.69	1806.99	1469.58	1696.32	1733.26	43331.6
bta-miR-301a	1157.62	1639.28	2431.27	1075.47	2643.61	5566.57	1186.81	2313.38	1500.88	1308.39	1441.94	1447.76	1332.07	1371.17	1305.23	1105.2	1119.32	1465.14	907.298	1137.61	3846.41	1081.51	1205.68	872.715	2143.47	1704.23	42605.8
bta-miR-339a	1226.53	1566.99	1236.77	1020.57	5602.14	2747.14	1810.06	1301.28	2002.45	2365.82	1688.8	1378.69	1577.86	1400.24	2176.7	928.004	1457.52	1391.24	719.227	752.304	646.833	858.425	1309.95	921.452	1394.6	1579.26	39481.6
bta-miR-29a	1604.46	1594.53	1409.78	1780.21	1704.18	3542.36	1253.08	722.931	1300.64	1655.93	1634.1	1522.39	1719.37	1405.31	1994.54	1167.71	1376.78	2271.61	1775.91	1482.66	909.025	890.579	1266.91	1225.9	1836.1	1561.88	39047
bta-miR-151-3p	883.867	1026.89	880.616	1177.78	1677.66	7663.06	742.099	2241.08	911.02	868.109	934.808	1224.87	1144.37	828.836	1306.77	1179.4	1078.68	1095.64	1393.73	1134.07	533.377	938.923	1277.97	2474.86	962.722	1423.25	35581.2
bta-miR-30b-5p	1044.8	1228.47	1456.24	1466.29	1856.92	1879.62	1057.56	3325.48	1216.19	1295.94	1444.11	1586.27	1906.13	1452.26	2660.56	972.302	525.827	1343.04	802.494	711.873	1382.22	781.253	1276.61	738.851	2012.7	1416.96	35424
bta-miR-342	1128.19	1596.82	1246.16	1103.04	1894.92	2530.26	940.905	2530.26	777.31	1033.73	1520.64	1197.17	2253	798.958	2478.4	898.997	623.997	1140.62	633.216	770.957	1795.91	770.83	1130.32	1984.57	1374.3	1366.14	34153.5
bta-miR-150	515.745	631.13	376.418	894.507	8745.04	4771.34	1019.77	289.172	472.784	607.973	486.78	692.571	2533.87	478.041	1648.24	480.305	518.963	867.517	732.533	929.977	325.146	421.783	1176.08	1114.13	1826.05	1302.23	32555.9
bta-miR-100	0	4.46253	0.494311	2.32534	1.27501	29784.7	0	0	3.83857	0	1.32905	0.885479	1.87426	0.800292	1.09868	0	0.7627	32.1302	1.78332	3.03859	0	0.221758	1.19071	1.62456	2.72014	1193.86	29846.6
bta-miR-92b	1853.69	1242.88	871.965	984.697	2727.25	2241.08	1614.54	216.879	1395.32	1178.91	1031.55	1041.96	1215.86	836.039	1309.19	1179.18	1299.2	902.86	872.318	1063.93	445.519	668.822	998.835	1701.89	697.403	1183.67	29591.8
bta-miR-151-5p	1714.24	1482.07	572.413	1389.64	1221.2	2241.08	1118.35	722.931	907.822	1000.55	1542.6	1412.72	1769.98	875.253	2036.07	1057.97	759.758	639.392	833.908	872.919	243.513	788.349	1317.94	2093.09	768.336	1175.28	29382.1
bta-miR-6529	2553.97	1232.17	594.162	761.963	1018.73	1590.45	1624.4	144.586	1228.98	1148.69	1051.2	1083.19	1569.16	1014.77	1718.33	1587.75	1528.56	880.369	648.168	1331.58	389.483	1073.75	1270.49	1116.4	860.193	1160.86	29021.5
bta-miR-615	0	0	6.67321	0.913525	27.5402	18001	0	9831.86	64.6159	54.8124	0	3.28892	0	3.20117	0	15.9652	0	568.705	1.9205	4.05145	2.0754	2.66109	0	0	0.836967	1143.6	28590.1
bta-miR-19a	306.457	498.274	840.577	430.436	693.86	12289.8	345.583	2964.02	468.305	292.135	362.27	394.165	360.662	359.865	301.477	337.293	186.426	873.943	259.13	209.831	2884.8	275.645	309.244	173.828	786.959	1088.2	27205
bta-miR-155	711.252	873.127	1480.96	882.465	264.947	361.465	624.349	578.344	554.673	559.975	1265.88	1444.22	1095.24	1379.97	973.649	1213.35	798.438	330.942	956.683	1471.6	2684.87	1330.1	1342.44	1479.33	2001.61	1066.4	26659.9
bta-miR-484	1391.2	1511.52	915.712	1097.31	1852.08	506.051	704.31	433.758	831.69	1002.62	1147.32	1064.47	2086.86	958.75	2450.05	698.421	749.734	790.404	633.216	610.84	510.548	726.035	917.867	1264.56	703.262	1022.34	25558.6
bta-miR-210	1398.68	1244.66	563.268	1222.96	339.408	289.172	835.204	144.586	996.749	1402.01	1121.15	1454.21	1393.52	1499.21	1709.98	796.46	813.692	404.841	634.999	689.591	482.184	924.952	987.948	801.884	1042.23	927.743	23193.6
bta-miR-769	891.809	1009.04	711.067	692.203	2620.91	144.586	616.682	1445.86	851.523	849.147	896.266	837.284	883.85	885.39	1018.26	650.75	777.845	1150.26	538.426	499.004	415.08	619.591	913.444	716.757	830.899	858.637	21465.9
bta-miR-147	1034.06	1140.5	1277.05	1136.01	1640.43	72.2931	529.601	216.879	933.412	805.001	1000.49	1070.92	759.88	957.95	729.742	1017.05	818.704	793.617	749.543	784.293	803.871	771.052	890.31	711.234	773.776	856.707	21417.7
bta-miR-28	932.919	849.029	693.272	675.344	766.536	2457.96	778.793	289.172	661.513	792.261	1063.1	935.193	1112.91	972.088	1169.21	632.986	579.107	706.865	532.801	751.797	428.224	653.077	844.043	648.201	971.51	835.917	20897.9
bta-miR-421	860.276	855.022	1011.61	757.395	680.345	1156.69	463.333	144.586	710.135	756.707	999.582	1012.1	937.935	891.259	992.766	775.548	629.99	729.357	580.676	891.572	765.822	671.705	912.423	900.333	930.708	800.715	20017.9
bta-miR-98	821.501	539.967	634.449	1020.24	315.947	289.172	678.021	650.638	673.669	542.494	976.918	1042.97	980.776	1220.45	823.789	738.671	619.094	587.984	811.548	956.227	672.429	737.345	798.966	766.469	818.554	748.731	18718.3
bta-miR-361	668.506	796.754	759.262	781.978	627.815	216.879	569.582	1445.86	674.948	460.128	933.269	795.666	1196.32	594.884	1132.08	610.725	393.117	803.256	453.375	442.79	633.688	506.051	716.467	1522.87	679.408	736.627	18415.7
bta-miR-132	638.375	504.011	557.336	467.891	107.101	289.172	585.464	361.465	872.635	792.261	1061.91	1012.23	1008.22	871.785	1033.42	435.332	512.752	401.628	401.933	630.169	650.292	754.642	848.635	805.783	1062.11	666.662	16666.5
bta-miR-2419-5p	1072.13	677.03	388.776	920.584	510.259	72.2931	818.226	1084.4	987.792	809.741	805.961	933.042	859.484	810.963	1173.83	345.388	410.55	337.368	336.087	463.469	255.274	470.127	847.105	645.926	510.341	661.846	16546.1
bta-miR-451	0	0.892507	2.47156	2.24229	9.69007	10410.2	41.6233	0	5.11809	7.99964	2.37829	1.51796	1.60651	2.40088	0.439471	13.2668	0	5767.38	1.78332	1.01286	0	2.88285	2.21132	0.324913	1.67393	651.165	16279.1
bta-miR-17-5p	453.145	614.937	1083.28	643.039	658.415	289.172	509.337	650.638	767.074	646.193	761.473	825.899	742.476	797.358	702.935	460.742	494.556	192.781	468.464	569.904	1003.11	579.231	666.627	655.999	1012.73	649.981	16249.5
bta-miR-106b	545.877	502.609	315.618	702.833	1433.37	1373.57	561.367	289.172	677.507	543.383	927.044	750.507	842.08	833.104	962.223	450.173	364.897	363.072	416.885	392.653	192.32	527.34	634.138	477.946	558.257	625.518	15637.9
bta-miR-363	255.77	169.704	170.043	271.566	300.392	8313.7	70.65	289.172	170.177	135.105	318.341	309.538	278.462	249.958	268.737	237.229	164.634	1738.25	170.238	155.643	71.9472	192.486	240.863	495.817	103.365	605.671	15141.8
bta-miR-126-5p	0	1.53001	2.96587	5.81334	5.61004	14241.7	0	0	17.2736	14.5179	3.84724	5.94536	4.55179	3.20117	3.95524	5.17182	2.17914	0	7.95635	4.13585	0	1.77406	3.23192	3.24913	1.25545	573.596	14339.9
bta-miR-125a	570.169	823.274	610.475	443.807	210.377	72.2931	431.568	578.344	280.855	540.124	466.635	561.014	778.087	394.811	720.953	509.986	639.905	449.823	1129.25	623.248	379.106	352.373	511.325	1555.68	409.068	561.702	14042.6
bta-miR-182	177.054	393.723	445.622	188.601	74.9706	1301.28	309.984	0	465.107	322.948	104.995	156.097	118.882	157.391	130.303	438.93	1198.86	1776.8	2805.03	1005.35	256.658	364.57	300.909	653.724	196.478	533.77	13344.3
bta-miR-26a	287.304	436.053	713.291	254.624	314.417	216.879	303.959	433.758	555.313	449.461	599.05	499.031	486.104	603.154	543.187	355.506	269.124	144.586	209.472	298.372	2460.73	294.716	401.269	363.577	1004.57	499.9	12497.5
bta-miR-197	379.101	684.298	465.147	1124.8	246.332	216.879	420.614	144.586	429.28	302.505	742.307	829.947	621.72	388.408	744.465	332.571	184.464	32.1302	538.151	378.135	106.537	611.386	872.79	1230.12	281.221	492.316	12307.9
bta-miR-29c	448.007	481.826	519.274	497.207	500.059	72.2931	283.695	939.81	328.198	389.612	518.677	525.722	638.723	557.003	778.743	401.603	269.778	668.309	345.415	331.797	467.657	316.448	432.398	289.497	646.767	465.941	11648.5
bta-miR-15b	434.926	472.136	480.718	417.232	466.654	506.051	500.027	216.879	410.087	352.281	754.968	554.057	757.738	534.862	790.17	305.587	219.984	523.723	236.496	301.242	408.854	298.93	439.372	690.764	446.731	460.819	11520.5
bta-miR-874	475.803	555.267	333.66	287.179	1441.27	2096.5	443.069	144.586	356.987	272.58	419.768	311.942	455.848	200.073	478.804	146.835	294.947	167.077	185.74	214.474	146.662	180.954	125.705	502.64	124.917	414.531	10363.3
bta-miR-107	385.407	402.903	360.6	362.254	698.705	289.172	336.82	144.586	484.939	464.275	560.857	484.863	451.296	485.777	461.225	326.499	339.184	327.729	292.053	331.29	310.618	304.03	437.671	301.194	564.116	396.323	9908.07
bta-miR-652	438.43	260.74	163.37	517.304	367.458	1662.74	184.019	144.586	230.314	200.584	550.155	510.669	550.498	434.025	475.728	252.969	242.539	179.929	376.555	248.405	83.7077	432.65	403.31	633.905	193.758	389.534	9738.35
bta-miR-32	238.719	204.767	263.221	336.592	355.218	3976.12	160.469	72.2931	263.582	267.247	260.633	345.463	202.153	288.105	229.404	288.723	212.793	382.35	196.988	186.451	120.373	240.607	227.085	210.543	206.731	389.465	9736.63
bta-miR-1307	570.636	476.471	420.165	461.828	665.3	216.879	307.793	216.879	426.721	414.796	459.78	518.764	546.348	537.53	549.12	162.125	482.571	83.5386	320.723	392.991	189.553	436.198	176.905	221.915	282.267	381.512	9537.8
bta-miR-326	342.429	431.081	203.903	456.347	712.475	2241.08	337.915	144.586	253.346	322.356	329.044	287.781	290.913	212.611	418.157	261.514	209.416	141.373	167.358	154.884	77.4816	167.427	275.904	203.07	184.97	353.097	8827.43
bta-miR-200b	117.724	342.595	347.501	159.701	33.9153	0	337.915	289.172	371.701	231.99	88.6963	120.678	101.478	133.649	123.711	199.677	908.267	748.635	1887.16	664.185	157.73	323.323	158.364	244.334	182.668	330.991	8274.78
bta-miR-181c	123.564	162.436	128.027	163.77	576.049	3470.07	158.826	506.051	196.407	82.9592	163.473	162.928	171.495	187.002	175.789	128.396	158.751	375.924	244.178	173.959	60.1866	115.758	146.287	155.308	137.053	324.986	8124.64
bta-miR-1249	312.297	396.401	427.085	422.215	124.696	0	214.688	144.586	225.836	228.73	369.475	414.151	375.924	284.904	520.554	335.719	317.937	41.7693	337.459	389.108	286.405	380.758	386.3	315.815	475.607	309.137	7728.42
bta-miR-200a	48.5847	67.448	72.9109	78.5632	21.9302	4626.76	200.997	144.586	168.897	126.809	44.4181	55.6587	40.9661	71.226	41.7498	52.8425	259.754	559.066	527.314	154.884	29.7474	112.431	84.3702	85.452	44.987	308.894	7722.35
bta-miR-130b	293.143	329.973	275.084	199.896	452.628	216.879	379.539	0	336.515	242.36	414.102	346.222	490.12	376.671	484.517	281.302	273.156	77.1126	200.692	290.607	211.691	295.603	325.064	326.212	342.11	298.448	7461.2
bta-miR-1468	427.452	334.69	320.067	334.35	268.517	144.586	215.236	289.172	277.657	212.139	259.164	267.921	249.813	224.349	287.414	242.851	247.224	138.16	239.925	328.167	507.781	202.465	295.296	680.042	249.835	289.771	7244.27
bta-let-7c	172.616	185.386	132.97	246.486	33.4053	1012.1	274.933	72.2931	177.854	141.031	304.072	350.776	349.818	362.532	286.535	261.964	232.515	86.7517	742.273	463.469	136.285	312.9	289.172	356.754	228.283	288.527	7213.18
bta-miR-2898	560.826	109.268	27.4343	278.874	950.137	216.879	424.448	0	230.314	273.173	323.797	236.929	404.306	158.725	464.521	266.236	269.56	854.665	108.097	120.193	31.8228	126.845	272.162	187.799	82.232	279.17	6979.24
bta-miR-27a-5p	174.484	211.907	239.247	107.132	141.016	1590.45	90.914	722.931	160.58	149.03	223.699	204.293	255.435	151.255	203.036	204.624	205.384	279.533	172.571	112.681	237.287	152.348	193.405	201.121	228.492	264.514	6612.85
bta-miR-149-5p	547.979	526.707	205.881	516.308	89.2507	72.2931	181.828	1084.4	125.393	269.914	206.701	267.668	351.692	147.787	615.48	136.491	47.5053	12.8521	108.92	154.546	82.3242	89.3684	264.167	211.843	172.625	259.597	6489.92
bta-miR-23b-3p	177.754	298.48	296.093	384.594	117.556	144.586	139.657	144.586	203.444	221.323	364.088	331.675	432.553	249.424	407.39	163.25	190.675	125.308	403.305	227.894	181.251	194.26	314.347	444.805	281.012	257.572	6439.31
bta-miR-193a-3p	273.289	451.353	142.856	229.295	175.696	939.81	141.3	216.879	152.263	257.766	236.92	188.734	448.485	107.773	923.549	124.573	94.3569	237.764	79.2892	83.73	118.298	88.4814	163.467	28.9172	402.372	252.289	6307.22
bta-miR-374a	144.82	130.306	239.494	199.813	246.587	939.81	120.488	1012.1	202.165	187.547	175.924	207.329	219.423	170.729	225.009	141.213	82.1537	308.45	104.53	133.191	217.225	132.833	143.906	269.677	147.515	244.09	6102.24
bta-miR-345-3p	127.768	248.882	359.859	327.54	232.052	144.586	47.1	0	205.363	123.254	270.076	296.509	254.097	206.209	279.724	222.163	219.44	167.077	312.493	268.071	519.541	305.139	215.859	356.429	391.91	244.046	6101.14
bta-miR-99a-5p	106.513	120.871	79.0898	84.5426	107.356	2168.79	81.0559	506.051	127.952	81.4778	87.2273	90.8249	123.032	58.4213	121.074	98.9392	90.7613	951.055	198.086	108.883	22.1376	62.0922	100.02	295.67	56.7045	237.145	5928.63
bta-miR-744	312.297	262.397	215.026	117.097	697.94	144.586	219.07	144.586	307.725	336.874	202.225	210.365	239.772	249.424	268.737	203.05	301.049	99.6038	122.226	182.906	172.95	202.908	211.606	206.969	239.582	234.839	5870.97
bta-miR-2285t	299.216	343.36	595.398	363.334	226.952	0	240.977	0	303.887	333.911	109.611	134.846	121.158	114.709	104.814	251.62	217.043	157.438	240.748	290.354	345.9	90.2554	90.4939	109.82	132.45	208.732	5218.29
bta-miR-328	421.846	298.99	242.954	202.47	381.228	216.879	209.759	0	218.159	285.913	161.024	168.621	210.185	150.722	245.665	138.515	330.14	51.4084	155.835	198.69	263.576	131.059	127.406	122.817	272.642	208.26	5206.5
bta-miR-2284w	104.877	134.004	164.606	151.479	225.677	2024.21	162.659	72.2931	168.257	197.917	118.705	127.762	106.967	131.781	125.689	161.9	128.352	112.456	104.53	113.103	121.065	74.0671	144.246	77.6541	126.591	207.234	5180.84
bta-miR-296	243.391	154.149	140.137	90.6881	856.042	289.172	359.275	72.2931	277.017	229.619	102.267	110.179	123.835	120.577	145.685	154.255	342.997	224.912	86.5596	152.436	205.464	104.226	97.4681	81.5531	208.196	198.896	4972.39
bta-miR-1839	167.477	128.776	155.214	137.942	95.8807	0	231.666	144.586	242.47	211.842	224.958	262.102	235.086	319.317	260.167	207.772	136.414	25.7042	167.221	183.919	276.028	218.431	323.873	189.424	304.865	194.045	4851.14
bta-miR-331	147.623	222.234	166.089	251.635	464.359	795.224	150.063	72.2931	148.425	164.733	192.572	166.723	212.729	133.916	252.037	90.6193	119.526	167.077	144.449	108.461	118.99	114.871	137.272	82.8527	216.356	193.645	4841.13
bta-miR-375	142.25	121.763	82.7972	130.966	271.832	144.586	291.911	289.172	367.223	242.952	75.8955	168.494	85.6807	166.728	61.0865	50.5939	332.755	138.16	350.354	184.341	60.8784	399.829	247.497	297.295	105.458	192.42	4810.5
bta-miR-1388-5p	204.616	308.297	124.566	275.137	446.253	216.879	230.571	72.2931	161.22	222.509	172.776	177.475	235.22	134.716	256.871	166.398	105.688	192.781	183.27	168.473	83.016	108.44	184.22	206.969	164.673	192.133	4803.33
bta-miR-6524	123.797	65.408	43.0051	123.409	358.278	1735.03	139.657	433.758	182.972	146.956	78.2738	98.1617	90.0986	73.3601	114.702	79.8259	133.581	305.237	71.47	55.9606	17.9868	56.3265	74.3343	100.073	42.4761	189.766	4744.14
bta-miR-99b	196.207	278.335	99.8509	118.343	48.1954	2024.21	44.9093	0	35.8266	76.441	74.9162	90.3189	204.563	45.3499	142.169	99.3889	86.512	41.7693	214.959	130.828	54.6522	68.5232	84.3702	309.317	58.797	185.15	4628.75
bta-miR-2424	34.5699	29.3252	26.4457	12.7063	32.1302	0	117.202	3686.95	56.9388	48.5904	24.1327	21.378	26.3736	29.8776	32.3012	82.974	23.4258	41.7693	13.5807	7.51206	110.688	23.5063	17.6905	14.2962	75.3271	183.588	4589.69
bta-miR-338	212.324	262.652	272.118	187.024	299.372	0	86.5326	0	152.903	137.475	182.289	174.313	157.572	138.717	179.304	147.284	143.061	350.22	108.371	120.193	235.904	144.808	159.215	159.532	252.346	170.541	4263.53
bta-miR-33b	119.359	43.7328	16.5594	102.066	165.241	2313.38	22.4547	0	126.033	111.995	85.4786	108.914	74.4351	125.913	124.151	103.886	77.9043	109.243	54.597	40.7677	15.2196	63.201	111.927	63.6829	30.9678	168.444	4211.11
bta-miR-17-3p	202.981	200.432	169.302	147.244	276.167	0	170.874	144.586	171.456	142.216	227.267	203.281	204.696	162.459	228.086	156.054	119.308	61.0475	104.804	124.329	170.874	127.733	172.993	141.662	233.932	162.551	4063.78
bta-miR-1343-3p	200.879	224.912	149.035	150.483	356.493	72.2931	165.945	72.2931	131.791	142.808	224.818	181.144	217.682	159.792	292.908	82.5243	123.339	3.21302	86.5596	83.5612	107.229	130.615	108.184	207.944	145.632	152.883	3822.08
bta-miR-34a	161.637	233.964	170.29	303.623	45.9004	0	157.183	0	150.344	154.66	203.414	202.648	204.429	200.073	245.225	107.259	111.463	218.486	143.077	111.162	74.0226	106.666	137.442	179.027	160.907	151.316	3782.9
bta-miR-33a	46.2489	43.8603	20.2668	42.7696	169.066	2457.96	28.4791	0	66.5352	69.9228	59.3873	54.0142	52.0778	49.0846	71.8536	55.9906	83.4612	141.373	30.4536	28.1913	12.4524	38.5859	54.4324	33.466	38.2913	149.929	3748.23
bta-miR-429	29.4311	46.4104	50.1726	42.1052	12.4951	1807.33	45.457	0	71.6533	47.109	18.8864	34.5337	17.9394	31.4782	34.4985	52.8425	294.729	250.616	360.231	124.329	25.5966	109.105	40.9944	51.986	37.245	145.487	3637.17
bta-let-7a	167.477	97.1557	181.659	74.5769	33.4053	0	111.726	0	76.7714	61.6269	128.358	149.519	215.674	197.672	127.666	144.361	126.935	6.42605	125.655	244.859	586.646	173.415	136.251	88.0513	329.974	143.435	3585.86
bta-miR-31	52.0884	181.816	122.095	57.8012	26.2652	0	71.7454	72.2931	158.661	67.5525	16.9278	29.4738	25.3026	48.8178	28.5656	83.6486	402.379	446.61	1064.5	320.824	32.5146	74.2889	30.4481	39.9643	74.2809	141.155	3528.87
bta-miR-101	35.2706	47.6854	66.7321	52.8184	59.1605	1590.45	36.1465	361.465	44.1435	59.5529	69.6699	89.1804	75.3722	98.7027	80.4233	74.2044	30.617	28.9172	58.9867	73.4325	134.901	77.6152	73.4838	55.2351	102.529	139.068	3476.69
bta-miR-103	90.1619	115.006	141.62	86.7018	42.0753	72.2931	50.3861	0	91.4859	87.1072	139.2	119.666	153.957	129.114	130.303	87.0215	70.1684	57.8344	69.961	99.1761	749.911	95.5776	107.674	102.997	256.949	125.854	3146.35
bta-miR-6120-3p	36.6721	62.4755	117.399	80.3072	64.0055	1084.4	47.1	72.2931	115.157	79.7001	67.2917	124.473	64.6621	104.838	59.3286	97.1403	102.42	6.42605	103.981	126.608	136.976	85.3768	88.2826	83.5025	96.2512	124.283	3107.06
bta-miR-374b	113.987	117.556	161.887	190.428	102.001	0	73.3884	0	119.635	86.5146	163.542	172.542	183.41	137.917	173.591	100.963	62.3235	183.142	124.284	97.066	125.908	111.101	132.169	179.027	126.173	121.542	3038.56
bta-miR-20a	77.5486	109.906	200.443	93.4287	135.661	72.2931	44.3616	0	122.834	93.6254	131.715	149.646	153.288	147.787	119.976	66.7839	63.522	0	71.8815	113.525	387.408	107.331	110.566	74.405	255.694	116.145	2903.63
bta-miR-2336	138.513	122.783	115.175	155.548	204.257	0	72.8407	216.879	115.157	99.5511	124.58	144.839	120.355	132.048	126.788	110.407	90.3255	183.142	82.0327	110.064	44.967	80.2763	121.793	103.647	78.4657	115.777	2894.43
bta-miR-2411-3p	27.796	43.2228	41.7693	16.9417	43.0953	0	74.4838	1228.98	28.1495	68.1451	15.9485	15.3061	23.1606	22.1414	18.4578	86.3469	68.534	494.806	35.8036	11.7323	313.385	36.3683	27.5564	3.24913	96.2512	113.665	2841.63
bta-miR-340	140.148	161.289	144.339	123.824	71.1455	72.2931	230.571	0	87.6473	140.438	123.951	122.955	138.696	97.6356	169.856	107.934	76.3789	86.7517	61.1816	94.6182	117.606	81.1634	117.37	112.42	131.404	112.465	2811.62
bta-miR-2285q	86.6582	130.561	170.043	96.9998	144.331	72.2931	34.5035	0	81.8895	90.3663	105.764	121.184	116.071	88.2989	111.845	105.46	150.361	147.799	82.5814	102.13	245.589	73.4018	128.767	122.492	118.431	109.113	2727.82
bta-let-7a-5p	70.074	81.7281	139.149	74.743	15.0451	0	126.513	0	37.1062	26.3692	131.156	134.213	166.14	151.522	106.572	69.932	90.6523	28.9172	123.461	167.207	368.729	138.377	109.885	109.82	192.712	106.401	2660.02
bta-miR-411a	0	0.892507	0	1.32876	1.78501	2602.55	0	0	3.19881	2.66655	0.909347	0.505988	0.803256	1.33382	1.09868	1.57403	2.39706	0	2.05768	0.590836	0	2.88285	1.19071	0.649825	0.209242	105.145	2628.62
bta-miR-126-3p	1.63506	0.255002	1.48293	1.49486	1.53001	2457.96	0	0	0	6.22194	0.839397	1.01198	1.87426	0	0.439471	0	0	0	1.37178	0.422026	0.6918	1.10879	0.510304	0	2.09242	99.2378	2480.95
bta-miR-677	73.3442	87.8482	124.566	39.6138	86.4457	216.879	154.444	72.2931	72.9328	100.144	47.9156	38.3286	58.9055	78.9622	30.1038	70.3817	20.5929	3.21302	62.5534	16.7122	617.085	72.0713	51.5407	38.0148	156.931	95.6729	2391.82
bta-miR-18a	76.6143	85.6807	107.266	109.706	156.571	72.2931	89.8186	144.586	83.169	83.2555	100.937	110.558	109.778	101.104	111.845	96.9154	83.6791	80.3256	61.5931	69.6343	85.7831	72.5148	85.9012	62.0583	93.9496	93.4215	2335.54
bta-miR-128	111.651	75.7356	127.532	72.8329	90.7807	72.2931	56.9582	0	106.84	82.0704	87.7869	102.589	107.369	90.433	96.0245	68.8077	137.286	80.3256	90.2634	97.5724	112.072	109.327	75.8652	85.1271	141.447	91.1596	2278.99
bta-miR-1940	6.77382	54.4429	137.666	12.8724	139.996	361.465	76.6745	0	21.1121	53.0347	15.7387	21.125	49.5341	82.6969	24.3907	34.4038	4.68516	494.806	72.7046	15.6994	376.339	74.9542	31.8089	25.993	69.4683	90.3354	2258.38
bta-miR-181b	41.5773	84.7882	93.9192	63.1163	59.4155	0	82.6989	0	67.175	73.7745	100.937	111.823	91.4373	129.647	104.155	76.0033	33.9946	9.63907	39.233	70.7316	348.667	67.6361	98.8289	62.7081	245.441	86.2939	2157.35
bta-let-7e	112.586	79.8156	33.6132	53.898	19.8902	72.2931	67.9117	144.586	21.7519	62.5157	62.1154	68.9409	94.7842	92.3004	66.1405	102.762	279.802	19.2781	160.224	166.025	41.508	89.3684	66.5096	63.033	66.1204	84.3109	2107.77
bta-miR-450b	54.1906	70.6355	52.1499	105.969	15.5551	578.344	190.591	0	99.163	141.031	12.9407	20.9985	17.0023	13.0714	20.4354	119.402	50.0113	96.3907	36.2151	124.835	17.9868	11.9749	19.0513	25.3432	31.3863	76.987	1924.67
bta-miR-1291	35.7378	49.9804	49.9255	16.6926	135.661	144.586	103.511	722.931	14.0748	29.332	23.9228	23.149	23.1606	30.9446	23.0723	65.4348	57.2025	25.7042	28.1216	21.2701	112.763	41.4687	30.278	70.1811	40.5929	76.7879	1919.7
bta-miR-877	147.155	60.1805	69.2036	32.4717	129.286	0	168.136	0	95.3245	144.586	45.6772	52.6228	52.2117	31.4782	83.4996	168.646	75.1804	0	12.4832	54.5258	166.724	33.9289	72.8034	13.3214	79.9304	71.5751	1789.38
bta-miR-454	22.6573	42.2028	142.115	73.3312	42.5853	144.586	20.264	72.2931	70.3738	34.0725	63.6543	106.89	59.8426	82.4301	40.2116	43.848	24.9512	3.21302	70.0982	72.4197	208.232	77.6152	65.3189	69.5313	113.409	70.6458	1766.15
bta-miR-1271	15.8835	9.43507	9.39192	13.7029	30.6002	1445.86	8.76279	0	11.5157	5.33309	5.80583	5.56587	8.03256	0.533528	10.1078	7.87016	4.90307	0	4.11535	6.75242	4.1508	2.43934	3.06182	32.8162	5.85877	66.1	1652.5
bta-miR-205	16.3506	56.8654	57.5873	16.4435	6.88505	72.2931	39.4326	216.879	59.4978	42.961	10.8422	9.99327	10.3085	24.5423	14.5026	55.9906	90.4344	356.646	227.853	63.0507	27.672	23.2846	12.4174	10.3972	34.5249	62.3062	1557.66
bta-miR-1306	112.352	54.0604	50.6669	65.1094	73.4406	0	84.8896	0	62.0569	58.664	75.7556	67.2964	72.5608	56.2872	90.0917	48.1204	74.4177	9.63907	61.8675	58.4084	56.7276	66.9709	71.7828	57.5095	69.8868	59.9425	1498.56
bta-miR-6522	5.8395	0.382503	0.494311	0.74743	0	1445.86	0	0	0	0	0.0699497	2.78293	0.535504	0	0.878943	0	1.41644	0	1.64614	1.6037	1.3836	2.88285	1.02061	1.62456	2.09242	58.8505	1471.26
bta-miR-502b	62.3659	63.623	58.3288	36.6241	48.1954	0	53.1244	216.879	56.299	45.9239	54.281	46.8039	54.4875	43.2158	60.2076	52.6177	30.617	3.21302	32.5113	46.7605	121.065	39.9164	53.0716	100.723	49.3811	57.2094	1430.24
bta-miR-505	80.3516	77.9031	74.8882	70.7567	40.5453	0	14.2395	0	44.7833	50.3681	77.7841	59.4536	164.935	66.9578	188.753	33.2795	29.7453	54.6214	29.219	25.7436	64.3374	33.9289	45.5872	31.1916	69.4683	57.1537	1428.84
bta-miR-885	1.86864	3.31503	1.23578	6.89296	0	1301.28	9.31047	0	3.19881	0	2.09849	2.15045	0.937132	1.86735	3.0763	5.84641	4.68516	0	5.48714	0.844052	4.1508	2.43934	4.76284	3.24913	3.9756	54.9067	1372.67
bta-miR-362-5p	39.475	65.918	91.2005	61.5384	59.6705	0	32.3128	0	54.3797	71.1079	64.4237	63.2485	69.7494	46.4169	67.8983	34.179	37.3723	83.5386	31.4139	43.8907	65.0292	38.8076	48.9892	110.795	55.6583	53.4805	1337.01
bta-miR-200c	21.2558	36.7203	37.8148	52.154	2.04002	0	44.9093	0	62.6966	31.7023	25.6016	28.8413	28.5156	30.1443	18.2381	37.7768	58.401	51.4084	307.691	72.1664	15.2196	77.6152	46.2676	96.499	44.3593	49.1215	1228.04
bta-miR-760-3p	99.5051	76.2456	46.7124	92.4321	32.8953	0	15.3349	0	62.6966	73.4782	47.7757	54.2672	61.0475	43.4825	71.4141	32.1552	63.4131	19.2781	48.8355	65.7517	9.68519	37.2553	45.7573	61.7334	44.15	48.2121	1205.3
bta-miR-2484	33.1684	37.9953	57.5873	16.1943	137.446	0	53.6721	0	21.7519	41.4796	26.441	24.1609	31.5947	38.9476	14.942	49.0199	33.4498	0	41.8394	19.6664	318.92	52.1131	38.4429	35.7404	70.3053	47.7951	1194.88
bta-miR-1296	41.1101	75.3531	57.3401	66.8534	223.127	0	35.0512	0	111.958	62.812	34.1355	34.0277	28.114	25.6093	42.8485	25.1845	46.3068	19.2781	24.0062	28.4446	27.672	23.5063	31.4687	19.1698	34.3157	44.7077	1117.69
bta-miR-204	4.20444	1.53001	0.988623	2.98972	22.6952	0	0	939.81	8.3169	0	1.39899	1.77096	1.20488	1.86735	1.31841	9.66906	18.1958	41.7693	27.1613	5.65515	4.1508	4.43516	2.04122	9.42247	5.0218	44.6247	1115.62
bta-miR-2332	22.1901	33.2778	34.3546	14.6994	61.2005	72.2931	124.87	144.586	36.4664	46.2202	15.8086	12.9027	18.0733	29.344	11.2065	65.4348	54.8054	0	29.3562	11.1415	97.5437	17.2971	11.5669	14.2962	86.8354	42.6308	1065.77
bta-miR-215	40.6429	30.7277	29.1644	41.5239	42.0753	72.2931	54.2198	72.2931	37.7459	45.6276	43.2989	61.6041	55.4247	37.0802	72.7325	38.6762	21.9004	25.7042	41.1535	39.9237	11.0688	31.7114	43.3758	54.9102	19.041	42.5568	1063.92
bta-miR-185	17.9857	37.8678	39.0506	125.485	10.9651	0	0	0	28.7893	10.0736	96.041	75.6452	90.7679	68.2916	88.993	20.0127	11.6584	22.4912	36.2151	32.6648	28.3638	34.5942	50.1799	91.9503	45.824	42.5564	1063.91
bta-miR-212	43.9131	32.2577	32.8717	26.2431	5.35504	0	89.8186	0	52.4604	52.4421	85.1988	45.7919	66.0009	29.6108	63.5036	23.3856	40.3141	0	20.7139	35.3658	60.1866	24.1716	46.0975	156.608	29.0846	42.4558	1061.4
bta-miR-301b	28.7304	47.0479	45.2295	34.2987	73.9506	72.2931	43.2663	0	55.6593	50.0718	44.1383	36.4311	34.4061	26.4096	43.5077	27.658	11.9853	99.6038	26.4754	38.4888	72.639	17.0754	32.6595	48.412	43.1038	42.1416	1053.54
bta-miR-292	71.2419	41.8203	38.3091	32.0564	37.4853	0	0	72.2931	35.1869	26.3692	62.3952	43.8945	64.796	50.6852	49.0011	14.3912	25.1691	48.1954	27.0242	36.7163	42.1998	29.4938	42.3552	68.2316	48.7533	40.3226	1008.06
bta-miR-2440	30.3654	25.1177	43.9937	5.81334	81.8556	0	16.9779	433.758	17.9133	13.3327	10.5624	10.1198	12.4505	14.9388	5.27366	20.9121	20.5929	0	13.7178	8.69374	121.065	25.0586	10.2061	20.4695	25.7367	39.557	988.926
bta-miR-194	62.3659	44.8803	71.6752	36.2919	60.6905	0	20.8116	0	19.8326	35.8502	55.0504	42.6295	46.0534	55.7537	57.5708	22.4862	42.6022	0	28.1216	27.4317	69.18	38.1423	34.0203	33.1411	64.028	38.7444	968.609
bta-miR-2457	43.2123	52.6579	45.2295	25.3296	106.846	0	76.6745	0	56.9388	27.258	43.089	45.0329	46.3211	52.019	65.2615	28.1077	21.4646	3.21302	26.7498	35.7034	31.8228	23.9498	32.1491	40.2892	37.245	38.6626	966.564
bta-miR-30f	31.7669	62.858	47.7011	49.2473	5.61004	0	50.9337	0	42.2243	71.1079	15.249	26.0584	31.8625	18.14	63.2839	30.3563	8.3897	22.4912	60.6329	49.2926	44.2752	45.6821	32.4894	25.6681	56.2861	35.6643	891.607
bta-miR-19b	18.6864	43.7328	53.3856	21.8416	43.0953	0	28.4791	0	30.0688	18.6658	30.7779	22.896	34.0045	28.8105	25.2696	18.2138	13.6196	3.21302	13.1691	20.4261	290.556	21.067	21.2627	14.6211	60.4709	35.0533	876.333
bta-miR-2299-5p	29.4311	30.6002	31.8831	33.8835	65.5355	0	0	72.2931	32.6278	14.8142	35.3246	40.985	37.6192	28.277	53.6155	29.6818	43.9097	51.4084	21.3998	23.5491	27.672	23.7281	45.0768	37.04	24.8998	33.4102	835.255
bta-miR-628	24.2923	33.5328	40.5335	35.7936	31.8752	0	32.3128	0	24.3109	41.7759	49.3146	52.7493	43.6436	56.0204	46.1445	43.3983	27.4572	3.21302	27.1613	38.1512	30.4392	39.2511	36.5718	39.6393	26.5737	32.9662	824.156
bta-miR-20b	17.2849	41.9478	44.9823	38.9494	40.0353	0	28.4791	0	24.3109	29.0357	55.4701	41.6175	55.2908	46.9505	44.3866	14.616	11.2226	32.1302	20.1652	22.705	65.721	31.7114	28.2368	35.4155	52.5197	32.9274	823.185
bta-miR-425-3p	25.6938	37.4853	46.4653	49.7456	65.0255	0	1.09535	0	17.2736	20.4435	51.0633	48.5749	33.3351	37.0802	43.7274	23.6105	14.4913	6.42605	37.5869	29.1198	20.0622	37.4771	40.314	95.1994	38.2913	32.7835	819.587
bta-miR-188	16.8178	24.2252	29.6587	38.7002	50.4904	144.586	0	0	28.7893	51.5532	26.0213	38.5816	30.7915	25.3426	40.6511	20.2376	18.8496	41.7693	23.046	27.4317	33.2064	19.2929	40.6542	13.3214	29.2939	32.5325	813.312
bta-miR-345-5p	59.0958	34.1703	18.7838	33.6343	91.2907	72.2931	4.92907	0	22.3917	34.3688	36.7936	29.2208	42.0371	21.6079	43.5077	17.0895	42.9291	41.7693	18.1076	16.881	11.7606	21.2888	38.2728	29.2421	19.878	32.0537	801.343
bta-miR-6119-3p	28.4968	17.9776	15.818	34.5479	95.8807	0	26.2884	0	40.305	48.8867	25.3218	27.9558	36.9498	28.5438	45.4853	29.9066	52.2994	61.0475	18.5191	20.4261	22.1376	13.3055	23.1338	23.7186	16.1116	30.1225	753.063
bta-miR-130a	37.84	42.5853	27.9286	19.9315	52.7854	0	23.55	0	50.5412	26.9618	30.8478	28.0823	37.6192	33.6123	32.3012	34.179	43.8008	0	53.774	33.5933	24.213	29.0503	34.5306	21.4442	32.851	30.0809	752.022
bta-miR-1388-3p	36.9057	36.4653	17.7952	67.2687	84.9157	0	12.0488	0	38.3857	40.8871	22.6637	29.6003	28.114	27.4767	32.5209	25.6342	18.4138	48.1954	44.4458	37.4759	11.0688	23.0628	18.2008	14.2962	20.0872	29.4371	735.929
bta-miR-6123	54.1906	39.9078	35.5904	33.6343	26.7752	0	45.457	72.2931	23.0314	9.18477	33.0862	23.5284	30.9254	21.0744	36.2564	18.4387	10.4599	0	13.855	27.5161	22.8294	13.0837	20.7524	36.3902	39.5467	27.5123	687.807
bta-miR-545-3p	11.4454	13.3876	11.122	8.38782	11.9851	0	0	506.051	0.639762	2.07398	7.27477	5.94536	9.90683	7.20263	13.1841	11.4679	6.64639	0	4.80125	2.95418	8.3016	2.66109	5.27314	8.44773	6.06801	26.6091	665.228
bta-miR-196b	11.4454	24.6077	35.8376	15.5299	4.08003	0	14.7872	0	10.8759	15.1104	10.1427	13.7882	12.4505	10.9373	10.7671	21.3619	45.9799	61.0475	165.3	59.3369	44.2752	14.636	13.438	16.8955	21.5519	26.1673	654.183
bta-miR-6523	22.4237	57.5029	32.1302	64.6942	20.4002	0	21.907	0	25.5905	18.0733	22.7337	22.39	36.0127	28.0102	32.0814	17.9889	2.39706	0	25.6524	33.0868	28.3638	19.7364	26.0255	57.1846	28.8754	25.7304	643.261
bta-miR-330	40.8765	42.9678	41.275	28.2362	32.3852	0	39.9803	0	25.5905	50.6644	18.4667	21.378	21.8218	19.7405	32.9604	14.3912	18.9585	0	16.1871	26.5876	53.9604	15.9666	26.7059	23.7186	19.041	25.2744	631.86
bta-miR-183	28.4968	34.1703	30.8945	8.88611	2.29502	0	0	0	21.1121	7.70336	3.84724	9.23428	10.7101	6.13557	6.1526	14.1663	64.1758	99.6038	105.079	39.8393	15.9114	20.6235	12.4174	48.7369	10.8806	24.0429	601.071
bta-miR-152/bta-miR-2957	13.0805	13.8976	23.727	32.6378	3.57003	0	25.193	0	7.67714	15.4067	10.9122	18.4686	14.7264	18.14	12.7447	15.2906	13.9465	240.977	26.2011	23.8867	4.8426	8.64856	16.6699	16.8955	18.204	23.8298	595.744
bta-miR-1434-3p	11.4454	10.9651	12.3578	7.05906	13.7701	72.2931	44.9093	72.2931	16.6338	18.0733	8.18412	8.22231	10.0407	12.0044	10.1078	22.2613	5.55681	44.9823	6.9961	5.06431	49.1178	5.54395	3.57213	11.6969	31.5955	20.5899	514.746
bta-miR-2320-5p	41.1101	27.2852	21.0082	17.0248	17.3401	0	14.7872	0	28.7893	15.4067	13.3604	22.0105	20.6169	17.3397	33.1801	6.07127	15.0361	38.5563	8.9166	15.6994	49.1178	15.0795	23.6441	20.1446	23.2258	20.19	504.751
bta-miR-2376	17.0514	21.9302	23.727	16.6095	18.6151	0	3.28605	72.2931	17.9133	13.9253	19.6559	22.643	25.5703	18.9402	25.9288	13.9414	17.869	0	18.6563	13.2516	13.1442	24.8369	21.6029	38.6646	23.2258	20.1313	503.282
bta-miR-6517	24.9931	35.3178	23.2326	13.6198	42.0753	0	7.66745	0	21.1121	29.332	13.9899	20.7455	19.6798	18.14	19.5565	5.39668	39.4425	0	13.032	16.5434	31.8228	10.4226	16.84	13.3214	39.756	19.0416	476.039
bta-miR-127	4.6716	5.22754	3.46018	6.97601	13.0051	216.879	43.2663	0	4.47833	13.9253	3.56744	2.65644	6.29217	2.40088	3.73551	1.12431	15.4719	86.7517	6.03585	3.88264	2.0754	2.21758	3.40203	2.92421	1.25545	18.2273	455.683
bta-miR-671	21.723	27.5402	19.5253	17.1078	11.4751	72.2931	0	0	9.59642	17.1844	19.8657	17.2036	23.5622	13.3382	26.8078	9.66906	8.82553	0	10.4256	8.77814	37.3572	6.87449	14.6287	19.8197	20.7149	17.3726	434.316
bta-miR-106a	19.3872	17.0851	26.1985	19.0179	24.7352	0	30.6698	0	17.2736	13.9253	23.643	23.6549	20.3492	20.2741	18.4578	17.3144	7.30013	0	16.4614	13.9269	23.5212	17.5189	15.4792	24.0435	22.8074	17.3218	433.044
bta-miR-500	7.0074	20.4002	26.6928	25.4957	21.6752	0	18.6209	0	20.4724	29.332	24.1327	22.5165	34.6739	16.2726	18.4578	20.9121	13.6196	0	12.2089	15.6994	13.836	10.2009	12.5875	23.7186	20.2965	17.1532	428.829
bta-miR-2284z	28.9639	20.2727	30.6473	22.9212	21.6752	0	0	0	21.1121	5.03681	28.1897	14.0412	24.9009	22.6749	23.5117	17.3144	17.76	0	14.6781	16.459	32.5146	11.7532	14.1184	8.77264	21.3427	16.7464	418.661
bta-miR-34c	2.80296	9.43507	7.90898	7.3082	27.7952	0	0	0	12.7952	3.25911	34.835	25.0464	23.0267	30.1443	30.3235	17.9889	7.95387	0	10.6999	8.01849	31.8228	22.1758	29.7677	24.3684	29.2939	15.8708	396.771
bta-miR-181d	14.9491	15.6826	21.0082	15.2808	40.2903	0	0.547675	0	14.0748	12.4439	12.6609	18.3421	16.0651	14.4053	13.6236	8.54475	14.1644	6.42605	27.4357	25.828	15.2196	10.2009	20.7524	34.4407	19.4595	15.6739	391.846
bta-miR-324	7.24098	16.9576	22.244	26.5753	5.61004	0	32.8605	0	8.95666	18.0733	24.1327	16.3181	18.341	16.0058	18.8973	10.7934	12.4211	0	17.5588	10.213	8.99339	9.9791	13.0978	18.1951	14.2284	13.9077	347.693
bta-miR-378c	12.6133	17.2126	8.89761	18.1044	29.0702	0	16.9779	0	14.0748	6.22194	14.8293	19.354	11.7811	17.6064	22.1933	12.3674	5.88369	0	8.36789	9.20017	7.6098	15.9666	20.2421	16.2456	16.9486	12.8708	321.769
bta-miR-26a/bta-miR-26c	10.0439	8.28756	18.5367	8.30477	12.7501	0	4.92907	72.2931	7.67714	7.70336	16.5781	13.9147	8.96969	7.73616	9.44864	8.09502	11.5495	32.1302	4.38971	7.17444	25.5966	4.2134	4.59274	4.22386	11.2991	12.8175	320.437
bta-miR-1434-5p	0.70074	9.94508	15.818	4.15239	5.10004	72.2931	8.76279	72.2931	0	0.592566	4.75658	2.27695	4.95341	8.26969	2.63683	0.224862	4.14037	16.0651	6.03585	1.26608	51.1932	2.21758	7.14426	6.17334	8.57892	12.6236	315.591
bta-miR-184	21.9565	14.0251	27.6814	4.15239	6.63005	0	0	0	1.27952	0	2.65809	1.26497	0.267752	3.7347	1.09868	26.3088	33.4498	0	103.844	53.8505	0	2.88285	0.510304	1.94948	1.25545	12.352	308.801
bta-miR-378b	5.37234	12.8776	15.5708	8.47087	17.5951	0	16.4302	0	3.19881	17.4807	12.1713	9.99327	10.9778	9.06998	9.44864	2.02376	15.6898	35.3433	3.841	10.8039	44.2752	5.98746	10.8865	7.14808	22.5981	12.2902	307.255
bta-miR-193a-5p	12.1462	26.0102	6.92036	28.9006	2.55002	0	0	0	8.95666	3.5554	19.0263	20.113	26.6413	10.4038	32.5209	5.62154	3.59559	0	14.6781	14.5177	0.6918	12.1967	12.0772	22.7439	11.5083	11.815	295.376
bta-miR-2346	8.64247	14.9176	13.8407	13.2046	14.2801	0	1.64302	0	7.67714	12.1476	9.44321	21.2515	12.3166	10.137	12.7447	5.62154	21.4646	0	9.87685	15.7838	29.7474	9.31383	17.6905	19.4948	11.5083	11.7099	292.748
bta-miR-2285k	14.2484	16.4476	12.8521	12.4572	37.2303	0	0	0	13.435	10.6662	13.2205	15.9386	14.1909	12.2711	14.0631	8.54475	7.627	0	5.21278	9.36898	17.295	4.65691	10.7164	16.2456	15.9024	11.3036	282.591
bta-miR-22-5p	5.60592	4.46253	7.90898	23.6686	4.84504	0	7.66745	0	11.5157	13.9253	21.2647	17.8361	18.2071	15.2056	22.413	11.2431	13.9465	0	10.1512	10.4662	0.6918	15.0795	17.6905	8.12282	19.878	11.2718	281.796
bta-miR-2318	16.3506	4.46253	12.8521	5.97944	8.41506	72.2931	3.83372	0	8.95666	15.1104	7.83437	4.80689	7.89869	4.00146	7.03154	6.97071	4.35829	0	1.9205	3.96704	31.131	5.98746	7.82466	4.22386	15.2747	10.4594	261.485
bta-miR-2313-5p	17.2849	25.5002	23.727	9.0522	13.5151	0	14.7872	0	10.8759	10.9625	4.89648	5.31288	8.03256	1.06706	6.59207	8.76961	10.4599	0	7.95635	10.4662	3.459	5.98746	5.10304	9.42247	7.11422	8.81377	220.344
bta-miR-2388-5p	11.679	16.3201	9.88623	7.4743	12.2401	0	0	0	10.2362	1.48142	14.6894	11.7642	11.915	10.9373	12.9644	8.99447	12.639	0	7.13328	9.20017	8.99339	5.98746	11.5669	7.14808	8.16043	8.45644	211.411
bta-miR-2415-3p	0	7.14005	2.47156	3.8202	19.6352	0	0	0	1.27952	2.66655	22.5938	21.5045	20.3492	13.8717	31.6419	3.37293	0	0	1.37178	1.35048	6.2262	15.3013	7.82466	21.4442	5.64953	8.38061	209.515
bta-miR-455-5p	7.94173	8.92507	3.95449	9.13525	3.82503	0	0	0	9.59642	2.96283	7.83437	7.21033	9.5052	4.80175	8.34996	4.04751	16.1257	41.7693	15.2268	2.78537	17.295	5.7657	7.99476	1.94948	12.3453	8.37389	209.347
bta-miR-99a-3p	1.63506	5.48254	4.94311	6.06248	4.59004	0	0	0	21.1121	3.85168	4.89648	4.68039	3.48078	6.40234	6.37234	3.37293	2.07019	67.4735	18.2447	3.71383	11.0688	9.75735	5.10304	3.24913	5.23105	8.11176	202.794
bta-miR-3431	6.77382	9.81758	10.8749	4.56763	6.63005	0	27.9314	0	13.435	3.25911	1.60884	2.40344	0.803256	1.06706	0.219736	0.449724	14.2734	41.7693	37.5869	8.1873	3.459	0	2.72162	0.974738	3.13863	8.0781	201.952
bta-miR-18b	24.7595	7.01255	6.42605	8.38782	24.7352	0	0	0	19.8326	5.33309	11.6117	7.08383	8.16644	12.2711	14.5026	4.27237	2.94184	0	3.97818	5.90836	4.1508	5.98746	5.10304	6.82316	3.34787	7.70542	192.636
bta-miR-449a	15.6499	7.14005	14.8293	10.381	3.31503	0	16.9779	0	8.95666	8.88849	9.65306	4.1744	7.76481	15.2056	6.81181	4.7221	9.37031	0	14.1294	8.52493	3.459	8.20504	3.57213	3.24913	5.23105	7.60844	190.211
bta-miR-181a	8.64247	6.37505	5.43743	2.24229	4.84504	72.2931	0	0	3.83857	5.62938	4.54673	3.41542	6.02442	3.46793	1.97762	0.224862	0.108957	0	1.64614	3.2918	29.7474	1.5523	4.42263	4.87369	11.9268	7.4612	186.53
bta-miR-2320-3p	6.07308	4.84504	11.122	4.23543	6.37505	0	0	0	25.5905	4.74053	4.26693	12.1437	9.37132	6.6691	12.9644	2.24862	9.1524	0	10.6999	8.1029	16.6032	5.7657	6.63395	4.54878	11.0898	7.32969	183.242
bta-miR-504	2.56938	4.33503	4.69596	1.16267	14.7901	0	0	0	4.47833	2.66655	0.139899	1.26497	1.33876	1.86735	0.219736	0	19.7212	77.1126	30.3164	8.77814	0.6918	1.77406	0.170101	0	0.418484	7.14046	178.512
bta-miR-2443	17.2849	5.61004	14.5822	2.98972	9.94508	0	0	0	5.11809	7.70336	8.25407	5.94536	8.96969	6.13557	7.69075	12.8171	9.80614	0	4.80125	9.03136	8.99339	6.20922	4.42263	7.7979	12.3453	7.05813	176.453
bta-miR-6533	0	4.97254	2.96587	3.57105	5.86505	72.2931	16.9779	0	0.639762	4.44425	5.31618	4.4274	4.55179	2.9344	6.59207	5.62154	0	0	3.1551	2.02572	8.3016	4.87867	7.99476	0.324913	6.69574	6.98198	174.549
bta-miR-2339	4.20444	13.3876	9.63907	7.14211	20.9102	0	12.0488	0	5.11809	0.888849	6.78512	7.96931	8.30031	8.80321	6.81181	6.07127	4.35829	0	6.44739	4.47348	12.4524	5.7657	6.80405	5.52351	10.4621	6.97468	174.367
bta-miR-362-3p	5.13876	4.33503	4.4488	8.88611	4.33503	0	9.85814	0	7.67714	9.48106	8.74372	7.46333	4.15016	10.137	5.93286	1.12431	0	22.4912	4.80125	6.33039	0.6918	5.7657	4.42263	6.82316	6.27726	5.97259	149.315
bta-miR-224	6.54024	8.54257	3.70734	3.73715	3.06002	0	0	0	10.2362	7.40708	0.209849	2.52994	1.47264	1.86735	1.97762	0	2.94184	28.9172	23.1832	14.8553	11.0688	1.10879	1.02061	4.54878	0.836967	5.59078	139.769
bta-miR-2448-5p	2.3358	10.4551	11.122	9.0522	5.35504	0	0	0	4.47833	3.85168	6.50533	7.33683	9.23745	5.06852	5.71313	10.7934	4.68516	0	3.56664	4.22026	7.6098	5.54395	6.80405	7.47299	5.44029	5.46592	136.648
bta-miR-2478	4.90518	0.510004	0.741467	0.415239	8.16006	0	0	0	5.11809	6.22194	1.60884	3.28892	4.81954	3.46793	0.219736	10.3436	11.4405	57.8344	0	2.53216	0	0.887031	3.57213	3.57404	1.88318	5.26176	131.544
bta-miR-449c	3.27012	1.40251	4.20165	1.57791	0.255002	72.2931	0	0	5.75785	7.40708	2.65809	1.64446	3.61465	4.26822	1.97762	1.34917	0	0	2.60639	4.30467	3.459	2.43934	3.23192	1.29965	1.04621	5.20258	130.065
bta-miR-6520	2.10222	1.65751	3.46018	3.8202	3.82503	0	0	0	4.47833	1.7777	7.76442	7.84282	9.5052	11.4709	10.1078	7.6453	6.42847	0	4.11535	8.94695	5.5344	4.43516	6.63395	10.0723	7.53271	5.16628	129.157
bta-miR-193b	3.97086	5.73754	2.71871	1.99315	21.6752	0	0	0	3.83857	5.33309	2.51819	2.02395	1.87426	0.533528	1.53815	2.47348	3.48663	28.9172	27.4357	5.73955	0	0.665274	1.70101	2.5993	1.46469	5.12952	128.238
bta-miR-3613	8.87605	1.78501	1.73009	4.15239	3.31503	0	3.28605	0	1.27952	7.70336	3.63739	4.04791	4.28403	6.93587	5.49339	6.97071	4.35829	38.5563	2.19486	2.78537	2.7672	2.43934	0.680405	0	6.27726	4.94223	123.556
bta-miR-2313-3p	6.07308	9.43507	5.68458	11.2945	16.3201	0	0	0	0	0	5.80583	4.68039	9.77295	3.7347	7.25128	2.02376	3.26871	0	7.27046	6.66801	2.0754	2.43934	3.40203	12.9965	1.88318	4.8832	122.08
bta-miR-30b-3p	1.63506	4.71754	6.17889	3.6541	4.08003	0	9.31047	0	2.55905	9.18477	7.34472	6.19835	6.02442	5.60204	4.61445	0.449724	4.24933	0	4.52689	2.70097	7.6098	11.7532	5.27314	4.87369	5.64953	4.72761	118.19
bta-miR-545-5p	3.97086	8.79757	2.47156	3.8202	10.9651	0	0	0	5.11809	8.29592	6.01568	4.4274	4.15016	6.13557	6.37234	12.1425	0	0	2.33203	4.8955	4.1508	4.2134	2.72162	2.27439	12.136	4.61627	115.407
bta-miR-424-3p	12.3797	7.39506	2.71871	7.72344	3.06002	0	0	0	2.55905	10.9625	1.53889	1.89746	1.20488	2.13411	1.09868	12.5923	12.748	0	9.05378	13.9269	3.459	2.88285	0.850507	1.29965	2.30166	4.55148	113.787
bta-miR-2468	5.60592	9.81758	8.15614	5.14896	6.88505	0	0.547675	0	6.39762	1.48142	3.42754	5.31288	6.55993	6.13557	2.63683	8.09502	6.1016	0	4.52689	2.95418	4.8426	3.76988	1.36081	6.49825	5.85877	4.48484	112.121
bta-miR-2411-5p	0	5.10004	9.88623	4.40153	2.55002	0	0	0	5.11809	7.11079	3.42754	4.1744	4.01628	1.86735	8.13022	6.52099	3.37767	0	4.25253	5.14872	8.99339	6.65274	9.35557	4.87369	4.18484	4.36571	109.143
bta-miR-2436-3p	14.2484	12.7501	7.66183	6.14553	4.84504	0	0	0	5.11809	1.48142	4.89648	2.78293	4.41791	2.13411	7.91049	0.449724	4.24933	9.63907	3.29228	6.07717	0.6918	0	0.170101	0.974738	2.5109	4.0979	102.447
bta-miR-2454-3p	13.0805	8.54257	7.66183	5.31506	13.7701	0	0	0	0.639762	10.6662	3.07779	1.13847	2.14202	1.60058	4.83419	6.07127	3.70454	0	3.1551	3.2918	0	3.32637	1.70101	4.54878	2.5109	4.03115	100.779
bta-miR-2483-5p	0	7.90506	1.23578	2.40838	3.57003	0	14.2395	0	0	7.99964	4.26693	2.15045	8.16644	2.9344	3.73551	0.899447	3.92246	28.9172	1.37178	1.09727	0	2.21758	1.53091	0.649825	1.25545	4.01896	100.474
bta-miR-139	2.80296	7.65006	1.23578	8.13868	0	0	0	0	0.639762	3.5554	5.94573	7.96931	5.89055	4.80175	6.59207	3.82265	5.22994	0	13.9922	3.12299	0	4.2134	4.59274	8.44773	1.67393	4.01271	100.318
bta-miR-935	0	0	0.494311	1.41181	0.255002	72.2931	0	0	0	0	3.63739	2.02395	1.60651	1.86735	2.85656	0	0.108957	0	1.50896	0.337621	0	3.99164	1.53091	0.974738	1.25545	3.84617	96.1542
bta-miR-2316	13.0805	6.63005	3.95449	3.32191	8.41506	0	15.3349	0	0	6.81451	2.51819	2.90943	2.14202	5.33528	2.19736	0.899447	9.04344	0	2.46921	2.44775	0	5.98746	0.340203	0	1.88318	3.82898	95.7244
bta-miR-2448-3p	4.20444	3.06002	5.43743	11.4606	2.29502	0	0	0	5.75785	6.51823	4.12703	3.28892	1.60651	5.06852	2.85656	0	0	0	4.66407	3.62942	9.68519	3.99164	4.76284	11.6969	1.25545	3.81466	95.3666
bta-miR-664	0	2.04002	2.96587	0.249143	4.59004	0	0	0	5.75785	2.66655	0.209849	0.126497	0.401628	1.60058	0	0.899447	0	35.3433	1.23461	0.16881	29.7474	0.887031	1.36081	0	4.18484	3.77737	94.4342
bta-miR-6518	12.3797	3.82503	2.47156	3.48801	2.04002	0	0	0	0	2.66655	1.53889	3.79491	2.14202	2.40088	6.1526	0	0	19.2781	2.60639	4.72669	6.918	0	6.80405	3.89895	6.27726	3.73639	93.4097
bta-miR-2344	0	2.67752	2.2244	3.8202	13.0051	0	0.547675	0	7.67714	0.888849	2.44824	2.78293	3.07915	7.73616	1.97762	4.94696	8.82553	0	5.7615	2.44775	7.6098	2.21758	2.55152	0.324913	7.95119	3.66007	91.5017
bta-miR-2409	2.56938	3.44253	2.96587	6.06248	9.18007	0	6.02442	0	3.83857	9.18477	3.84724	4.1744	4.81954	2.66764	2.19736	5.17182	0	0	2.60639	3.71383	0	1.99582	5.95355	5.84843	2.09242	3.53426	88.3565
bta-miR-24	0	2.29502	1.23578	2.32534	0.255002	0	12.5965	0	0	12.4439	2.23839	3.66841	4.68566	1.33382	5.49339	2.47348	7.30013	0	4.25253	3.12299	5.5344	4.2134	2.55152	7.47299	0.209242	3.42808	85.7019
bta-miR-491	2.10222	3.82503	8.15614	2.90667	10.7101	0	0	0	5.75785	8.29592	1.95859	3.66841	4.68566	4.00146	1.53815	4.7221	0	0	2.46921	1.94132	0	1.99582	3.06182	6.49825	5.64953	3.35777	83.9443
bta-miR-2368-3p	2.56938	2.04002	4.20165	3.23886	10.9651	0	0	0	4.47833	2.96283	4.47678	4.68039	2.94527	4.53499	1.75789	3.59779	6.75534	0	4.93843	2.19454	0	3.32637	2.55152	5.84843	5.0218	3.32343	83.0857
bta-miR-96	2.10222	3.95253	3.95449	1.07962	0	0	0	0	5.75785	2.07398	0.629548	1.26497	1.33876	0.533528	0.878943	0	2.94184	25.7042	6.44739	4.22026	7.6098	1.33055	1.53091	0	0.836967	2.96753	74.1884
bta-miR-542-5p/bta-miR-3601	0	2.67752	6.92036	3.23886	0.510004	0	14.2395	0	12.1555	9.77734	0.489648	0.505988	0	1.33382	1.09868	6.52099	0	0	2.05768	4.38907	1.3836	0.887031	1.02061	2.92421	1.04621	2.92707	73.1766
bta-miR-424-5p	12.3797	7.01255	3.70734	8.30477	0.255002	0	0	0	4.47833	15.9993	0.139899	1.89746	0.803256	0.266764	1.53815	3.14806	0	0	1.50896	4.8111	0	1.33055	0	3.24913	1.67393	2.90017	72.5043
bta-miR-187	0	0.127501	0	1.24572	1.27501	0	0	0	0	0	9.16342	6.70434	7.89869	6.6691	7.91049	5.39668	0	0	0	1.18167	4.8426	3.76988	5.95355	1.94948	6.06801	2.80625	70.1561
bta-miR-2349	4.90518	3.06002	6.67321	2.82362	0.765006	0	0	0	4.47833	2.07398	3.56744	2.15045	3.07915	2.13411	3.95524	5.84641	4.24933	0	0.960249	2.27894	5.5344	2.21758	3.74223	0.649825	2.30166	2.69785	67.4464
bta-miR-2425-5p	3.03654	3.57003	1.73009	5.14896	6.37505	0	0	0	0	2.96283	3.63739	3.92141	3.74853	3.46793	3.29604	0	0	0	2.88075	3.2074	0.6918	0.887031	3.57213	11.047	1.67393	2.59419	64.8549
bta-miR-138	5.60592	3.57003	0.988623	3.98629	8.41506	0	0	0	3.19881	3.5554	1.53889	1.77096	3.07915	0.800292	5.93286	0	0	0	2.46921	5.99277	2.7672	0	1.70101	6.49825	2.09242	2.55853	63.9632
bta-miR-2353	6.54024	4.97254	6.17889	2.57448	6.63005	0	0	0	0	1.48142	0.489648	1.01198	3.61465	2.40088	4.39471	0	0	0	1.9205	1.85691	11.7606	2.43934	3.23192	0.324913	1.25545	2.52316	63.0791
bta-miR-2350	4.20444	4.97254	3.21302	4.48458	4.08003	0	0	0	6.39762	2.66655	1.18915	1.64446	2.14202	2.13411	2.85656	6.97071	0	0	1.09743	4.55788	2.7672	0.221758	1.02061	0.324913	3.76635	2.42848	60.7119
bta-miR-2400	1.1679	6.88505	4.4488	3.8202	16.0651	0	0	0	0	0	3.49749	1.26497	2.27589	0.266764	3.29604	2.69834	0	0	1.37178	3.46061	3.459	1.5523	2.21132	0	0	2.30966	57.7416
bta-miR-2446	0.46716	2.55002	4.20165	1.32876	6.12005	0	0	0	5.11809	2.37026	2.09849	2.27695	2.27589	0.800292	1.53815	0	0	0	1.09743	3.12299	10.377	0.665274	1.19071	5.84843	3.55711	2.28019	57.0047
bta-miR-2299-3p	0	1.65751	3.46018	3.40496	4.08003	0	0	0	0	2.07398	4.26693	5.31288	5.48892	5.06852	3.51577	1.57403	0	0	0.685892	1.51929	3.459	3.76988	2.72162	0	4.81256	2.27488	56.872
bta-miR-29b	4.20444	1.78501	1.97725	3.73715	1.02001	0	0	0	7.67714	5.33309	2.37829	4.55389	2.40977	2.9344	1.97762	0	1.41644	0	1.9205	1.6881	0	1.77406	1.87111	1.29965	6.69574	2.26615	56.6537
bta-miR-335	0	0	2.71871	4.81677	10.4551	0	0	0	0	2.96283	1.60884	1.51796	2.14202	2.66764	2.85656	0	3.92246	0	6.85892	3.2074	0	3.99164	2.21132	0.649825	2.5109	2.20396	55.0989
bta-miR-34b	0	3.18752	0	0.249143	11.9851	0	0	0	2.55905	0	1.1192	2.90943	4.01628	4.80175	1.75789	4.94696	2.94184	0	0.411535	0.759647	2.7672	2.88285	1.53091	2.27439	2.5109	2.14446	53.6116
bta-miR-2450a	0	4.59004	1.48293	2.32534	3.06002	0	16.4302	0	0	0	2.58814	1.51796	0.66938	1.60058	0.219736	4.04751	2.39706	0	3.1551	1.43489	0	0.887031	4.59274	0	0.209242	2.04832	51.2079
bta-miR-6521	6.77382	5.35504	0	2.40838	0	0	15.3349	0	0	7.40708	0.559598	1.01198	0.535504	1.86735	1.53815	1.34917	0	0	0.685892	0.928457	0	0	0.340203	2.92421	0.627726	1.9859	49.6475
bta-miR-2285b	5.37234	4.59004	7.16752	3.07277	0.255002	0	0	0	0	3.25911	0.559598	2.15045	1.47264	1.33382	1.97762	5.62154	0	0	0.823071	2.86978	0	1.77406	1.36081	2.27439	2.72014	1.94619	48.6547
bta-miR-2328-5p	1.86864	5.35504	2.2244	1.82705	2.80502	0	0	0	0	0	1.95859	2.90943	1.87426	2.9344	3.51577	3.14806	6.8643	0	1.64614	1.51929	0.6918	1.10879	0.170101	0.649825	5.44029	1.94045	48.5112
bta-miR-2388-3p	2.3358	0.510004	1.48293	0.581334	0	0	0	0	3.83857	1.48142	2.09849	1.26497	1.33876	1.86735	0.439471	0	0	19.2781	1.64614	1.85691	0	0.665274	1.19071	4.87369	0.209242	1.87837	46.9592
bta-miR-2397-3p	0	2.55002	2.2244	1.9101	5.35504	0	0	0	3.19881	0	2.30834	3.79491	0.66938	1.06706	1.31841	1.79889	5.99264	0	3.1551	2.61656	0	2.66109	1.53091	0.974738	2.5109	1.82549	45.6373
bta-miR-2285v	2.80296	1.65751	2.71871	1.41181	2.04002	0	0	0	2.55905	0	2.23839	2.65644	1.47264	0.800292	0.219736	2.9232	0	0	2.74357	1.35048	0	5.98746	2.04122	6.17334	3.34787	1.80579	45.1447
bta-miR-2483-3p	2.56938	5.35504	1.48293	1.57791	2.29502	0	0	0	0	0	3.42754	1.13847	3.07915	1.06706	4.61445	0	3.26871	0	1.09743	0.759647	4.1508	3.76988	1.70101	2.27439	0.209242	1.75352	43.8381
bta-miR-2419-3p	2.80296	3.18752	2.47156	3.23886	0	0	0	0	0	0	2.65809	3.41542	2.8114	4.00146	2.85656	0	4.5762	0	0.137178	1.6037	0.6918	1.77406	1.53091	3.89895	2.09242	1.74996	43.7491
bta-miR-760-5p	5.8395	2.67752	4.69596	4.56763	0	0	0	0	0	2.96283	0.559598	0.252994	0.66938	0.266764	1.75789	2.02376	0	0	2.19486	1.77251	6.2262	0.665274	0	3.89895	2.09242	1.72496	43.124
bta-miR-2447	0	1.14751	4.20165	1.9101	0	0	0	0	4.47833	0	2.58814	1.64446	2.67752	4.00146	0.878943	2.9232	0	0	1.23461	2.70097	0	3.10461	0	4.87369	3.34787	1.66852	41.7131
bta-miR-125b	0	3.31503	0.247156	1.24572	0	0	6.02442	0	7.03738	0.296283	0.979296	1.13847	2.8114	2.40088	1.97762	0	0	3.21302	3.01793	1.18167	0	1.10879	0.510304	4.54878	0	1.64217	41.0541
bta-miR-455-3p	0	2.42252	1.48293	1.82705	0	0	0	0	0	4.14796	2.44824	4.3009	2.27589	4.00146	5.05392	3.14806	0	0	0.685892	0.506431	2.0754	1.10879	3.06182	0.324913	0.418484	1.57163	39.2907
bta-miR-497	0	2.04002	4.20165	1.99315	4.84504	0	0	0	1.27952	0	0.419698	0.885479	1.07101	1.06706	1.09868	4.7221	5.3389	0	3.29228	1.26608	1.3836	0.665274	0.680405	0	2.5109	1.55043	38.7608
bta-miR-2431-3p	2.10222	3.69753	3.95449	1.744	0.765006	0	0	0	0	0	1.53889	1.51796	3.07915	0.800292	2.85656	2.69834	3.37767	0	1.37178	1.51929	0	1.10879	2.21132	3.57404	0.627726	1.5418	38.5451
bta-miR-503-3p	3.73728	3.82503	1.73009	2.65753	0	0	0	0	5.75785	5.92566	0.139899	0.379491	0.937132	0.800292	0.878943	6.07127	0	0	0.823071	1.6881	0	0.665274	0.850507	0	1.04621	1.51655	37.9136
bta-miR-6527	0	3.69753	3.70734	1.9101	1.27501	0	0	0	1.91928	0	1.60884	2.65644	1.74039	0	1.09868	2.24862	3.37767	0	1.09743	2.02572	0.6918	2.66109	2.55152	2.27439	1.04621	1.50352	37.5881
bta-miR-452	0	1.14751	2.2244	0.996573	0.255002	0	0	0	0	5.62938	0.559598	1.26497	1.87426	0.800292	0.659207	0	3.48663	0	10.8371	3.12299	0	0	1.53091	0.324913	0	1.38855	34.7137
bta-miR-2355-5p	0.23358	2.04002	5.19027	1.41181	2.29502	0	0	0	0	10.6662	1.1192	1.39147	1.87426	0.533528	3.29604	0	0	0	0.960249	1.09727	0	0	0.680405	0.649825	0.418484	1.3543	33.8576
bta-miR-2397-5p	1.63506	1.27501	1.23578	1.66095	1.53001	0	11.5012	0	0	0	1.95859	1.01198	0.267752	0	0.439471	0	0	0	0.274357	0.675242	4.1508	0	0	2.5993	2.92939	1.32579	33.1449
bta-miR-2323	0	4.08003	4.69596	2.24229	2.29502	0	0	0	0.639762	0	0.489648	1.89746	2.40977	0.266764	2.85656	0.899447	0	0	0.137178	1.85691	0	3.76988	2.89172	0.649825	1.04621	1.32498	33.1244
bta-miR-2465	5.8395	4.84504	1.23578	1.41181	1.27501	0	0	0	0	1.48142	1.2591	1.64446	0.66938	1.86735	0.878943	1.57403	0	0	0.960249	3.12299	2.7672	0	1.02061	0	0.418484	1.29085	32.2713
bta-miR-6531	6.07308	1.14751	2.2244	1.24572	0.255002	0	7.66745	0	0	0	0.699497	1.13847	1.33876	0.533528	0.878943	0.224862	0	0	0.823071	0.16881	0	0.887031	0.850507	0.649825	4.18484	1.23965	30.9913
bta-miR-2319a	1.86864	1.53001	3.95449	1.32876	0.510004	0	0	0	2.55905	0	0.349749	1.39147	1.07101	3.46793	2.85656	1.79889	1.5254	0	0.960249	1.6881	1.3836	0.221758	0	1.29965	0.836967	1.22409	30.6023
bta-miR-449b	2.56938	1.53001	2.47156	1.24572	0	0	0	0	0	0	2.44824	1.01198	1.07101	0	2.19736	0	0	0	0.548714	1.35048	8.99339	0	1.19071	1.94948	1.88318	1.21845	30.4612
bta-miR-2410	2.10222	1.53001	3.70734	1.16267	2.04002	0	0	0	4.47833	0	1.53889	0.379491	2.00814	2.13411	1.53815	1.57403	0	0	0.137178	1.35048	0.6918	2.21758	1.02061	0.324913	0.418484	1.21418	30.3544
bta-miR-208b	1.40148	2.93252	0	4.48458	1.78501	0	13.6919	0	0	0	0	0.505988	1.33876	0.266764	0.439471	0	0	0	0.960249	0.675242	0	0	0.510304	0	0.627726	1.1848	29.62
bta-miR-3432	0	0	3.46018	1.24572	0	0	6.5721	0	0	1.7777	1.2591	1.89746	1.07101	1.06706	0.219736	0	0	0	0.274357	0.0844052	7.6098	0	1.36081	0	1.25545	1.16619	29.1549
bta-miR-2285h	0	1.27501	0.247156	0.830477	1.27501	0	0	0	1.91928	2.37026	1.1192	2.27695	2.14202	1.33382	5.71313	3.37293	0	0	0.548714	0.675242	0	1.10879	2.21132	0.649825	0	1.16276	29.0691
bta-miR-2449	6.77382	1.40251	0.988623	1.82705	0.510004	0	0	0	2.55905	0	1.2591	0.252994	0.267752	2.40088	1.97762	3.37293	0	0	0.274357	0.337621	0	0.221758	0.170101	0.649825	0.836967	1.04332	26.083
bta-miR-145	0	0	0	0.415239	0.255002	0	0	0	0	0	0.139899	1.01198	2.00814	0	0.878943	4.49724	2.07019	0	1.78332	0.253216	11.0688	0.665274	0.680405	0	0	1.02911	25.7276
