# Supplementary material for: MicroRNA Regulation of Bovine Monocyte Inflammatory and Metabolic Networks in an In Vivo Infection Model
Source: G3 (Bethesda). 2014 Jan 23;4(6):957–71. doi: 10.1534/g3.113.009936 (PMC4065264; doi:10.1534/g3.113.009936)
Supplement: Supporting Information [file supp_g3.113.009936_TableS11.xls]

## Sheet: Target & Corr (up-reg miRs)
Dendrogram GROUP 1 (9/9 up-regulated miRNA)
Signicantly Inversely Correlated And Targets
806 mRNA
ENS	HS_Orthologs	GeneNames	Targetted by Signiciantly Inversely Correlated Mirs
ENSBTAG00000004358	ENSG00000117593	DARS2	4
ENSBTAG00000005533	ENSG00000112640	BT.64650	4
ENSBTAG00000007096	ENSG00000141013	BT.51458	4
ENSBTAG00000015860	ENSG00000102302	FGD1	4
ENSBTAG00000033345	ENSG00000147465	STAR	4
ENSBTAG00000012332	ENSG00000135974	C11H2ORF49	3
ENSBTAG00000013653	ENSG00000082641	NFE2L1	3
ENSBTAG00000002566	ENSG00000130517	BT.30905	3
ENSBTAG00000004009	ENSG00000100417	PMM1	3
ENSBTAG00000006492	ENSG00000038210	BT.25341	3
ENSBTAG00000018400	NA	BRMS1L	3
ENSBTAG00000019138	ENSG00000084731	KIF3C	3
ENSBTAG00000035083	ENSG00000253719	ATXN7L3B	3
ENSBTAG00000021318	ENSG00000198794	SCAMP5	2
ENSBTAG00000014451	ENSG00000163872	YEATS2	2
ENSBTAG00000000056	ENSG00000266173	STRADA	2
ENSBTAG00000000898	ENSG00000164220	F2RL2	2
ENSBTAG00000002105	ENSG00000144043	TEX261	2
ENSBTAG00000002209	ENSG00000206053	BT.76398	2
ENSBTAG00000002582	ENSG00000185674	LYG2	2
ENSBTAG00000004791	ENSG00000157538	DSCR3	2
ENSBTAG00000005897	NA	FNTB	2
ENSBTAG00000006276	ENSG00000173918	C1QTNF1	2
ENSBTAG00000006296	ENSG00000160131	VMA21	2
ENSBTAG00000006639	ENSG00000101138	CSTF1	2
ENSBTAG00000007170	ENSG00000103042	SLC38A7	2
ENSBTAG00000009049	NA	MGC142702	2
ENSBTAG00000010215	ENSG00000060566	CREB3L3	2
ENSBTAG00000011328	ENSG00000138028	CGREF1	2
ENSBTAG00000011405	ENSG00000112877	CEP72	2
ENSBTAG00000012348	ENSG00000160838	C3H1ORF92	2
ENSBTAG00000012382	ENSG00000104756	KCTD9	2
ENSBTAG00000012501	ENSG00000140718	FTO	2
ENSBTAG00000012585	ENSG00000118873	RAB3GAP2	2
ENSBTAG00000013496	ENSG00000135678	CPM	2
ENSBTAG00000015527	ENSG00000176658	BT.22679	2
ENSBTAG00000017147	NA	AK3	2
ENSBTAG00000017631	ENSG00000127554	GFER	2
ENSBTAG00000017783	ENSG00000184205	TSPYL2	2
ENSBTAG00000018908	ENSG00000141098	GFOD2	2
ENSBTAG00000019334	ENSG00000174996	KLC2	2
ENSBTAG00000020030	ENSG00000197296	FITM2	2
ENSBTAG00000030393	ENSG00000160439	RDH13	2
ENSBTAG00000032047	NA	BT.22184	2
ENSBTAG00000035323	NA	TMX4	2
ENSBTAG00000039374	ENSG00000065150	RANBP6	2
ENSBTAG00000000025	NA	BT.51816	2
ENSBTAG00000000632	ENSG00000197275	RAD54B	2
ENSBTAG00000000855	ENSG00000167693	NXN	2
ENSBTAG00000001036	ENSG00000106049	HIBADH	2
ENSBTAG00000001133	ENSG00000102763	KIAA0564	2
ENSBTAG00000001564	ENSG00000178104	PDE4DIP	2
ENSBTAG00000001692	ENSG00000070614	NDST1	2
ENSBTAG00000001782	ENSG00000128626	MRPS12	2
ENSBTAG00000001805	ENSG00000128791	TWSG1	2
ENSBTAG00000001949	ENSG00000163067	BT.55400	2
ENSBTAG00000002286	ENSG00000170464	DNAJC18	2
ENSBTAG00000002315	ENSG00000170633	RNF34	2
ENSBTAG00000002699	ENSG00000157404	KIT	2
ENSBTAG00000002727	ENSG00000204138	PHACTR4	2
ENSBTAG00000003018	ENSG00000070404	FSTL3	2
ENSBTAG00000003914	ENSG00000141971	FAM125A	2
ENSBTAG00000003925	ENSG00000185127	BT.68078	2
ENSBTAG00000003952	ENSG00000153558	FBXL2	2
ENSBTAG00000004165	ENSG00000125246	CLYBL	2
ENSBTAG00000004328	ENSG00000115526	CHST10	2
ENSBTAG00000004706	ENSG00000101945	BT.25870	2
ENSBTAG00000006065	ENSG00000132646	PCNA	2
ENSBTAG00000006068	ENSG00000132024	CC2D1A	2
ENSBTAG00000006647	ENSG00000136161	RCBTB2	2
ENSBTAG00000006715	ENSG00000164117	FBXO8	2
ENSBTAG00000007121	ENSG00000167900	TK1	2
ENSBTAG00000007137	ENSG00000111445	RFC5	2
ENSBTAG00000007567	ENSG00000166479	TMX3	2
ENSBTAG00000008465	ENSG00000110455	ACS	2
ENSBTAG00000008543	ENSG00000185068	GTF2H5	2
ENSBTAG00000008548	ENSG00000119812	BT.61805	2
ENSBTAG00000008674	NA	FAM136A	2
ENSBTAG00000008816	ENSG00000109654	TRIM2	2
ENSBTAG00000008884	ENSG00000084764	MAPRE3	2
ENSBTAG00000009075	ENSG00000158286	BT.98029	2
ENSBTAG00000009579	ENSG00000130695	CEP85	2
ENSBTAG00000009711	ENSG00000132383	RPA1	2
ENSBTAG00000009806	ENSG00000119509	INVS	2
ENSBTAG00000009984	ENSG00000166224	SGPL1	2
ENSBTAG00000010612	ENSG00000158604	TMED4	2
ENSBTAG00000010635	ENSG00000105649	RAB3A	2
ENSBTAG00000010795	ENSG00000126775	ATG14	2
ENSBTAG00000011399	ENSG00000139131	YARS2	2
ENSBTAG00000011916	ENSG00000138592	USP8	2
ENSBTAG00000011917	ENSG00000119927	GPAM	2
ENSBTAG00000012342	ENSG00000050405	LIMA1	2
ENSBTAG00000012545	ENSG00000166734	CASC4	2
ENSBTAG00000012972	ENSG00000155016	BT.56804	2
ENSBTAG00000013211	ENSG00000164323	BT.52665	2
ENSBTAG00000013485	ENSG00000166140	ZFYVE19	2
ENSBTAG00000014069	ENSG00000004799	BT.102008	2
ENSBTAG00000014601	ENSG00000163069	SGCB	2
ENSBTAG00000014831	ENSG00000119938	PPP1R3C	2
ENSBTAG00000014907	NA	IL11RA	2
ENSBTAG00000014936	NA	MCART1	2
ENSBTAG00000015230	ENSG00000123739	PLA2G12A	2
ENSBTAG00000015354	ENSG00000188706	ZDHHC9	2
ENSBTAG00000015432	ENSG00000260092	TMEM231	2
ENSBTAG00000015559	ENSG00000117419	ERI3	2
ENSBTAG00000015935	ENSG00000009765	IYD	2
ENSBTAG00000016473	NA	NAT1	2
ENSBTAG00000016663	ENSG00000197563	PIGN	2
ENSBTAG00000017017	ENSG00000047230	CTPS2	2
ENSBTAG00000018637	ENSG00000184508	HDDC3	2
ENSBTAG00000019692	ENSG00000129473	BCL2L2	2
ENSBTAG00000019956	NA	CMPK1	2
ENSBTAG00000020087	ENSG00000070808	CAMK2A	2
ENSBTAG00000021254	ENSG00000102384	CENPI	2
ENSBTAG00000022920	ENSG00000133135	BT.29416	2
ENSBTAG00000024723	ENSG00000106554	CHCHD3	2
ENSBTAG00000031575	ENSG00000134215	VAV3	2
ENSBTAG00000031777	ENSG00000158555	GDPD5	2
ENSBTAG00000032200	ENSG00000170946	DNAJC24	2
ENSBTAG00000037389	ENSG00000166326	TRIM44	2
ENSBTAG00000038011	ENSG00000172985	SH3RF3	2
ENSBTAG00000038439	ENSG00000189060	H1F0	2
ENSBTAG00000039172	ENSG00000011454	RABGAP1	2
ENSBTAG00000040169	NA	BT.51450	2
ENSBTAG00000040381	NA	ZNF75A	2
ENSBTAG00000045754	ENSG00000235169	BT.29911	2
ENSBTAG00000046561	ENSG00000178177	LCORL	2
ENSBTAG00000003837	ENSG00000169218	BT.27743	1
ENSBTAG00000003986	ENSG00000171604	CXXC5	1
ENSBTAG00000013912	ENSG00000198431	TXNRD1	1
ENSBTAG00000020810	ENSG00000008283	CYB561	1
ENSBTAG00000001189	ENSG00000100280	BT.35586	1
ENSBTAG00000001553	ENSG00000135486	HNRNPA1	1
ENSBTAG00000001966	ENSG00000104213	BT.47512	1
ENSBTAG00000002414	ENSG00000177807	KCNJ10	1
ENSBTAG00000002591	ENSG00000139433	GLTP	1
ENSBTAG00000003300	ENSG00000140545	MFGE8	1
ENSBTAG00000003649	ENSG00000185900	BT.52423	1
ENSBTAG00000005030	ENSG00000169592	INO80E	1
ENSBTAG00000005424	ENSG00000129159	KCNC1	1
ENSBTAG00000005793	ENSG00000162734	PEA15	1
ENSBTAG00000005909	ENSG00000213625	LEPROT	1
ENSBTAG00000007107	ENSG00000161558	TMEM143	1
ENSBTAG00000007352	ENSG00000116396	KCNC4	1
ENSBTAG00000008966	NA	TSPAN7	1
ENSBTAG00000010338	ENSG00000153832	FBXO36	1
ENSBTAG00000010653	ENSG00000148343	FAM73B	1
ENSBTAG00000011389	ENSG00000109066	BT.45467	1
ENSBTAG00000012352	ENSG00000138617	PARP16	1
ENSBTAG00000013329	ENSG00000072958	AP1M1	1
ENSBTAG00000013528	ENSG00000147457	CHMP7	1
ENSBTAG00000015436	ENSG00000167114	SLC27A4	1
ENSBTAG00000015806	ENSG00000180304	BT.101881	1
ENSBTAG00000016563	ENSG00000144674	GOLGA4	1
ENSBTAG00000016571	NA	ITFG3	1
ENSBTAG00000018937	ENSG00000103415	HMOX2	1
ENSBTAG00000019167	ENSG00000165458	INPPL1	1
ENSBTAG00000019347	ENSG00000161381	PLXDC1	1
ENSBTAG00000021013	ENSG00000104833	TUBB4A	1
ENSBTAG00000021664	ENSG00000075073	TACR2	1
ENSBTAG00000021697	ENSG00000100311	PDGFB	1
ENSBTAG00000021912	NA	DUSP7	1
ENSBTAG00000022004	ENSG00000136068	FLNB	1
ENSBTAG00000000179	ENSG00000007376	RPUSD1	1
ENSBTAG00000000231	ENSG00000107779	BT.48514	1
ENSBTAG00000000279	ENSG00000167964	RAB26	1
ENSBTAG00000000317	ENSG00000121653	BT.105291	1
ENSBTAG00000000355	ENSG00000204237	OXLD1	1
ENSBTAG00000000536	ENSG00000186918	ZNF395	1
ENSBTAG00000001497	ENSG00000158186	MRAS	1
ENSBTAG00000001626	ENSG00000171793	CTPS	1
ENSBTAG00000001717	ENSG00000178999	AURKB	1
ENSBTAG00000001776	ENSG00000068903	BT.19604	1
ENSBTAG00000002184	ENSG00000160097	FNDC5	1
ENSBTAG00000002283	ENSG00000155760	BT.105583	1
ENSBTAG00000002306	ENSG00000183520	UTP11L	1
ENSBTAG00000002311	ENSG00000115255	REEP6	1
ENSBTAG00000002391	ENSG00000140682	TGFB1I1	1
ENSBTAG00000003061	ENSG00000130702	LAMA5	1
ENSBTAG00000003501	ENSG00000211456	SACM1L	1
ENSBTAG00000003530	ENSG00000125485	BT.35580	1
ENSBTAG00000003773	ENSG00000004864	SLC25A13	1
ENSBTAG00000003966	ENSG00000108861	DUSP3	1
ENSBTAG00000004291	ENSG00000125354	38961	1
ENSBTAG00000004294	ENSG00000142459	EVI5L	1
ENSBTAG00000004863	ENSG00000166405	RIC3	1
ENSBTAG00000005002	ENSG00000117308	GALE	1
ENSBTAG00000005075	ENSG00000149792	BT.21430	1
ENSBTAG00000005304	NA	SRM	1
ENSBTAG00000005403	ENSG00000182551	ADI1	1
ENSBTAG00000006022	ENSG00000171130	ATP6V0E2	1
ENSBTAG00000006069	ENSG00000105519	CAPS	1
ENSBTAG00000006197	ENSG00000175893	ZDHHC21	1
ENSBTAG00000006262	ENSG00000072163	LIMS2	1
ENSBTAG00000006392	ENSG00000165914	TTC7B	1
ENSBTAG00000006452	ENSG00000167286	CD3D	1
ENSBTAG00000006590	ENSG00000168101	NUDT16L1	1
ENSBTAG00000006777	ENSG00000160606	TLCD1	1
ENSBTAG00000007308	ENSG00000179151	FLJ21128	1
ENSBTAG00000007484	ENSG00000122971	BT.49540	1
ENSBTAG00000007512	ENSG00000103066	PLA2G15	1
ENSBTAG00000007784	ENSG00000121579	NAA50	1
ENSBTAG00000007835	ENSG00000167701	GPT	1
ENSBTAG00000008014	ENSG00000011485	BT.55643	1
ENSBTAG00000008192	ENSG00000105520	LPPR2	1
ENSBTAG00000008372	ENSG00000131779	PEX11B	1
ENSBTAG00000008416	ENSG00000011198	ABHD5	1
ENSBTAG00000008493	ENSG00000165272	AQP3	1
ENSBTAG00000008766	ENSG00000090020	SLC9A1	1
ENSBTAG00000008827	ENSG00000107742	SPOCK2	1
ENSBTAG00000008887	NA	PAQR3	1
ENSBTAG00000008978	ENSG00000124422	USP22	1
ENSBTAG00000009165	ENSG00000132793	LPIN3	1
ENSBTAG00000009228	ENSG00000167881	SRP68	1
ENSBTAG00000009646	NA	BT.22086	1
ENSBTAG00000009956	ENSG00000100162	CENPM	1
ENSBTAG00000010279	ENSG00000161326	DUSP14	1
ENSBTAG00000010326	ENSG00000109576	AADAT	1
ENSBTAG00000010658	ENSG00000141959	PFKL	1
ENSBTAG00000011136	ENSG00000160113	NR2F6	1
ENSBTAG00000011256	ENSG00000128641	MYO1B	1
ENSBTAG00000011340	ENSG00000117697	NSL1	1
ENSBTAG00000011354	ENSG00000170502	NUDT9	1
ENSBTAG00000011445	ENSG00000137103	BT.31084	1
ENSBTAG00000011588	ENSG00000164068	RNF123	1
ENSBTAG00000011795	ENSG00000197763	BT.44465	1
ENSBTAG00000012004	ENSG00000119699	TGFB3	1
ENSBTAG00000012121	ENSG00000188747	BT.28781	1
ENSBTAG00000012804	ENSG00000129625	BT.67755	1
ENSBTAG00000013391	ENSG00000154122	ANKH	1
ENSBTAG00000013436	ENSG00000249115	HAUS5	1
ENSBTAG00000013538	ENSG00000142655	BT.103198	1
ENSBTAG00000014091	ENSG00000163947	ARHGEF3	1
ENSBTAG00000014253	ENSG00000065491	TBC1D22B	1
ENSBTAG00000014299	ENSG00000155366	RHOC	1
ENSBTAG00000014520	ENSG00000121897	LIAS	1
ENSBTAG00000014603	ENSG00000139190	BT.35951	1
ENSBTAG00000014872	NA	CAPNS1	1
ENSBTAG00000015016	ENSG00000012822	BT.28477	1
ENSBTAG00000015251	ENSG00000101901	CXORF45	1
ENSBTAG00000015371	ENSG00000143458	GABPB2	1
ENSBTAG00000015639	ENSG00000132591	ERAL1	1
ENSBTAG00000015659	ENSG00000144021	CIAO1	1
ENSBTAG00000016156	ENSG00000102882	MAPK3	1
ENSBTAG00000016211	ENSG00000105607	GCDH	1
ENSBTAG00000016220	ENSG00000122574	WIPF3	1
ENSBTAG00000016264	ENSG00000105701	BT.87555	1
ENSBTAG00000016277	ENSG00000117791	MOSC2	1
ENSBTAG00000016352	ENSG00000104915	STX10	1
ENSBTAG00000016618	ENSG00000133059	DSTYK	1
ENSBTAG00000016696	ENSG00000020129	NCDN	1
ENSBTAG00000016744	ENSG00000135387	BT.69966	1
ENSBTAG00000016847	ENSG00000175906	ARL4D	1
ENSBTAG00000017019	ENSG00000253729	PRKDC	1
ENSBTAG00000017811	ENSG00000029364	BT.27129	1
ENSBTAG00000017922	ENSG00000167130	DOLPP1	1
ENSBTAG00000018164	ENSG00000115226	BT.32315	1
ENSBTAG00000018205	ENSG00000111752	PHC1	1
ENSBTAG00000018247	ENSG00000122126	OCRL	1
ENSBTAG00000018642	ENSG00000166965	RCCD1	1
ENSBTAG00000018938	ENSG00000089486	C25H16ORF5	1
ENSBTAG00000019265	ENSG00000006530	AGK	1
ENSBTAG00000019461	ENSG00000105245	NUMBL	1
ENSBTAG00000020147	NA	BT.42601	1
ENSBTAG00000020227	NA	FAM72A	1
ENSBTAG00000020229	ENSG00000130270	ATP8B3	1
ENSBTAG00000020346	ENSG00000119242	CCDC92	1
ENSBTAG00000020434	NA	C18H19ORF12	1
ENSBTAG00000020441	ENSG00000140382	HMG20A	1
ENSBTAG00000020781	ENSG00000103037	SETD6	1
ENSBTAG00000021036	ENSG00000099785	37316	1
ENSBTAG00000021164	ENSG00000163681	SLMAP	1
ENSBTAG00000021232	NA	TPD52L2	1
ENSBTAG00000021497	ENSG00000107736	CDH23	1
ENSBTAG00000021678	ENSG00000136868	SLC31A1	1
ENSBTAG00000021746	ENSG00000164111	BT.49277	1
ENSBTAG00000021772	ENSG00000113658	BT.69069	1
ENSBTAG00000021897	ENSG00000158850	B4GALT3	1
ENSBTAG00000022382	ENSG00000150433	TMEM218	1
ENSBTAG00000023416	ENSG00000073711	BT.104689	1
ENSBTAG00000023989	ENSG00000170903	MSANTD4	1
ENSBTAG00000030820	ENSG00000205309	NT5M	1
ENSBTAG00000031793	ENSG00000164978	NUDT2	1
ENSBTAG00000032763	ENSG00000141084	RANBP10	1
ENSBTAG00000038117	ENSG00000152348	MGC138057	1
ENSBTAG00000038477	ENSG00000115486	GGCX	1
ENSBTAG00000039231	ENSG00000180354	C4H7ORF41	1
ENSBTAG00000047708	ENSG00000102181	BT.64579	1
ENSBTAG00000047760	ENSG00000169718	BT.41320	1
ENSBTAG00000048234	ENSG00000116857	BT.97025	1
ENSBTAG00000000024	ENSG00000141627	DYM	1
ENSBTAG00000000030	ENSG00000187456	RDM1	1
ENSBTAG00000000090	ENSG00000075826	SEC31B	1
ENSBTAG00000000252	ENSG00000148229	POLE3	1
ENSBTAG00000000313	ENSG00000166321	NUDT13	1
ENSBTAG00000000343	NA	ZNHIT1	1
ENSBTAG00000000371	ENSG00000166938	DIS3L	1
ENSBTAG00000000375	ENSG00000149136	SSRP1	1
ENSBTAG00000000435	ENSG00000139546	TARBP2	1
ENSBTAG00000000454	ENSG00000134291	TMEM106C	1
ENSBTAG00000000475	ENSG00000148950	IMMP1L	1
ENSBTAG00000000489	ENSG00000005448	WDR54	1
ENSBTAG00000000495	ENSG00000155868	BT.31273	1
ENSBTAG00000000511	ENSG00000162852	BT.81882	1
ENSBTAG00000000512	ENSG00000101400	SNTA1	1
ENSBTAG00000000629	ENSG00000146263	MMS22L	1
ENSBTAG00000000784	ENSG00000122085	BT.89705	1
ENSBTAG00000000803	ENSG00000198046	ZNF667	1
ENSBTAG00000000837	ENSG00000143799	PARP1	1
ENSBTAG00000000933	ENSG00000213213	BT.37395	1
ENSBTAG00000000962	ENSG00000035720	STAP1	1
ENSBTAG00000000986	ENSG00000006611	USH1C	1
ENSBTAG00000001077	ENSG00000021762	OSBPL5	1
ENSBTAG00000001099	ENSG00000139200	C5H12ORF53	1
ENSBTAG00000001164	ENSG00000111271	BT.91229	1
ENSBTAG00000001181	ENSG00000136643	RPS6KC1	1
ENSBTAG00000001254	ENSG00000186106	ANKRD46	1
ENSBTAG00000001348	NA	COMMD8	1
ENSBTAG00000001405	ENSG00000138604	GLCE	1
ENSBTAG00000001424	ENSG00000116062	BT.98842	1
ENSBTAG00000001444	ENSG00000168477	TNXB	1
ENSBTAG00000001600	ENSG00000109184	DCUN1D4	1
ENSBTAG00000001603	ENSG00000177752	BT.61469	1
ENSBTAG00000001671	ENSG00000137815	RTF1	1
ENSBTAG00000001754	ENSG00000158467	AHCYL2	1
ENSBTAG00000001767	ENSG00000027847	B4GALT7	1
ENSBTAG00000001786	ENSG00000188266	AGPHD1	1
ENSBTAG00000001847	ENSG00000044459	CNTLN	1
ENSBTAG00000002033	ENSG00000173960	UBXN2A	1
ENSBTAG00000002044	ENSG00000142082	SIRT3	1
ENSBTAG00000002267	ENSG00000154945	ANKRD40	1
ENSBTAG00000002352	ENSG00000103365	GGA2	1
ENSBTAG00000002395	ENSG00000163755	HPS3	1
ENSBTAG00000002413	ENSG00000100294	MCAT	1
ENSBTAG00000002417	ENSG00000137502	RAB30	1
ENSBTAG00000002419	ENSG00000143315	PIGM	1
ENSBTAG00000002452	ENSG00000100325	ASCC2	1
ENSBTAG00000002531	ENSG00000071205	ARHGAP10	1
ENSBTAG00000002655	NA	BT.28037	1
ENSBTAG00000002721	ENSG00000134744	ZCCHC11	1
ENSBTAG00000002833	ENSG00000167196	FBXO22	1
ENSBTAG00000002835	ENSG00000170365	SMAD1	1
ENSBTAG00000002936	ENSG00000167157	PRRX2	1
ENSBTAG00000003116	ENSG00000139505	MTMR6	1
ENSBTAG00000003143	ENSG00000113838	BT.18678	1
ENSBTAG00000003303	ENSG00000167862	ICT1	1
ENSBTAG00000003332	ENSG00000124787	BT.83862	1
ENSBTAG00000003358	ENSG00000180398	BT.61911	1
ENSBTAG00000003371	ENSG00000050130	JAMP	1
ENSBTAG00000003424	ENSG00000105829	BET1	1
ENSBTAG00000003443	ENSG00000109189	USP46	1
ENSBTAG00000003469	ENSG00000258289	CHURC1	1
ENSBTAG00000003470	ENSG00000167614	TTYH1	1
ENSBTAG00000003566	ENSG00000132254	ARFIP2	1
ENSBTAG00000003569	ENSG00000134874	DZIP1	1
ENSBTAG00000003629	ENSG00000108381	BT.28878	1
ENSBTAG00000003634	NA	CISD1	1
ENSBTAG00000003636	ENSG00000107798	BT.65903	1
ENSBTAG00000003652	ENSG00000132406	TMEM128	1
ENSBTAG00000003690	ENSG00000196865	NHLRC2	1
ENSBTAG00000003702	ENSG00000174606	ANGEL2	1
ENSBTAG00000003721	ENSG00000175264	CHST1	1
ENSBTAG00000003799	ENSG00000143374	TARS2	1
ENSBTAG00000003833	ENSG00000168917	TMEM22	1
ENSBTAG00000003902	ENSG00000243943	ZNF512	1
ENSBTAG00000003975	ENSG00000114988	LMAN2L	1
ENSBTAG00000003997	ENSG00000078967	BT.38237	1
ENSBTAG00000004008	ENSG00000123575	FAM199X	1
ENSBTAG00000004085	ENSG00000105011	ASF1B	1
ENSBTAG00000004112	ENSG00000130005	GAMT	1
ENSBTAG00000004155	ENSG00000006282	SPATA20	1
ENSBTAG00000004179	NA	PSMD9	1
ENSBTAG00000004286	ENSG00000093009	CDC45L	1
ENSBTAG00000004367	ENSG00000135469	COQ10A	1
ENSBTAG00000004416	ENSG00000090273	NUDC	1
ENSBTAG00000004449	ENSG00000153933	DGKE	1
ENSBTAG00000004464	ENSG00000125319	C17ORF53	1
ENSBTAG00000004495	ENSG00000081307	UBA5	1
ENSBTAG00000004588	ENSG00000104783	KCNN4	1
ENSBTAG00000004729	ENSG00000127564	BT.43297	1
ENSBTAG00000004772	ENSG00000159445	BT.10185	1
ENSBTAG00000004776	ENSG00000158716	DUSP23	1
ENSBTAG00000004806	ENSG00000102893	PHKB	1
ENSBTAG00000004833	ENSG00000114021	BT.56298	1
ENSBTAG00000004907	ENSG00000141503	MINK1	1
ENSBTAG00000004965	ENSG00000069248	BT.70137	1
ENSBTAG00000004992	ENSG00000064419	TNPO3	1
ENSBTAG00000005015	ENSG00000107819	SFXN3	1
ENSBTAG00000005083	ENSG00000130338	TULP4	1
ENSBTAG00000005110	ENSG00000081803	CADPS2	1
ENSBTAG00000005111	ENSG00000125845	BMP2	1
ENSBTAG00000005193	ENSG00000109943	CRTAM	1
ENSBTAG00000005197	ENSG00000009954	BAZ1B	1
ENSBTAG00000005269	ENSG00000157456	CCNB2	1
ENSBTAG00000005371	ENSG00000172269	DPAGT1	1
ENSBTAG00000005439	ENSG00000162636	FAM102B	1
ENSBTAG00000005490	ENSG00000178467	P4HTM	1
ENSBTAG00000005536	NA	MEA1	1
ENSBTAG00000005557	ENSG00000130396	MLLT4	1
ENSBTAG00000005571	ENSG00000025293	PHF20	1
ENSBTAG00000005663	ENSG00000137814	CEP27	1
ENSBTAG00000005666	ENSG00000172731	LRRC20	1
ENSBTAG00000005693	ENSG00000180329	CCDC43	1
ENSBTAG00000005732	ENSG00000054116	TRAPPC3	1
ENSBTAG00000005751	ENSG00000140326	CDAN1	1
ENSBTAG00000006050	ENSG00000178096	BOLA1	1
ENSBTAG00000006067	NA	VMAC	1
ENSBTAG00000006160	ENSG00000139531	SUOX	1
ENSBTAG00000006201	ENSG00000104047	DTWD1	1
ENSBTAG00000006204	ENSG00000196236	BT.54391	1
ENSBTAG00000006320	ENSG00000137992	DBT	1
ENSBTAG00000006370	NA	BT.28845	1
ENSBTAG00000006377	ENSG00000136286	MYO1G	1
ENSBTAG00000006391	NA	BT.87145	1
ENSBTAG00000006393	ENSG00000066926	FECH	1
ENSBTAG00000006411	ENSG00000168286	THAP11	1
ENSBTAG00000006414	NA	NUTF2	1
ENSBTAG00000006416	ENSG00000128463	EMC4	1
ENSBTAG00000006481	ENSG00000068654	BT.52712	1
ENSBTAG00000006528	ENSG00000122507	BBS9	1
ENSBTAG00000006551	NA	ESCO2	1
ENSBTAG00000006611	ENSG00000102900	NUP93	1
ENSBTAG00000006693	ENSG00000128654	MTX2	1
ENSBTAG00000006745	ENSG00000171557	FGG	1
ENSBTAG00000006759	NA	BT.91195	1
ENSBTAG00000006770	ENSG00000172167	MTBP	1
ENSBTAG00000006835	ENSG00000076706	MCAM	1
ENSBTAG00000006950	ENSG00000138663	COPS4	1
ENSBTAG00000006985	ENSG00000064115	TM7SF3	1
ENSBTAG00000007020	ENSG00000196653	BT.41431	1
ENSBTAG00000007122	ENSG00000198939	ZFP2	1
ENSBTAG00000007133	ENSG00000108094	CUL2	1
ENSBTAG00000007142	ENSG00000103381	CPPED1	1
ENSBTAG00000007245	ENSG00000187535	IFT140	1
ENSBTAG00000007246	ENSG00000131634	TMEM204	1
ENSBTAG00000007272	ENSG00000185344	ATP6V0A2	1
ENSBTAG00000007299	ENSG00000183431	SF3A3	1
ENSBTAG00000007315	ENSG00000011376	BT.59370	1
ENSBTAG00000007331	ENSG00000152952	PLOD2	1
ENSBTAG00000007346	ENSG00000140365	COMMD4	1
ENSBTAG00000007368	ENSG00000140400	BT.20028	1
ENSBTAG00000007375	ENSG00000240972	MIF	1
ENSBTAG00000007456	ENSG00000102125	TAZ	1
ENSBTAG00000007485	ENSG00000134317	GRHL1	1
ENSBTAG00000007620	ENSG00000127054	BT.75461	1
ENSBTAG00000007630	ENSG00000120925	RNF170	1
ENSBTAG00000007648	ENSG00000173848	NET1	1
ENSBTAG00000007683	ENSG00000115827	DCAF17	1
ENSBTAG00000007766	ENSG00000164885	CDK5	1
ENSBTAG00000007787	ENSG00000198130	HIBCH	1
ENSBTAG00000008001	ENSG00000069275	NUCKS1	1
ENSBTAG00000008024	ENSG00000118939	UCHL3	1
ENSBTAG00000008053	ENSG00000139668	WDFY2	1
ENSBTAG00000008063	ENSG00000186951	PPARA	1
ENSBTAG00000008077	NA	BT.58907	1
ENSBTAG00000008114	ENSG00000002586	CD99	1
ENSBTAG00000008169	ENSG00000166845	C18ORF54	1
ENSBTAG00000008248	ENSG00000198947	DMD	1
ENSBTAG00000008302	ENSG00000135249	RINT1	1
ENSBTAG00000008361	ENSG00000105854	PON2	1
ENSBTAG00000008423	ENSG00000177370	TIMM22	1
ENSBTAG00000008448	ENSG00000143995	MEIS1	1
ENSBTAG00000008499	ENSG00000135451	TROAP	1
ENSBTAG00000008562	ENSG00000163389	POGLUT1	1
ENSBTAG00000008577	ENSG00000132463	GRSF1	1
ENSBTAG00000008692	NA	UQCR11	1
ENSBTAG00000008709	ENSG00000178202	KDELC2	1
ENSBTAG00000008716	ENSG00000138385	SSB	1
ENSBTAG00000008734	ENSG00000162877	BT.42206	1
ENSBTAG00000008762	NA	BT.33136	1
ENSBTAG00000008849	ENSG00000134243	SORT1	1
ENSBTAG00000008902	ENSG00000267041	BT.41970	1
ENSBTAG00000008913	ENSG00000006042	BT.34416	1
ENSBTAG00000008935	ENSG00000123349	PFDN5	1
ENSBTAG00000008943	ENSG00000158691	ZSCAN12	1
ENSBTAG00000008989	ENSG00000165714	LOH12CR1	1
ENSBTAG00000009022	ENSG00000176410	DNAJC30	1
ENSBTAG00000009080	ENSG00000115221	ITGB6	1
ENSBTAG00000009127	ENSG00000187189	TSPYL4	1
ENSBTAG00000009163	ENSG00000160055	TMEM234	1
ENSBTAG00000009174	ENSG00000087076	HSD17B14	1
ENSBTAG00000009287	ENSG00000147155	EBP	1
ENSBTAG00000009363	ENSG00000181938	GINS3	1
ENSBTAG00000009366	ENSG00000004059	ARF5	1
ENSBTAG00000009416	ENSG00000133114	BT.49365	1
ENSBTAG00000009504	ENSG00000168476	REEP4	1
ENSBTAG00000009569	ENSG00000130158	DOCK6	1
ENSBTAG00000009602	ENSG00000188735	TMEM120B	1
ENSBTAG00000009687	ENSG00000075336	C24H18ORF55	1
ENSBTAG00000009698	NA	ABCD3	1
ENSBTAG00000009780	ENSG00000077809	GTF2I	1
ENSBTAG00000009861	ENSG00000137218	FRS3	1
ENSBTAG00000009886	ENSG00000100196	KDELR3	1
ENSBTAG00000009941	ENSG00000151332	MBIP	1
ENSBTAG00000010001	ENSG00000126858	BT.38815	1
ENSBTAG00000010013	ENSG00000103423	DNAJA3	1
ENSBTAG00000010091	ENSG00000113966	ARL6	1
ENSBTAG00000010109	ENSG00000170312	CDK1	1
ENSBTAG00000010116	ENSG00000155085	AK9	1
ENSBTAG00000010196	ENSG00000120253	NUP43	1
ENSBTAG00000010286	ENSG00000149308	NPAT	1
ENSBTAG00000010370	ENSG00000140104	C21H14ORF79	1
ENSBTAG00000010401	NA	UBE4B	1
ENSBTAG00000010403	ENSG00000131944	FAAP24	1
ENSBTAG00000010451	NA	PA2G4	1
ENSBTAG00000010541	ENSG00000113761	ZNF346	1
ENSBTAG00000010624	ENSG00000175203	DCTN2	1
ENSBTAG00000010715	NA	MRPL37	1
ENSBTAG00000010743	ENSG00000138399	FASTKD1	1
ENSBTAG00000010745	ENSG00000126351	THRA	1
ENSBTAG00000010841	ENSG00000131781	FMO5	1
ENSBTAG00000010843	ENSG00000164040	PGRMC2	1
ENSBTAG00000010924	ENSG00000050426	BT.24718	1
ENSBTAG00000010943	ENSG00000137266	SLC22A23	1
ENSBTAG00000010948	ENSG00000155962	CLIC2	1
ENSBTAG00000010955	NA	BT.52474	1
ENSBTAG00000010956	ENSG00000138760	SCARB2	1
ENSBTAG00000010980	ENSG00000106524	ANKMY2	1
ENSBTAG00000011150	NA	PFN2	1
ENSBTAG00000011179	ENSG00000071994	PDCD2	1
ENSBTAG00000011284	ENSG00000143570	SLC39A1	1
ENSBTAG00000011400	ENSG00000113758	DBN1	1
ENSBTAG00000011403	ENSG00000198853	BT.22507	1
ENSBTAG00000011412	ENSG00000091136	LAMB1	1
ENSBTAG00000011473	NA	MYL9	1
ENSBTAG00000011495	ENSG00000160305	DIP2A	1
ENSBTAG00000011583	ENSG00000164062	APEH	1
ENSBTAG00000011601	ENSG00000115525	BT.52500	1
ENSBTAG00000011635	ENSG00000166451	BT.64608	1
ENSBTAG00000011647	ENSG00000102743	SLC25A15	1
ENSBTAG00000011805	ENSG00000105355	M6PRBP1	1
ENSBTAG00000011883	ENSG00000120805	ARL1	1
ENSBTAG00000012012	NA	CYB5A	1
ENSBTAG00000012020	ENSG00000082512	TRAF5	1
ENSBTAG00000012141	ENSG00000172613	RAD9A	1
ENSBTAG00000012232	ENSG00000179091	CYC1	1
ENSBTAG00000012253	ENSG00000092847	EIF2C1	1
ENSBTAG00000012272	ENSG00000139291	TMEM19	1
ENSBTAG00000012275	ENSG00000111405	ENDOU	1
ENSBTAG00000012443	ENSG00000139734	DIAPH3	1
ENSBTAG00000012561	NA	ORMDL1	1
ENSBTAG00000012675	ENSG00000141140	BT.58356	1
ENSBTAG00000012703	ENSG00000124767	GLO1	1
ENSBTAG00000012723	NA	HAUS4	1
ENSBTAG00000012746	ENSG00000124702	KLHDC3	1
ENSBTAG00000012761	ENSG00000112655	PTK7	1
ENSBTAG00000012791	ENSG00000257218	GATC	1
ENSBTAG00000012818	ENSG00000163110	BT.67505	1
ENSBTAG00000012957	NA	SERBP1	1
ENSBTAG00000013007	ENSG00000124098	C13H20ORF108	1
ENSBTAG00000013025	ENSG00000143575	HAX1	1
ENSBTAG00000013033	ENSG00000148925	BTBD10	1
ENSBTAG00000013054	ENSG00000168389	MFSD2	1
ENSBTAG00000013114	ENSG00000101040	ZMYND8	1
ENSBTAG00000013168	ENSG00000106399	RPA3	1
ENSBTAG00000013273	ENSG00000108474	PIGL	1
ENSBTAG00000013319	ENSG00000214097	BT.60977	1
ENSBTAG00000013419	ENSG00000109854	HTATIP2	1
ENSBTAG00000013421	ENSG00000185238	PRMT3	1
ENSBTAG00000013464	NA	CEP97	1
ENSBTAG00000013515	NA	C5H12ORF11	1
ENSBTAG00000013530	ENSG00000213722	DDAH2	1
ENSBTAG00000013573	ENSG00000089685	BIRC5	1
ENSBTAG00000013761	NA	STMN1	1
ENSBTAG00000013813	ENSG00000187961	KLHL17	1
ENSBTAG00000013874	ENSG00000070761	C18H16ORF80	1
ENSBTAG00000013901	ENSG00000156471	PTDSS1	1
ENSBTAG00000013914	ENSG00000059691	PET112L	1
ENSBTAG00000013922	ENSG00000101928	MOSPD1	1
ENSBTAG00000013926	ENSG00000104870	FCGRT	1
ENSBTAG00000013935	ENSG00000135778	BT.23506	1
ENSBTAG00000013953	ENSG00000122786	BT.59726	1
ENSBTAG00000014007	ENSG00000179387	ELMOD2	1
ENSBTAG00000014021	ENSG00000157741	BT.43088	1
ENSBTAG00000014080	ENSG00000145388	BT.67542	1
ENSBTAG00000014106	ENSG00000133704	IPO8	1
ENSBTAG00000014182	ENSG00000044115	BT.63787	1
ENSBTAG00000014417	NA	BT.45558	1
ENSBTAG00000014422	ENSG00000166912	MTMR10	1
ENSBTAG00000014448	ENSG00000196715	VKORC1L1	1
ENSBTAG00000014468	ENSG00000106367	AP1S1	1
ENSBTAG00000014521	ENSG00000109814	UGDH	1
ENSBTAG00000014561	ENSG00000198954	KBP	1
ENSBTAG00000014579	ENSG00000130312	MRPL34	1
ENSBTAG00000014644	ENSG00000167264	DUS2L	1
ENSBTAG00000014694	ENSG00000143543	JTB	1
ENSBTAG00000014714	ENSG00000153575	BT.103306	1
ENSBTAG00000014798	ENSG00000186810	CXCR3	1
ENSBTAG00000014874	ENSG00000122068	FYTTD1	1
ENSBTAG00000015006	ENSG00000174547	MRPL11	1
ENSBTAG00000015023	ENSG00000182400	TRAPPC6B	1
ENSBTAG00000015066	ENSG00000115365	BT.70066	1
ENSBTAG00000015076	ENSG00000131023	LATS1	1
ENSBTAG00000015097	ENSG00000160325	MGC139698	1
ENSBTAG00000015155	ENSG00000074696	PTPLAD1	1
ENSBTAG00000015158	ENSG00000138614	C10H15ORF44	1
ENSBTAG00000015163	ENSG00000169908	TM4SF1	1
ENSBTAG00000015186	ENSG00000105135	BT.24640	1
ENSBTAG00000015202	ENSG00000125375	ATP5S	1
ENSBTAG00000015220	ENSG00000134698	EIF2C4	1
ENSBTAG00000015232	ENSG00000108352	RAPGEFL1	1
ENSBTAG00000015278	ENSG00000136950	ARPC5L	1
ENSBTAG00000015286	ENSG00000136935	GOLGA1	1
ENSBTAG00000015337	ENSG00000106025	TSPAN12	1
ENSBTAG00000015381	ENSG00000146376	ARHGAP18	1
ENSBTAG00000015478	ENSG00000145545	SRD5A1	1
ENSBTAG00000015534	ENSG00000143353	LYPLAL1	1
ENSBTAG00000015614	ENSG00000139517	LNX2	1
ENSBTAG00000015708	ENSG00000172215	CXCR6	1
ENSBTAG00000015720	ENSG00000123124	WWP1	1
ENSBTAG00000015804	ENSG00000147955	SIGMAR1	1
ENSBTAG00000015807	ENSG00000213930	GALT	1
ENSBTAG00000015839	ENSG00000047849	MAP4	1
ENSBTAG00000015841	NA	CCDC115	1
ENSBTAG00000015901	ENSG00000104442	ARMC1	1
ENSBTAG00000015996	ENSG00000063660	GPC1	1
ENSBTAG00000016005	ENSG00000138814	PPP3CA	1
ENSBTAG00000016101	ENSG00000189030	BT.79817	1
ENSBTAG00000016140	ENSG00000166387	PPFIBP2	1
ENSBTAG00000016218	ENSG00000148334	BT.34207	1
ENSBTAG00000016231	ENSG00000101346	POFUT1	1
ENSBTAG00000016240	ENSG00000141576	RNF157	1
ENSBTAG00000016271	NA	SNRPF	1
ENSBTAG00000016307	ENSG00000097046	CDC7L1	1
ENSBTAG00000016337	ENSG00000112304	THEM2	1
ENSBTAG00000016369	ENSG00000198860	TSEN15	1
ENSBTAG00000016377	ENSG00000197429	IPP	1
ENSBTAG00000016432	ENSG00000133027	BT.20969	1
ENSBTAG00000016442	ENSG00000011566	MAP4K3	1
ENSBTAG00000016456	ENSG00000198752	CDC42BPB	1
ENSBTAG00000016522	ENSG00000169609	C21H15ORF40	1
ENSBTAG00000016557	ENSG00000087053	BT.28705	1
ENSBTAG00000016559	ENSG00000149761	NUDT22	1
ENSBTAG00000016622	ENSG00000179152	BT.66908	1
ENSBTAG00000016664	ENSG00000125520	SLC2A4RG	1
ENSBTAG00000016691	ENSG00000179630	LACC1	1
ENSBTAG00000016694	ENSG00000142687	KIAA0319L	1
ENSBTAG00000016724	ENSG00000215440	NPEPL1	1
ENSBTAG00000016791	ENSG00000112357	PEX7	1
ENSBTAG00000016952	ENSG00000095261	PSMD5	1
ENSBTAG00000017028	ENSG00000138768	USO1	1
ENSBTAG00000017161	ENSG00000162604	TM2D1	1
ENSBTAG00000017225	ENSG00000181481	BT.65952	1
ENSBTAG00000017284	ENSG00000103269	RHBDL1	1
ENSBTAG00000017321	ENSG00000184900	SUMO3	1
ENSBTAG00000017329	ENSG00000112312	GMNN	1
ENSBTAG00000017421	ENSG00000138079	SLC3A1	1
ENSBTAG00000017424	NA	VAPB	1
ENSBTAG00000017437	ENSG00000155755	TMEM237	1
ENSBTAG00000017452	ENSG00000117602	RCAN3	1
ENSBTAG00000017557	ENSG00000130348	BT.64411	1
ENSBTAG00000017666	NA	BT.104466	1
ENSBTAG00000017690	ENSG00000172508	BT.24269	1
ENSBTAG00000017790	ENSG00000108641	B9D1	1
ENSBTAG00000017832	ENSG00000067992	PDK3	1
ENSBTAG00000017835	ENSG00000164241	C5ORF63	1
ENSBTAG00000018094	ENSG00000156853	ZNF689	1
ENSBTAG00000018213	ENSG00000154114	LRRC35	1
ENSBTAG00000018239	ENSG00000115137	DNAJC27	1
ENSBTAG00000018245	ENSG00000079215	SLC1A3	1
ENSBTAG00000018281	ENSG00000116157	GPX7	1
ENSBTAG00000018313	ENSG00000139793	MBNL2	1
ENSBTAG00000018362	ENSG00000110108	TMEM109	1
ENSBTAG00000018600	ENSG00000144560	VGLL4	1
ENSBTAG00000018604	ENSG00000095539	SEMA4G	1
ENSBTAG00000018616	ENSG00000086200	IPO11	1
ENSBTAG00000018650	ENSG00000165478	HEPACAM	1
ENSBTAG00000018854	NA	SOD1	1
ENSBTAG00000018880	NA	TRPV1	1
ENSBTAG00000018918	ENSG00000178057	NDUFAF3	1
ENSBTAG00000018935	NA	SETMAR	1
ENSBTAG00000019011	ENSG00000079739	PGM1	1
ENSBTAG00000019066	ENSG00000154319	FAM167A	1
ENSBTAG00000019082	ENSG00000185379	RAD51D	1
ENSBTAG00000019124	ENSG00000148730	EIF4EBP2	1
ENSBTAG00000019150	ENSG00000105223	PLD3	1
ENSBTAG00000019194	ENSG00000122376	FAM35B	1
ENSBTAG00000019209	ENSG00000113456	RAD1	1
ENSBTAG00000019242	ENSG00000170175	CHRNB1	1
ENSBTAG00000019365	NA	BACE1	1
ENSBTAG00000019515	ENSG00000115234	SNX17	1
ENSBTAG00000019533	ENSG00000111863	C23H6ORF105	1
ENSBTAG00000019585	ENSG00000101605	MYOM1	1
ENSBTAG00000019680	ENSG00000162378	ZYG11B	1
ENSBTAG00000019743	ENSG00000127586	CHTF18	1
ENSBTAG00000019750	ENSG00000106460	TMEM106B	1
ENSBTAG00000019780	ENSG00000111667	USP5	1
ENSBTAG00000019803	ENSG00000161980	POLR3K	1
ENSBTAG00000019906	ENSG00000131475	VPS25	1
ENSBTAG00000019924	ENSG00000100523	BT.91786	1
ENSBTAG00000019950	NA	GRPEL2	1
ENSBTAG00000019960	ENSG00000163762	TM4SF18	1
ENSBTAG00000019984	ENSG00000101003	GINS1	1
ENSBTAG00000020031	ENSG00000118762	PKD2	1
ENSBTAG00000020073	ENSG00000144959	NCEH1	1
ENSBTAG00000020119	ENSG00000108375	RNF43	1
ENSBTAG00000020143	ENSG00000121039	RDH10	1
ENSBTAG00000020148	ENSG00000120156	TEK	1
ENSBTAG00000020174	ENSG00000112339	BT.36640	1
ENSBTAG00000020193	ENSG00000198924	DCLRE1A	1
ENSBTAG00000020263	ENSG00000157150	TIMP4	1
ENSBTAG00000020376	NA	PAIP1	1
ENSBTAG00000020499	NA	PLA2G2D3	1
ENSBTAG00000020504	ENSG00000111328	CDK2AP1	1
ENSBTAG00000020853	ENSG00000174327	SLC16A13	1
ENSBTAG00000020924	ENSG00000132004	BT.43176	1
ENSBTAG00000020961	ENSG00000162999	DUSP19	1
ENSBTAG00000021048	ENSG00000148926	BTA-MIR-6518	1
ENSBTAG00000021102	ENSG00000143891	GALM	1
ENSBTAG00000021275	ENSG00000185043	CIB1	1
ENSBTAG00000021293	ENSG00000169371	SNUPN	1
ENSBTAG00000021339	ENSG00000196876	SCN8A	1
ENSBTAG00000021398	ENSG00000130349	C9H6ORF203	1
ENSBTAG00000021427	ENSG00000120093	HOXB3	1
ENSBTAG00000021651	ENSG00000140740	UQCRC2	1
ENSBTAG00000021654	ENSG00000148935	GAS2	1
ENSBTAG00000021673	ENSG00000080986	NDC80	1
ENSBTAG00000021677	ENSG00000108395	BT.24470	1
ENSBTAG00000021721	ENSG00000204539	BT.93339	1
ENSBTAG00000021781	ENSG00000117640	BT.49482	1
ENSBTAG00000021859	ENSG00000164494	PDSS2	1
ENSBTAG00000021988	ENSG00000180008	SOCS4	1
ENSBTAG00000022013	NA	CBR4	1
ENSBTAG00000022027	NA	DDT	1
ENSBTAG00000022109	ENSG00000153130	SCOC	1
ENSBTAG00000022160	ENSG00000205531	BT.46958	1
ENSBTAG00000022238	ENSG00000174684	B3GNT1	1
ENSBTAG00000022632	ENSG00000145022	TCTA	1
ENSBTAG00000022777	ENSG00000143776	CDC42BPA	1
ENSBTAG00000022808	ENSG00000151893	C10ORF46	1
ENSBTAG00000023018	ENSG00000227345	BT.65122	1
ENSBTAG00000023429	ENSG00000120756	PLS1	1
ENSBTAG00000023453	ENSG00000188493	C18H19ORF54	1
ENSBTAG00000023614	ENSG00000213965	BT.52325	1
ENSBTAG00000023814	ENSG00000114346	BT.28366	1
ENSBTAG00000024240	ENSG00000117054	ACADM	1
ENSBTAG00000024708	ENSG00000099991	CABIN1	1
ENSBTAG00000024803	ENSG00000149218	ENDOD1	1
ENSBTAG00000024983	ENSG00000204952	FBXO47	1
ENSBTAG00000025126	NA	ENSBTAG00000025126	1
ENSBTAG00000025182	NA	FBXL21	1
ENSBTAG00000025313	ENSG00000121083	DYNLL2	1
ENSBTAG00000025632	ENSG00000182117	NOP10	1
ENSBTAG00000026429	ENSG00000242612	DECR2	1
ENSBTAG00000027316	NA	UBE2V1	1
ENSBTAG00000027412	NA	SOD1	1
ENSBTAG00000027612	ENSG00000214517	PPME1	1
ENSBTAG00000027694	NA	TTC30A	1
ENSBTAG00000027728	ENSG00000112874	NUDT12	1
ENSBTAG00000027772	NA	RPS25	1
ENSBTAG00000030227	ENSG00000239389	BT.58387	1
ENSBTAG00000030710	ENSG00000142856	ITGB3BP	1
ENSBTAG00000030824	ENSG00000126790	C10H14ORF149	1
ENSBTAG00000030977	ENSG00000083290	ULK2	1
ENSBTAG00000030990	ENSG00000101019	BT.61969	1
ENSBTAG00000031014	ENSG00000118961	C2ORF43	1
ENSBTAG00000031041	ENSG00000187736	NHEJ1	1
ENSBTAG00000031069	ENSG00000064652	SNX24	1
ENSBTAG00000031352	ENSG00000172006	ZNF554	1
ENSBTAG00000031433	ENSG00000151575	BT.65767	1
ENSBTAG00000031806	ENSG00000180035	BT.21907	1
ENSBTAG00000031875	ENSG00000175334	BANF1	1
ENSBTAG00000032018	ENSG00000167377	ZNF19	1
ENSBTAG00000032097	ENSG00000135108	FBXO21	1
ENSBTAG00000032331	ENSG00000211584	SLC48A1	1
ENSBTAG00000032372	ENSG00000177602	BT.59500	1
ENSBTAG00000032777	ENSG00000175768	TOMM5	1
ENSBTAG00000033298	NA	C19H17ORF108	1
ENSBTAG00000033322	ENSG00000143742	SRP9	1
ENSBTAG00000033603	ENSG00000161896	MNF1	1
ENSBTAG00000033983	ENSG00000169032	MAP2K1	1
ENSBTAG00000034442	ENSG00000206535	LNP1	1
ENSBTAG00000037726	ENSG00000187091	PLCD1	1
ENSBTAG00000038151	ENSG00000130165	ELOF1	1
ENSBTAG00000038893	NA	BT.87408	1
ENSBTAG00000039161	ENSG00000072210	ALDH3A2	1
ENSBTAG00000039287	ENSG00000187815	ZNF642	1
ENSBTAG00000039391	ENSG00000242013	BT.88841	1
ENSBTAG00000039552	ENSG00000142731	PLK4	1
ENSBTAG00000039686	ENSG00000162390	BT.59650	1
ENSBTAG00000039916	ENSG00000175387	SMAD2	1
ENSBTAG00000039954	ENSG00000005243	COPZ2	1
ENSBTAG00000043951	ENSG00000141401	IMPA2	1
ENSBTAG00000044038	ENSG00000257949	TEN1	1
ENSBTAG00000044063	ENSG00000118276	B4GALT6	1
ENSBTAG00000044106	ENSG00000164808	KIAA0146	1
ENSBTAG00000044175	ENSG00000123219	CENPK	1
ENSBTAG00000045711	ENSG00000197191	C11H9ORF169	1
ENSBTAG00000045794	NA	BT.87362	1
ENSBTAG00000045857	ENSG00000172366	FAM195A	1
ENSBTAG00000045957	NA	SAMM50	1
ENSBTAG00000046142	ENSG00000188191	PRKAR1B	1
ENSBTAG00000046160	ENSG00000224531	BT.33915	1
ENSBTAG00000046319	NA	NDUFA7	1
ENSBTAG00000046321	ENSG00000005379	BZRAP1	1
ENSBTAG00000046339	ENSG00000168140	BT.69318	1
ENSBTAG00000046823	ENSG00000214194	BT.65803	1
ENSBTAG00000047214	ENSG00000170043	TRAPPC1	1
ENSBTAG00000047299	NA	BT.21248	1
ENSBTAG00000047314	ENSG00000084072	BT.21742	1
ENSBTAG00000047330	ENSG00000164687	FABP5	1
ENSBTAG00000047715	ENSG00000176058	TPRN	1
ENSBTAG00000048054	ENSG00000197355	UAP1L1	1
ENSBTAG00000048114	NA	ENSBTAG00000048114	1
ENSBTAG00000048152	ENSG00000131462	TUBG1	1
ENSBTAG00000048195	ENSG00000163964	PIGX	1

## Sheet: Target & Corr (down-reg miRs)
Dendrogram GROUP 2 (15/16 all down-regulated miRNA)
Signicantly Inversely Correlated And Targets
949 mRNA
ENS	HS_Orthologs	GeneNames	Targetted by Signiciantly Inversely Correlated Mirs
ENSBTAG00000014794	ENSG00000000457	SCYL3	6
ENSBTAG00000011146	ENSG00000166128	BT.38707	6
ENSBTAG00000003439	ENSG00000108599	AKAP10	5
ENSBTAG00000014237	ENSG00000100055	CYTH4	5
ENSBTAG00000002960	ENSG00000164091	WDR82P1	5
ENSBTAG00000007840	ENSG00000113161	HMGCR	5
ENSBTAG00000000653	ENSG00000101445	PPP1R16B	4
ENSBTAG00000001030	ENSG00000100330	BT.43678	4
ENSBTAG00000019526	ENSG00000091317	BT.93597	4
ENSBTAG00000003936	ENSG00000127838	PNKD	4
ENSBTAG00000004715	ENSG00000174574	AKIRIN1	4
ENSBTAG00000008690	NA	SLC6A9	4
ENSBTAG00000011689	NA	LENG8	4
ENSBTAG00000000275	ENSG00000111224	PARP11	4
ENSBTAG00000000675	ENSG00000087157	PGS1	4
ENSBTAG00000007213	NA	SIRPA	4
ENSBTAG00000011957	ENSG00000111269	CREBL2	4
ENSBTAG00000013670	ENSG00000119457	TSCOT	4
ENSBTAG00000015958	NA	GOSR2	4
ENSBTAG00000017840	ENSG00000076108	BAZ2A	4
ENSBTAG00000027626	ENSG00000147533	GOLGA7	4
ENSBTAG00000039335	ENSG00000105643	ARRDC2	4
ENSBTAG00000002768	ENSG00000102100	SLC35A2	4
ENSBTAG00000010863	NA	DCP1A	4
ENSBTAG00000011414	ENSG00000145191	EIF2B5	4
ENSBTAG00000011895	ENSG00000120137	PANK3	4
ENSBTAG00000014825	NA	NLK	4
ENSBTAG00000017873	ENSG00000158773	USF1	4
ENSBTAG00000020237	ENSG00000089818	NECAP1	4
ENSBTAG00000003418	ENSG00000147065	MSN	3
ENSBTAG00000010171	ENSG00000100221	JOSD1	3
ENSBTAG00000016128	ENSG00000125447	BT.21158	3
ENSBTAG00000003836	ENSG00000135074	BT.44707	3
ENSBTAG00000016208	ENSG00000198959	TGM2	3
ENSBTAG00000017439	ENSG00000100335	SMCR7L	3
ENSBTAG00000021967	ENSG00000146802	TMEM168	3
ENSBTAG00000027051	ENSG00000169403	PTAFR	3
ENSBTAG00000010871	NA	BT.60688	3
ENSBTAG00000013270	ENSG00000011295	TTC19	3
ENSBTAG00000013730	ENSG00000110448	CD5	3
ENSBTAG00000014471	NA	BT.75887	3
ENSBTAG00000014554	ENSG00000124216	BT.61987	3
ENSBTAG00000002357	NA	TICAM2	3
ENSBTAG00000004051	ENSG00000126524	SBDS	3
ENSBTAG00000004247	ENSG00000089169	RPH3A	3
ENSBTAG00000004603	ENSG00000134686	PHC2	3
ENSBTAG00000004870	ENSG00000143641	GALNT2	3
ENSBTAG00000005470	ENSG00000147439	BIN3	3
ENSBTAG00000005493	ENSG00000132405	TBC1D14	3
ENSBTAG00000006510	ENSG00000196449	YRDC	3
ENSBTAG00000009584	ENSG00000110075	SAPS3	3
ENSBTAG00000010885	ENSG00000189241	TSPYL1	3
ENSBTAG00000011103	ENSG00000089060	SLC24A6	3
ENSBTAG00000013614	ENSG00000072954	TMEM38A	3
ENSBTAG00000015032	ENSG00000170458	CD14	3
ENSBTAG00000015694	ENSG00000103111	BT.48588	3
ENSBTAG00000016085	ENSG00000184216	IRAK1	3
ENSBTAG00000018207	ENSG00000003056	M6PR	3
ENSBTAG00000021962	ENSG00000173681	BT.37525	3
ENSBTAG00000025782	ENSG00000106952	BT.44261	3
ENSBTAG00000027924	ENSG00000178996	SNX18	3
ENSBTAG00000037702	NA	SP140L	3
ENSBTAG00000000108	ENSG00000132680	KIAA0907	3
ENSBTAG00000000937	ENSG00000138434	SSFA2	3
ENSBTAG00000001435	ENSG00000177917	ARL6IP6	3
ENSBTAG00000001822	ENSG00000086300	SNX10	3
ENSBTAG00000001941	ENSG00000187764	SEMA4D	3
ENSBTAG00000003209	ENSG00000166619	BLCAP	3
ENSBTAG00000003547	ENSG00000101811	BT.78724	3
ENSBTAG00000005578	ENSG00000172977	KAT5	3
ENSBTAG00000006731	ENSG00000103257	LAT	3
ENSBTAG00000006801	ENSG00000184988	TMEM106A	3
ENSBTAG00000007586	ENSG00000213463	BT.87823	3
ENSBTAG00000008411	NA	PLEKHO2	3
ENSBTAG00000008482	ENSG00000159140	BT.65645	3
ENSBTAG00000008523	ENSG00000068323	TFE3	3
ENSBTAG00000011994	ENSG00000166579	NDEL1	3
ENSBTAG00000018299	ENSG00000100564	BT.61756	3
ENSBTAG00000019662	NA	ATXN7L3	3
ENSBTAG00000019933	ENSG00000079277	BT.21055	3
ENSBTAG00000020395	ENSG00000163155	BT.68733	3
ENSBTAG00000021633	ENSG00000139372	TDG	3
ENSBTAG00000021761	ENSG00000157764	BRAF	3
ENSBTAG00000022044	ENSG00000111737	BT.26843	3
ENSBTAG00000023744	NA	YPEL5	3
ENSBTAG00000023929	ENSG00000075426	FOSL2	3
ENSBTAG00000031252	ENSG00000085117	CD82	3
ENSBTAG00000037533	NA	BT.105154	3
ENSBTAG00000038696	ENSG00000167461	RAB8A	3
ENSBTAG00000039313	ENSG00000131061	ZNF341	3
ENSBTAG00000039695	ENSG00000146112	KIAA1949	3
ENSBTAG00000047249	ENSG00000106682	WBSCR1	3
ENSBTAG00000001585	ENSG00000115935	BT.56769	2
ENSBTAG00000018227	ENSG00000033867	BT.36774	2
ENSBTAG00000007876	NA	MAPK8	2
ENSBTAG00000011953	ENSG00000142875	BT.69152	2
ENSBTAG00000017435	NA	BT.35761	2
ENSBTAG00000018374	ENSG00000158195	WASF2	2
ENSBTAG00000039340	ENSG00000177098	SCN4B	2
ENSBTAG00000000163	ENSG00000168209	DDIT4	2
ENSBTAG00000001042	ENSG00000059728	MXD1	2
ENSBTAG00000001154	ENSG00000062282	DGAT2	2
ENSBTAG00000004199	ENSG00000184047	DIABLO	2
ENSBTAG00000004556	NA	SLC2A3	2
ENSBTAG00000007624	ENSG00000114541	FRMD4B	2
ENSBTAG00000007722	ENSG00000124217	MOCS3	2
ENSBTAG00000008920	ENSG00000101892	ATP1B4	2
ENSBTAG00000010505	ENSG00000149262	INTS4	2
ENSBTAG00000011798	ENSG00000211455	STK38L	2
ENSBTAG00000017776	ENSG00000173575	BT.89866	2
ENSBTAG00000031829	NA	FTSJ1	2
ENSBTAG00000037735	ENSG00000134830	GPR77	2
ENSBTAG00000040361	ENSG00000106003	LFNG	2
ENSBTAG00000001579	ENSG00000123908	EIF2C2	2
ENSBTAG00000001731	ENSG00000140632	GLYR1	2
ENSBTAG00000001763	ENSG00000184162	NR2C2AP	2
ENSBTAG00000002586	ENSG00000140262	BT.75685	2
ENSBTAG00000005246	ENSG00000066084	DIP2B	2
ENSBTAG00000006345	NA	BT.88084	2
ENSBTAG00000007192	ENSG00000149577	BT.20099	2
ENSBTAG00000007923	ENSG00000109270	LAMTOR3	2
ENSBTAG00000008182	ENSG00000125740	FOSB	2
ENSBTAG00000008279	ENSG00000151474	FRMD4A	2
ENSBTAG00000008353	ENSG00000124762	CDKN1A	2
ENSBTAG00000008396	ENSG00000183617	BT.30696	2
ENSBTAG00000008645	ENSG00000173153	ESRRA	2
ENSBTAG00000011608	ENSG00000122203	P33MONOX	2
ENSBTAG00000013863	ENSG00000120129	BT.85182	2
ENSBTAG00000016846	ENSG00000166913	YWHAB	2
ENSBTAG00000019636	ENSG00000168079	SCARA5	2
ENSBTAG00000019794	ENSG00000008282	SYPL1	2
ENSBTAG00000019838	ENSG00000160691	SHC1	2
ENSBTAG00000025311	ENSG00000197045	GMFB	2
ENSBTAG00000027453	ENSG00000063978	RNF4	2
ENSBTAG00000031548	NA	BT.89244	2
ENSBTAG00000046846	NA	FAM32A	2
ENSBTAG00000000073	ENSG00000163956	BT.87657	2
ENSBTAG00000000527	ENSG00000156639	ZFAND3	2
ENSBTAG00000000941	ENSG00000115762	PLEKHB2	2
ENSBTAG00000001009	ENSG00000180353	HCLS1	2
ENSBTAG00000001035	ENSG00000168066	SF1	2
ENSBTAG00000001258	NA	TMEM50B	2
ENSBTAG00000001725	ENSG00000169245	CXCL10	2
ENSBTAG00000001968	ENSG00000163728	TTC14	2
ENSBTAG00000001992	ENSG00000001630	CYP51A1	2
ENSBTAG00000002082	ENSG00000155130	BT.95322	2
ENSBTAG00000002746	ENSG00000134996	OSTF1	2
ENSBTAG00000003012	ENSG00000056558	TRAF1	2
ENSBTAG00000003353	ENSG00000103546	SLC6A2	2
ENSBTAG00000003525	ENSG00000136854	STXBP1	2
ENSBTAG00000003585	ENSG00000196776	BT.87076	2
ENSBTAG00000004036	ENSG00000182963	GJC1	2
ENSBTAG00000004842	ENSG00000159579	RSPRY1	2
ENSBTAG00000006099	ENSG00000143398	PIP5K1A	2
ENSBTAG00000006714	ENSG00000151532	VTI1A	2
ENSBTAG00000007191	ENSG00000161570	CCL5	2
ENSBTAG00000008636	ENSG00000184588	PDE4B	2
ENSBTAG00000008800	ENSG00000158156	XKR8	2
ENSBTAG00000008998	ENSG00000241878	PISD	2
ENSBTAG00000009085	ENSG00000138459	SLC35A5	2
ENSBTAG00000009384	ENSG00000177674	AGTRAP	2
ENSBTAG00000009813	ENSG00000066322	ELOVL1	2
ENSBTAG00000010487	ENSG00000256235	MGC128424	2
ENSBTAG00000011125	ENSG00000099331	MYO9B	2
ENSBTAG00000011556	ENSG00000148297	MED22	2
ENSBTAG00000011600	NA	MAP3K8	2
ENSBTAG00000011729	ENSG00000131748	STARD3	2
ENSBTAG00000012059	ENSG00000167508	MVD	2
ENSBTAG00000012197	ENSG00000242802	KIAA0415	2
ENSBTAG00000012938	ENSG00000008083	JARID2	2
ENSBTAG00000013044	ENSG00000160219	GAB3	2
ENSBTAG00000013705	ENSG00000146232	NFKBIE	2
ENSBTAG00000014102	ENSG00000116455	BT.101639	2
ENSBTAG00000014122	ENSG00000110074	FOXRED1	2
ENSBTAG00000014424	ENSG00000181418	DDN	2
ENSBTAG00000015363	ENSG00000197622	CDC42SE1	2
ENSBTAG00000015889	ENSG00000103249	CLCN7	2
ENSBTAG00000016593	ENSG00000161791	FMNL3	2
ENSBTAG00000017425	ENSG00000165474	GJB2	2
ENSBTAG00000017799	ENSG00000180957	PITPNB	2
ENSBTAG00000018254	ENSG00000111276	CDKN1B	2
ENSBTAG00000018421	ENSG00000198373	WWP2	2
ENSBTAG00000018564	ENSG00000155256	ZFYVE27	2
ENSBTAG00000018773	ENSG00000172602	RND1	2
ENSBTAG00000018803	ENSG00000159210	SNF8	2
ENSBTAG00000019184	NA	TRAPPC2L	2
ENSBTAG00000019684	ENSG00000112664	NUDT3	2
ENSBTAG00000019872	ENSG00000155629	PIK3AP1	2
ENSBTAG00000020407	ENSG00000170873	MTSS1	2
ENSBTAG00000020595	ENSG00000112078	KCTD20	2
ENSBTAG00000020796	ENSG00000072401	UBE2D1	2
ENSBTAG00000025413	ENSG00000204308	RNF5	2
ENSBTAG00000025762	ENSG00000173786	CNP	2
ENSBTAG00000030930	ENSG00000183624	BT.62601	2
ENSBTAG00000038866	ENSG00000103275	UBE2I	2
ENSBTAG00000000040	ENSG00000197063	MAFG	2
ENSBTAG00000000312	ENSG00000178719	GRINA	2
ENSBTAG00000000563	ENSG00000172936	BT.48995	2
ENSBTAG00000000957	ENSG00000168564	BT.27095	2
ENSBTAG00000001368	ENSG00000108679	LGALS3BP	2
ENSBTAG00000001415	ENSG00000131652	BT.59626	2
ENSBTAG00000001607	NA	TMEM41B	2
ENSBTAG00000002346	ENSG00000099377	HSD3B7	2
ENSBTAG00000002455	ENSG00000145332	KLHL8	2
ENSBTAG00000002624	ENSG00000152229	PSTPIP2	2
ENSBTAG00000002625	ENSG00000135341	MAP3K7	2
ENSBTAG00000002720	ENSG00000134748	PRPF38A	2
ENSBTAG00000002828	ENSG00000138942	RNF185	2
ENSBTAG00000002966	ENSG00000138246	BT.20044	2
ENSBTAG00000002977	ENSG00000117298	ECE1	2
ENSBTAG00000003147	ENSG00000162434	BT.67031	2
ENSBTAG00000003257	ENSG00000101109	STK4	2
ENSBTAG00000003359	ENSG00000012660	ELOVL5	2
ENSBTAG00000003386	ENSG00000213246	SUPT4H1	2
ENSBTAG00000003543	ENSG00000079999	KEAP1	2
ENSBTAG00000003570	ENSG00000168872	DDX19A	2
ENSBTAG00000003878	ENSG00000153975	BT.29175	2
ENSBTAG00000004659	ENSG00000115520	BT.30256	2
ENSBTAG00000005086	ENSG00000101413	RPRD1B	2
ENSBTAG00000005263	ENSG00000109466	KLHL2	2
ENSBTAG00000005443	ENSG00000198160	MIER1	2
ENSBTAG00000005474	ENSG00000118260	CREB1	2
ENSBTAG00000005498	ENSG00000104549	SQLE	2
ENSBTAG00000005589	ENSG00000204344	STK19	2
ENSBTAG00000005650	ENSG00000005020	SKAP2	2
ENSBTAG00000005854	ENSG00000198612	COPS8	2
ENSBTAG00000006016	ENSG00000172432	GTPBP2	2
ENSBTAG00000006043	NA	BT.61939	2
ENSBTAG00000006505	ENSG00000163220	S100A9	2
ENSBTAG00000007214	ENSG00000118985	ELL2	2
ENSBTAG00000007386	ENSG00000120526	BT.35837	2
ENSBTAG00000007606	ENSG00000153187	HNRNPU	2
ENSBTAG00000007609	ENSG00000111203	ITFG2	2
ENSBTAG00000007828	ENSG00000155926	SLA	2
ENSBTAG00000008092	ENSG00000172794	RAB37	2
ENSBTAG00000008435	ENSG00000081791	BT.41732	2
ENSBTAG00000008952	ENSG00000076864	RAP1GAP	2
ENSBTAG00000009969	NA	RNPS1	2
ENSBTAG00000010023	ENSG00000065809	BT.87967	2
ENSBTAG00000010134	ENSG00000081087	OSTM1	2
ENSBTAG00000010324	ENSG00000100226	GTPBP1	2
ENSBTAG00000010408	ENSG00000143466	BT.54851	2
ENSBTAG00000010492	ENSG00000119541	VPS4B	2
ENSBTAG00000011740	ENSG00000197430	OPALIN	2
ENSBTAG00000011898	ENSG00000149716	ORAOV1	2
ENSBTAG00000012050	ENSG00000160991	ORAI2	2
ENSBTAG00000012103	ENSG00000065559	MAP2K4	2
ENSBTAG00000012417	ENSG00000152219	C15H11ORF46	2
ENSBTAG00000012671	ENSG00000145901	TNIP1	2
ENSBTAG00000012845	ENSG00000132581	SDF2	2
ENSBTAG00000012989	ENSG00000156587	UBE2L6	2
ENSBTAG00000013159	NA	PHF11	2
ENSBTAG00000013555	ENSG00000135503	ACVR1B	2
ENSBTAG00000013952	ENSG00000138668	HNRNPD	2
ENSBTAG00000014118	ENSG00000090581	GNPTG	2
ENSBTAG00000014324	ENSG00000163297	ANTXR2	2
ENSBTAG00000014438	ENSG00000184402	SS18L1	2
ENSBTAG00000014849	ENSG00000198746	GPATCH3	2
ENSBTAG00000014981	ENSG00000089723	BT.27676	2
ENSBTAG00000015212	ENSG00000159110	IFNAR2	2
ENSBTAG00000015520	ENSG00000018280	SLC11A1	2
ENSBTAG00000015718	ENSG00000064012	CASP8	2
ENSBTAG00000015758	ENSG00000103005	C18H16ORF57	2
ENSBTAG00000015938	ENSG00000120318	ARAP3	2
ENSBTAG00000016532	ENSG00000114738	MAPKAPK3	2
ENSBTAG00000017002	ENSG00000125826	C20ORF18	2
ENSBTAG00000017263	ENSG00000119950	MXI1	2
ENSBTAG00000018534	ENSG00000100056	DGCR14	2
ENSBTAG00000018581	ENSG00000135999	BT.29459	2
ENSBTAG00000019271	NA	BT.51668	2
ENSBTAG00000019290	ENSG00000100266	PACSIN2	2
ENSBTAG00000019404	NA	IL10RB	2
ENSBTAG00000019545	ENSG00000182957	SPATA13	2
ENSBTAG00000019665	ENSG00000136689	IL1RN	2
ENSBTAG00000020313	ENSG00000187239	FNBP1	2
ENSBTAG00000020458	NA	STX6	2
ENSBTAG00000020554	ENSG00000204472	AIF1	2
ENSBTAG00000021323	ENSG00000173744	AGFG1	2
ENSBTAG00000021756	ENSG00000186908	ZDHHC17	2
ENSBTAG00000021766	ENSG00000113070	HBEGF	2
ENSBTAG00000022314	ENSG00000102119	EMD	2
ENSBTAG00000023179	ENSG00000173334	TRIB1	2
ENSBTAG00000023963	ENSG00000144468	RHBDD1	2
ENSBTAG00000024815	ENSG00000206560	ANKRD28	2
ENSBTAG00000030503	ENSG00000246705	H2AFJ	2
ENSBTAG00000038321	ENSG00000079435	BT.28410	2
ENSBTAG00000039012	ENSG00000185156	BT.88331	2
ENSBTAG00000045779	ENSG00000077721	UBE2A	2
ENSBTAG00000046545	ENSG00000116604	MEF2D	2
ENSBTAG00000047139	ENSG00000111412	C9H12ORF49	2
ENSBTAG00000047766	ENSG00000123689	G0S2	2
ENSBTAG00000000816	ENSG00000057657	PRDM1	1
ENSBTAG00000001398	ENSG00000174437	ATP2A2	1
ENSBTAG00000007129	ENSG00000072952	MRVI1	1
ENSBTAG00000010349	ENSG00000115008	IL1A	1
ENSBTAG00000003185	ENSG00000153317	BT.36811	1
ENSBTAG00000007921	ENSG00000070190	DAPP1	1
ENSBTAG00000008025	ENSG00000009335	UBE3C	1
ENSBTAG00000008294	ENSG00000123700	KCNJ2	1
ENSBTAG00000008527	ENSG00000124193	BT.38355	1
ENSBTAG00000010042	ENSG00000101782	RIOK3	1
ENSBTAG00000013259	ENSG00000148606	POLR3A	1
ENSBTAG00000013366	ENSG00000175352	NRIP3	1
ENSBTAG00000016298	ENSG00000077147	TM9SF3	1
ENSBTAG00000017492	ENSG00000168300	PCMTD1	1
ENSBTAG00000017550	ENSG00000151292	BT.26664	1
ENSBTAG00000020542	ENSG00000169291	BT.44067	1
ENSBTAG00000020933	ENSG00000111727	HCFC2	1
ENSBTAG00000020936	ENSG00000167207	NOD2	1
ENSBTAG00000022681	ENSG00000163378	EOGT	1
ENSBTAG00000031146	ENSG00000170473	WIBG	1
ENSBTAG00000031397	ENSG00000181631	P2RY13	1
ENSBTAG00000040031	ENSG00000163848	ZNF148	1
ENSBTAG00000002879	ENSG00000110063	DCPS	1
ENSBTAG00000003708	ENSG00000100934	BT.69980	1
ENSBTAG00000003954	ENSG00000116539	BT.58583	1
ENSBTAG00000004989	ENSG00000128604	IRF5	1
ENSBTAG00000005158	ENSG00000134265	NAPG	1
ENSBTAG00000007147	ENSG00000180891	BT.62349	1
ENSBTAG00000007708	ENSG00000196338	NLGN3	1
ENSBTAG00000008419	ENSG00000186642	PDE2A	1
ENSBTAG00000009055	ENSG00000137393	BT.66635	1
ENSBTAG00000009067	ENSG00000110367	BT.101954	1
ENSBTAG00000009435	ENSG00000198952	SMG5	1
ENSBTAG00000009863	ENSG00000134107	BHLHE40	1
ENSBTAG00000010792	ENSG00000085415	SEH1L	1
ENSBTAG00000011105	ENSG00000134294	SLC38A2	1
ENSBTAG00000011543	ENSG00000188389	PDCD1	1
ENSBTAG00000011912	ENSG00000148339	SLC25A25	1
ENSBTAG00000013060	ENSG00000140575	IQGAP1	1
ENSBTAG00000014127	ENSG00000073756	BT.104982	1
ENSBTAG00000015986	ENSG00000072864	NDE1	1
ENSBTAG00000016282	NA	BT.69225	1
ENSBTAG00000016984	ENSG00000169410	PTPN9	1
ENSBTAG00000017187	ENSG00000125355	MGC142908	1
ENSBTAG00000017694	ENSG00000104447	TRPS1	1
ENSBTAG00000020860	ENSG00000153922	CHD1	1
ENSBTAG00000021762	ENSG00000065548	ZC3H15	1
ENSBTAG00000025250	NA	CCL3	1
ENSBTAG00000031919	ENSG00000175782	SLC35E3	1
ENSBTAG00000045828	ENSG00000011304	PTBP1	1
ENSBTAG00000046724	ENSG00000183741	CBX6	1
ENSBTAG00000046797	ENSG00000213281	NRAS	1
ENSBTAG00000000356	ENSG00000185298	CCDC137	1
ENSBTAG00000000409	ENSG00000168438	BT.35848	1
ENSBTAG00000001193	NA	BT.53643	1
ENSBTAG00000001537	ENSG00000182704	TSKU	1
ENSBTAG00000002148	ENSG00000105514	BT.20052	1
ENSBTAG00000002908	ENSG00000168243	GNG4	1
ENSBTAG00000003191	ENSG00000075618	FSCN1	1
ENSBTAG00000003499	ENSG00000001561	ENPP4	1
ENSBTAG00000003639	ENSG00000062598	BT.48490	1
ENSBTAG00000003941	ENSG00000138660	MGC155012	1
ENSBTAG00000004037	ENSG00000177606	JUN	1
ENSBTAG00000004114	ENSG00000173327	BT.27525	1
ENSBTAG00000005448	NA	RASA4	1
ENSBTAG00000005615	NA	BT.88249	1
ENSBTAG00000006640	ENSG00000139687	BT.68871	1
ENSBTAG00000006792	ENSG00000103966	EHD4	1
ENSBTAG00000007084	NA	BT.48108	1
ENSBTAG00000007588	ENSG00000107566	BT.28958	1
ENSBTAG00000007880	ENSG00000197562	RAB40C	1
ENSBTAG00000007895	ENSG00000144136	SLC20A1	1
ENSBTAG00000008845	ENSG00000104299	BT.91042	1
ENSBTAG00000009048	ENSG00000142634	EFHD2	1
ENSBTAG00000009223	ENSG00000175793	SFN	1
ENSBTAG00000009439	ENSG00000107938	C10ORF137	1
ENSBTAG00000009453	ENSG00000106608	URGCP	1
ENSBTAG00000009617	ENSG00000117394	SLC2A1	1
ENSBTAG00000010576	ENSG00000034152	MAP2K3	1
ENSBTAG00000010666	ENSG00000100441	KHNYN	1
ENSBTAG00000010916	ENSG00000156959	LHFPL4	1
ENSBTAG00000011591	NA	KRR1	1
ENSBTAG00000012156	ENSG00000171169	NAIF1	1
ENSBTAG00000012904	ENSG00000134109	BT.55540	1
ENSBTAG00000013032	ENSG00000166946	BT.41048	1
ENSBTAG00000013371	ENSG00000102445	KIAA0226L	1
ENSBTAG00000013666	ENSG00000197119	SLC25A29	1
ENSBTAG00000013981	ENSG00000165389	SPTSSA	1
ENSBTAG00000014023	ENSG00000096717	SIRT1	1
ENSBTAG00000014396	ENSG00000155090	BT.101967	1
ENSBTAG00000014465	ENSG00000106366	SERPINE1	1
ENSBTAG00000014769	ENSG00000101216	GMEB2	1
ENSBTAG00000015046	ENSG00000164078	MST1R	1
ENSBTAG00000015249	ENSG00000086062	B4GALT1	1
ENSBTAG00000015253	ENSG00000240230	COX19	1
ENSBTAG00000015312	ENSG00000111321	LTBR	1
ENSBTAG00000015945	ENSG00000174529	BT.27224	1
ENSBTAG00000016061	ENSG00000134321	RSAD2	1
ENSBTAG00000016494	ENSG00000054967	RELT	1
ENSBTAG00000016738	ENSG00000135144	DTX1	1
ENSBTAG00000016823	ENSG00000169118	CSNK1G1	1
ENSBTAG00000017942	ENSG00000160741	CRTC2	1
ENSBTAG00000018063	ENSG00000158480	SPATA2	1
ENSBTAG00000018131	ENSG00000123268	ATF1	1
ENSBTAG00000018146	ENSG00000171724	VAT1L	1
ENSBTAG00000018252	ENSG00000140450	ARRDC4	1
ENSBTAG00000018722	ENSG00000116786	PLEKHM2	1
ENSBTAG00000019285	ENSG00000145743	FBXL17	1
ENSBTAG00000019741	ENSG00000171860	C3AR1	1
ENSBTAG00000019986	ENSG00000141551	CSNK1D	1
ENSBTAG00000020355	ENSG00000136826	KLF4	1
ENSBTAG00000021490	ENSG00000160193	WDR4	1
ENSBTAG00000021879	ENSG00000035403	BT.102875	1
ENSBTAG00000039275	ENSG00000164308	ERAP2	1
ENSBTAG00000044099	ENSG00000214941	ZSWIM7	1
ENSBTAG00000045582	ENSG00000162704	ARPC5	1
ENSBTAG00000046054	ENSG00000143878	RHOB	1
ENSBTAG00000046939	ENSG00000238227	C9ORF69	1
ENSBTAG00000000087	ENSG00000149084	HSD17B12	1
ENSBTAG00000000134	ENSG00000129255	MPDU1	1
ENSBTAG00000000240	ENSG00000118507	AKAP7	1
ENSBTAG00000000380	ENSG00000134548	C5H12ORF39	1
ENSBTAG00000001120	ENSG00000167549	CORO6	1
ENSBTAG00000001124	ENSG00000054983	GALC	1
ENSBTAG00000001197	ENSG00000026751	SLAMF7	1
ENSBTAG00000001321	ENSG00000125538	IL1B	1
ENSBTAG00000001551	ENSG00000126822	PLEKHG3	1
ENSBTAG00000001578	ENSG00000159322	ADPGK	1
ENSBTAG00000001881	ENSG00000100652	SLC10A1	1
ENSBTAG00000001898	ENSG00000164221	CCDC112	1
ENSBTAG00000001931	ENSG00000170638	TRABD	1
ENSBTAG00000002107	ENSG00000157240	FZD1	1
ENSBTAG00000002282	NA	EIF1	1
ENSBTAG00000002480	ENSG00000106268	NUDT1	1
ENSBTAG00000002485	ENSG00000079308	TNS1	1
ENSBTAG00000002634	ENSG00000126062	TMEM115	1
ENSBTAG00000002690	ENSG00000117475	BT.96927	1
ENSBTAG00000003058	ENSG00000130706	ADRM1	1
ENSBTAG00000003077	ENSG00000133884	DPF2	1
ENSBTAG00000003395	ENSG00000019995	ZRANB1	1
ENSBTAG00000003399	ENSG00000153147	BT.103096	1
ENSBTAG00000003476	ENSG00000141965	FEM1A	1
ENSBTAG00000003516	ENSG00000169490	TM2D2	1
ENSBTAG00000003791	ENSG00000171517	LPAR3	1
ENSBTAG00000003866	ENSG00000117751	PPP1R8	1
ENSBTAG00000004117	ENSG00000163512	AZI2	1
ENSBTAG00000004161	ENSG00000131508	UBE2D2	1
ENSBTAG00000004305	ENSG00000143333	RGS16	1
ENSBTAG00000004322	ENSG00000170345	FOS	1
ENSBTAG00000004339	NA	ENSBTAG00000004339	1
ENSBTAG00000004608	ENSG00000105383	BT.26763	1
ENSBTAG00000004635	ENSG00000131899	LLGL1	1
ENSBTAG00000004801	ENSG00000179889	PDXDC1	1
ENSBTAG00000004804	ENSG00000085721	RRN3	1
ENSBTAG00000004885	ENSG00000162733	BT.46641	1
ENSBTAG00000005043	ENSG00000102265	TIMP1	1
ENSBTAG00000005136	NA	ABI1	1
ENSBTAG00000005289	ENSG00000085872	CHERP	1
ENSBTAG00000005339	ENSG00000112715	VEGFA	1
ENSBTAG00000005807	NA	MICU1	1
ENSBTAG00000005917	ENSG00000178184	BT.88578	1
ENSBTAG00000005970	ENSG00000100219	XBP1	1
ENSBTAG00000006066	ENSG00000101290	CDS2	1
ENSBTAG00000006255	ENSG00000198625	BT.36413	1
ENSBTAG00000006589	ENSG00000001626	CFTR	1
ENSBTAG00000006685	ENSG00000136634	IL10	1
ENSBTAG00000006921	ENSG00000154262	ABCA6	1
ENSBTAG00000007007	ENSG00000140153	WDR20	1
ENSBTAG00000007101	ENSG00000117525	F3	1
ENSBTAG00000007105	ENSG00000241945	PWP2	1
ENSBTAG00000007189	ENSG00000163743	RCHY1	1
ENSBTAG00000007479	ENSG00000137500	CCDC90B	1
ENSBTAG00000007480	ENSG00000099622	CIRBP	1
ENSBTAG00000007498	ENSG00000197114	ZGPAT	1
ENSBTAG00000007599	ENSG00000104365	IKBKB	1
ENSBTAG00000007731	NA	ENSBTAG00000007731	1
ENSBTAG00000008003	ENSG00000116698	SMG7	1
ENSBTAG00000008143	ENSG00000164543	BT.52411	1
ENSBTAG00000008269	ENSG00000163162	RNF149	1
ENSBTAG00000008362	ENSG00000144579	CTDSP1	1
ENSBTAG00000008479	ENSG00000156234	CXCL13	1
ENSBTAG00000008612	NA	C1R	1
ENSBTAG00000008729	NA	BT.69011	1
ENSBTAG00000008926	ENSG00000162613	BT.19933	1
ENSBTAG00000009036	ENSG00000109111	SUPT6H	1
ENSBTAG00000009176	ENSG00000168876	ANKRD49	1
ENSBTAG00000009183	ENSG00000164054	SHISA5	1
ENSBTAG00000009210	ENSG00000196323	ZBTB44	1
ENSBTAG00000009368	ENSG00000116954	RRAGC	1
ENSBTAG00000009376	ENSG00000108963	BT.48886	1
ENSBTAG00000009431	ENSG00000160785	SLC25A44	1
ENSBTAG00000009490	ENSG00000162236	STX5	1
ENSBTAG00000009516	ENSG00000155827	RNF20	1
ENSBTAG00000009732	ENSG00000136937	NCBP1	1
ENSBTAG00000010427	ENSG00000136653	BT.22323	1
ENSBTAG00000011023	ENSG00000165685	C5H12ORF59	1
ENSBTAG00000011095	ENSG00000064763	FAR2	1
ENSBTAG00000011484	NA	ZDHHC3	1
ENSBTAG00000011545	ENSG00000119125	GDA	1
ENSBTAG00000012213	ENSG00000062650	WAPAL	1
ENSBTAG00000012277	ENSG00000100104	SRRD	1
ENSBTAG00000012314	NA	LDLR	1
ENSBTAG00000012353	ENSG00000196378	BT.27106	1
ENSBTAG00000012355	ENSG00000187147	RNF220	1
ENSBTAG00000012361	ENSG00000132694	ARHGEF11	1
ENSBTAG00000012387	ENSG00000145730	PAM	1
ENSBTAG00000012451	NA	HLA-DMB	1
ENSBTAG00000012476	ENSG00000148572	NRBF2	1
ENSBTAG00000012544	ENSG00000027697	BT.49564	1
ENSBTAG00000012552	ENSG00000102081	FMR1	1
ENSBTAG00000012719	ENSG00000165886	UBTD1	1
ENSBTAG00000012805	ENSG00000106537	TSPAN13	1
ENSBTAG00000012996	ENSG00000123091	RNF11	1
ENSBTAG00000013018	ENSG00000116337	AMPD2	1
ENSBTAG00000013362	ENSG00000079805	BT.18482	1
ENSBTAG00000013454	ENSG00000055208	TAB2	1
ENSBTAG00000013884	ENSG00000213445	SIPA1	1
ENSBTAG00000014167	ENSG00000137522	BT.21603	1
ENSBTAG00000014215	NA	BT.44090	1
ENSBTAG00000014284	ENSG00000198796	ALPK2	1
ENSBTAG00000014359	ENSG00000162490	C16H1ORF187	1
ENSBTAG00000014376	ENSG00000076513	ANKRD13A	1
ENSBTAG00000014560	ENSG00000136630	HLX	1
ENSBTAG00000014829	ENSG00000166268	BT.51933	1
ENSBTAG00000014903	ENSG00000167972	ABCA3	1
ENSBTAG00000015114	ENSG00000179218	CALR	1
ENSBTAG00000015713	ENSG00000146872	TLK2	1
ENSBTAG00000015908	ENSG00000125505	MBOAT7	1
ENSBTAG00000015946	ENSG00000117222	RBBP5	1
ENSBTAG00000016287	ENSG00000132478	UNK	1
ENSBTAG00000016299	ENSG00000179922	ZNF784	1
ENSBTAG00000016378	ENSG00000197324	LRP10	1
ENSBTAG00000016508	ENSG00000175215	CTDSP2	1
ENSBTAG00000016779	ENSG00000130779	CLIP1	1
ENSBTAG00000016804	ENSG00000143669	LYST	1
ENSBTAG00000016961	ENSG00000181467	RAP2B	1
ENSBTAG00000017068	NA	DDA1	1
ENSBTAG00000017287	ENSG00000136048	BT.26851	1
ENSBTAG00000017310	ENSG00000166979	BT.3923	1
ENSBTAG00000017457	ENSG00000072786	STK10	1
ENSBTAG00000017461	ENSG00000141526	SLC16A3	1
ENSBTAG00000017656	ENSG00000126091	SIAT6	1
ENSBTAG00000017996	ENSG00000269858	EGLN2	1
ENSBTAG00000018011	ENSG00000184730	APOBR	1
ENSBTAG00000018050	ENSG00000140743	CDR2	1
ENSBTAG00000018291	NA	C11H2ORF68	1
ENSBTAG00000018345	ENSG00000177294	FBXO39	1
ENSBTAG00000018742	ENSG00000109919	MTCH2	1
ENSBTAG00000018824	ENSG00000154305	BT.55630	1
ENSBTAG00000018905	ENSG00000196547	MAN2A2	1
ENSBTAG00000018924	ENSG00000198218	QRICH1	1
ENSBTAG00000018979	ENSG00000134644	PUM1	1
ENSBTAG00000019175	ENSG00000112320	BT.100127	1
ENSBTAG00000019557	ENSG00000144852	NR1I2	1
ENSBTAG00000019627	ENSG00000154096	THY1	1
ENSBTAG00000019685	ENSG00000204463	BT.23547	1
ENSBTAG00000019721	ENSG00000148300	REXO4	1
ENSBTAG00000019757	ENSG00000111707	SUDS3	1
ENSBTAG00000019767	ENSG00000105556	MIER2	1
ENSBTAG00000019953	ENSG00000165168	CYBB	1
ENSBTAG00000019967	ENSG00000185989	RASA3	1
ENSBTAG00000020351	ENSG00000131183	SLC34A1	1
ENSBTAG00000020645	ENSG00000114353	GNAI2	1
ENSBTAG00000020714	ENSG00000260537	BT.37736	1
ENSBTAG00000020780	ENSG00000064932	SBNO2	1
ENSBTAG00000021062	ENSG00000108604	SMARCD2	1
ENSBTAG00000021131	NA	HNRNPK	1
ENSBTAG00000021187	ENSG00000115738	ID2	1
ENSBTAG00000021245	ENSG00000164056	SPRY1	1
ENSBTAG00000021430	ENSG00000243566	UPK3B	1
ENSBTAG00000021435	ENSG00000185022	MAFF	1
ENSBTAG00000021452	ENSG00000168016	TRANK1	1
ENSBTAG00000021523	ENSG00000168610	STAT3	1
ENSBTAG00000021573	ENSG00000198876	DCAF12	1
ENSBTAG00000021709	ENSG00000066336	BT.58934	1
ENSBTAG00000021819	ENSG00000142166	IFNAR1	1
ENSBTAG00000021965	NA	SUB1	1
ENSBTAG00000022022	ENSG00000138867	BT.22853	1
ENSBTAG00000022622	ENSG00000114737	CISH	1
ENSBTAG00000023551	ENSG00000142961	MOB3C	1
ENSBTAG00000023832	ENSG00000151651	ADAM8	1
ENSBTAG00000025297	ENSG00000169446	MMGT1	1
ENSBTAG00000025405	ENSG00000156127	BATF	1
ENSBTAG00000026192	ENSG00000146540	C25H7ORF50	1
ENSBTAG00000026993	NA	CGI-119	1
ENSBTAG00000027317	ENSG00000124226	RNF114	1
ENSBTAG00000030932	ENSG00000137959	IFI44L	1
ENSBTAG00000031231	ENSG00000125347	IRF1	1
ENSBTAG00000031267	ENSG00000170542	SERPINB9	1
ENSBTAG00000031789	ENSG00000156860	FBRS	1
ENSBTAG00000031849	ENSG00000183160	BT.20234	1
ENSBTAG00000032247	ENSG00000204619	PPP1R11	1
ENSBTAG00000032277	ENSG00000115919	BT.79081	1
ENSBTAG00000037964	NA	HIST3H2A	1
ENSBTAG00000038815	NA	BT.71216	1
ENSBTAG00000039050	ENSG00000175591	P2RY2	1
ENSBTAG00000000016	ENSG00000226979	LTA	1
ENSBTAG00000000023	ENSG00000121481	RNF2	1
ENSBTAG00000000080	ENSG00000105447	GRWD1	1
ENSBTAG00000000113	ENSG00000116584	BT.100854	1
ENSBTAG00000000115	ENSG00000143952	VPS54	1
ENSBTAG00000000152	ENSG00000153201	RANBP2	1
ENSBTAG00000000204	ENSG00000157693	C8H9ORF91	1
ENSBTAG00000000215	ENSG00000078369	GNB1	1
ENSBTAG00000000267	ENSG00000070366	SMG6	1
ENSBTAG00000000455	ENSG00000137504	CREBZF	1
ENSBTAG00000000484	ENSG00000068001	HYAL2	1
ENSBTAG00000000545	ENSG00000138041	SMEK2	1
ENSBTAG00000000639	ENSG00000198931	APRT	1
ENSBTAG00000000731	ENSG00000173714	BT.31782	1
ENSBTAG00000000754	NA	PPP2R5A	1
ENSBTAG00000001069	ENSG00000141510	TP53	1
ENSBTAG00000001132	ENSG00000121964	GTDC1	1
ENSBTAG00000001296	ENSG00000183726	TMEM50A	1
ENSBTAG00000001394	NA	TMED9	1
ENSBTAG00000001470	NA	DTX2	1
ENSBTAG00000001573	ENSG00000171988	JMJD1C	1
ENSBTAG00000001576	ENSG00000146859	TMEM140	1
ENSBTAG00000001592	ENSG00000186480	INSIG1	1
ENSBTAG00000001700	NA	BT.56113	1
ENSBTAG00000001749	ENSG00000163904	SENP2	1
ENSBTAG00000001788	ENSG00000162493	BOVAGGRUS	1
ENSBTAG00000001939	ENSG00000187742	SECISBP2	1
ENSBTAG00000001945	NA	BT.22399	1
ENSBTAG00000002027	ENSG00000183615	FAM167B	1
ENSBTAG00000002096	NA	FCGR3A	1
ENSBTAG00000002103	ENSG00000197943	PLCG2	1
ENSBTAG00000002479	ENSG00000157881	BT.24745	1
ENSBTAG00000002970	ENSG00000102786	INTS6	1
ENSBTAG00000003039	ENSG00000204264	PSMB8	1
ENSBTAG00000003052	ENSG00000160613	PCSK7	1
ENSBTAG00000003068	ENSG00000052802	SC4MOL	1
ENSBTAG00000003245	ENSG00000137936	BCAR3	1
ENSBTAG00000003312	ENSG00000182022	CHST15	1
ENSBTAG00000003342	ENSG00000123505	AMD1	1
ENSBTAG00000003378	ENSG00000114331	ACAP2	1
ENSBTAG00000003587	ENSG00000105656	BT.3469	1
ENSBTAG00000003695	ENSG00000141580	BT.39758	1
ENSBTAG00000003748	ENSG00000111596	BT.30639	1
ENSBTAG00000003798	ENSG00000159461	BT.20898	1
ENSBTAG00000003810	NA	ENSBTAG00000003810	1
ENSBTAG00000003848	ENSG00000088812	BT.70303	1
ENSBTAG00000003880	ENSG00000132205	BT.42167	1
ENSBTAG00000003922	ENSG00000196199	MPHOSPH8	1
ENSBTAG00000003935	ENSG00000135926	RECS1	1
ENSBTAG00000004054	ENSG00000090060	PAPOLA	1
ENSBTAG00000004059	ENSG00000057252	SOAT1	1
ENSBTAG00000004194	ENSG00000160271	BT.42611	1
ENSBTAG00000004258	NA	EEF2	1
ENSBTAG00000004269	ENSG00000118515	SGK1	1
ENSBTAG00000004349	ENSG00000183283	DAZAP2	1
ENSBTAG00000004380	ENSG00000170581	STAT2	1
ENSBTAG00000004452	ENSG00000198700	IPO9	1
ENSBTAG00000004492	ENSG00000116668	C16H1ORF26	1
ENSBTAG00000004674	ENSG00000162882	HAAO	1
ENSBTAG00000004813	ENSG00000106868	SUSD1	1
ENSBTAG00000004855	ENSG00000117592	PRDX6	1
ENSBTAG00000004875	ENSG00000122390	NAA60	1
ENSBTAG00000004908	ENSG00000108556	CHRNE	1
ENSBTAG00000004964	ENSG00000180628	PCGF5	1
ENSBTAG00000005160	ENSG00000110768	GTF2H1	1
ENSBTAG00000005295	ENSG00000127526	SLC35E1	1
ENSBTAG00000005384	ENSG00000111481	COPZ1	1
ENSBTAG00000005397	NA	BT.68611	1
ENSBTAG00000005453	ENSG00000139132	FGD4	1
ENSBTAG00000005564	ENSG00000033800	PIAS1	1
ENSBTAG00000005606	ENSG00000180806	BT.105875	1
ENSBTAG00000005622	ENSG00000189067	LITAF	1
ENSBTAG00000005757	ENSG00000089280	FUS	1
ENSBTAG00000005835	NA	PYCR2	1
ENSBTAG00000005940	ENSG00000111725	PRKAB1	1
ENSBTAG00000005989	ENSG00000002549	LAP3	1
ENSBTAG00000006132	ENSG00000105339	DENND3	1
ENSBTAG00000006136	ENSG00000158825	CDA	1
ENSBTAG00000006177	ENSG00000180776	ZDHHC20	1
ENSBTAG00000006259	ENSG00000114978	MOBKL1B	1
ENSBTAG00000006268	ENSG00000073009	IKBKG	1
ENSBTAG00000006323	ENSG00000130340	SNX9	1
ENSBTAG00000006324	ENSG00000166886	NAB2	1
ENSBTAG00000006325	ENSG00000015676	NUDCD3	1
ENSBTAG00000006432	ENSG00000152049	KCNE4	1
ENSBTAG00000006616	ENSG00000196396	PTPN1	1
ENSBTAG00000006690	ENSG00000095139	ARCN1	1
ENSBTAG00000006797	ENSG00000173926	37681	1
ENSBTAG00000006846	NA	LGALS9	1
ENSBTAG00000006982	ENSG00000108774	RAB5C	1
ENSBTAG00000007123	ENSG00000143420	ENSA	1
ENSBTAG00000007139	ENSG00000176871	WSB2	1
ENSBTAG00000007167	ENSG00000132950	ZMYM5	1
ENSBTAG00000007266	ENSG00000111364	BT.74315	1
ENSBTAG00000007304	ENSG00000179335	CLK3	1
ENSBTAG00000007399	ENSG00000005893	BT.104573	1
ENSBTAG00000007402	ENSG00000178381	ZFAND2A	1
ENSBTAG00000007446	ENSG00000134259	NGF	1
ENSBTAG00000007447	NA	NUDT4	1
ENSBTAG00000007513	ENSG00000247077	PGAM5	1
ENSBTAG00000007523	ENSG00000103496	STX4	1
ENSBTAG00000007626	ENSG00000147168	IL2RG	1
ENSBTAG00000007725	ENSG00000143761	ARF1	1
ENSBTAG00000007786	ENSG00000171823	FBXL14	1
ENSBTAG00000008008	ENSG00000137462	TLR2	1
ENSBTAG00000008082	ENSG00000135837	CEP350	1
ENSBTAG00000008096	ENSG00000078401	EDN1	1
ENSBTAG00000008136	ENSG00000100603	SNW1	1
ENSBTAG00000008172	NA	EGLN3	1
ENSBTAG00000008195	ENSG00000164776	PHKG1	1
ENSBTAG00000008339	ENSG00000067596	DHX8	1
ENSBTAG00000008401	ENSG00000170525	PFKFB3	1
ENSBTAG00000008573	ENSG00000128016	ZFP36	1
ENSBTAG00000008597	ENSG00000022567	SLC45A4	1
ENSBTAG00000008603	ENSG00000120280	BT.31012	1
ENSBTAG00000008840	ENSG00000101294	HM13	1
ENSBTAG00000008863	ENSG00000103978	TMEM87A	1
ENSBTAG00000008873	ENSG00000114503	NCBP2	1
ENSBTAG00000008915	ENSG00000115524	SF3B1	1
ENSBTAG00000008953	ENSG00000168394	TAP1	1
ENSBTAG00000009061	ENSG00000197601	FAR1	1
ENSBTAG00000009079	NA	MIA	1
ENSBTAG00000009206	ENSG00000179772	BT.24663	1
ENSBTAG00000009207	ENSG00000005483	MLL5	1
ENSBTAG00000009215	ENSG00000143257	NR1I3	1
ENSBTAG00000009251	ENSG00000055070	C2H1ORF144	1
ENSBTAG00000009488	ENSG00000162231	NXF1	1
ENSBTAG00000009518	ENSG00000166199	ALKBH3	1
ENSBTAG00000009761	ENSG00000138071	BT.86861	1
ENSBTAG00000009873	ENSG00000124785	NRN1	1
ENSBTAG00000009923	ENSG00000259164	KIAA1737	1
ENSBTAG00000009960	ENSG00000137312	FLOT1	1
ENSBTAG00000010007	ENSG00000156711	MAPK13	1
ENSBTAG00000010155	NA	ENSBTAG00000010155	1
ENSBTAG00000010238	ENSG00000213903	LTB4R	1
ENSBTAG00000010242	ENSG00000185896	LAMP1	1
ENSBTAG00000010368	NA	BT.65031	1
ENSBTAG00000010372	ENSG00000003987	BT.91802	1
ENSBTAG00000010482	ENSG00000110697	PITPNM1	1
ENSBTAG00000010613	NA	NUP188	1
ENSBTAG00000010662	ENSG00000182541	BT.48450	1
ENSBTAG00000010737	NA	BT.32779	1
ENSBTAG00000011041	ENSG00000165861	ZFYVE1	1
ENSBTAG00000011057	ENSG00000204188	GGNBP1	1
ENSBTAG00000011189	ENSG00000137221	TJAP1	1
ENSBTAG00000011197	NA	BT.25055	1
ENSBTAG00000011243	ENSG00000132773	TOE1	1
ENSBTAG00000011316	ENSG00000163874	ZC3H12A	1
ENSBTAG00000011409	ENSG00000137101	CD72	1
ENSBTAG00000011431	ENSG00000070610	BT.105015	1
ENSBTAG00000011480	NA	PITPNA	1
ENSBTAG00000011582	NA	BT.87206	1
ENSBTAG00000011698	ENSG00000105397	BT.23803	1
ENSBTAG00000011757	NA	PSEN1	1
ENSBTAG00000011825	ENSG00000123144	C7H19ORF43	1
ENSBTAG00000011839	ENSG00000112972	HMGCS1	1
ENSBTAG00000011951	ENSG00000053372	MRTO4	1
ENSBTAG00000011982	ENSG00000123685	BT.42411	1
ENSBTAG00000012101	NA	SYMPK	1
ENSBTAG00000012147	ENSG00000197070	ARRDC1	1
ENSBTAG00000012170	ENSG00000122042	BT.20945	1
ENSBTAG00000012182	ENSG00000162595	DIRAS3	1
ENSBTAG00000012273	ENSG00000175182	BT.26122	1
ENSBTAG00000012406	ENSG00000124256	ZBP1	1
ENSBTAG00000012596	ENSG00000104356	POP1	1
ENSBTAG00000012642	ENSG00000102871	TRADD	1
ENSBTAG00000012698	ENSG00000116478	HDAC1	1
ENSBTAG00000012753	ENSG00000185024	BRF1	1
ENSBTAG00000012962	ENSG00000031698	SARS	1
ENSBTAG00000012990	ENSG00000177192	PUS1	1
ENSBTAG00000013017	ENSG00000134183	GNAT2	1
ENSBTAG00000013045	ENSG00000130826	DKC1	1
ENSBTAG00000013046	ENSG00000130830	MPP1	1
ENSBTAG00000013142	ENSG00000085274	MYNN	1
ENSBTAG00000013215	ENSG00000118242	MREG	1
ENSBTAG00000013284	NA	SGK3	1
ENSBTAG00000013290	ENSG00000135636	DYSF	1
ENSBTAG00000013368	ENSG00000152766	ANKRD22	1
ENSBTAG00000013526	ENSG00000108883	EFTUD2	1
ENSBTAG00000013557	ENSG00000164307	BT.28338	1
ENSBTAG00000013577	ENSG00000105281	SLC1A5	1
ENSBTAG00000013699	ENSG00000065882	TBC1D1	1
ENSBTAG00000013740	ENSG00000167182	SP2	1
ENSBTAG00000013745	ENSG00000161638	BT.27462	1
ENSBTAG00000013766	ENSG00000124449	BT.54340	1
ENSBTAG00000013812	ENSG00000116747	TROVE2	1
ENSBTAG00000013882	ENSG00000130724	CHMP2A	1
ENSBTAG00000014090	ENSG00000196843	BT.45843	1
ENSBTAG00000014153	ENSG00000160199	PKNOX1	1
ENSBTAG00000014261	ENSG00000113407	TARS	1
ENSBTAG00000014269	ENSG00000073060	SCARB1	1
ENSBTAG00000014295	ENSG00000116489	CAPZA1	1
ENSBTAG00000014306	ENSG00000142197	DOPEY2	1
ENSBTAG00000014349	ENSG00000070423	RNF126	1
ENSBTAG00000014393	ENSG00000176444	CLK2	1
ENSBTAG00000014420	ENSG00000204305	AGER	1
ENSBTAG00000014421	ENSG00000204304	PBX2	1
ENSBTAG00000014529	NA	GBP4	1
ENSBTAG00000014710	ENSG00000116473	RAP1A	1
ENSBTAG00000014728	ENSG00000139192	BT.98677	1
ENSBTAG00000014734	ENSG00000111642	CHD4	1
ENSBTAG00000014822	ENSG00000172590	MRPL52	1
ENSBTAG00000014883	NA	GABARAP	1
ENSBTAG00000015144	ENSG00000089639	BT.53629	1
ENSBTAG00000015146	ENSG00000092203	TOX4	1
ENSBTAG00000015154	NA	MCL1	1
ENSBTAG00000015401	ENSG00000168397	ATG4B	1
ENSBTAG00000015428	NA	TMEM170A	1
ENSBTAG00000015543	ENSG00000160007	ARHGAP35	1
ENSBTAG00000015580	ENSG00000140332	TLE3	1
ENSBTAG00000015604	ENSG00000161642	ZNF385A	1
ENSBTAG00000015644	ENSG00000176396	EID2	1
ENSBTAG00000015711	ENSG00000159388	BTG2	1
ENSBTAG00000015781	ENSG00000122435	CCDC76	1
ENSBTAG00000015979	ENSG00000063015	BT.46235	1
ENSBTAG00000016081	NA	PTMA	1
ENSBTAG00000016315	ENSG00000103187	COTL1	1
ENSBTAG00000016328	ENSG00000116560	SFPQ	1
ENSBTAG00000016354	ENSG00000160888	IER2	1
ENSBTAG00000016455	ENSG00000158966	CACHD1	1
ENSBTAG00000016683	NA	BIKBA	1
ENSBTAG00000016698	ENSG00000158714	SLAMF8	1
ENSBTAG00000016828	ENSG00000231925	TAPBP	1
ENSBTAG00000016882	ENSG00000122958	VPS26A	1
ENSBTAG00000016908	ENSG00000037897	METTL1	1
ENSBTAG00000016990	ENSG00000162402	BT.43047	1
ENSBTAG00000017091	ENSG00000137200	FTSJD2	1
ENSBTAG00000017139	ENSG00000079950	STX7	1
ENSBTAG00000017213	ENSG00000140259	MFAP1	1
ENSBTAG00000017244	ENSG00000165630	PRPF18	1
ENSBTAG00000017255	ENSG00000119778	ATAD2B	1
ENSBTAG00000017393	ENSG00000198945	L3MBTL3	1
ENSBTAG00000017593	ENSG00000124731	TREM1	1
ENSBTAG00000017652	ENSG00000093000	BT.37218	1
ENSBTAG00000017855	ENSG00000135916	ITM2C	1
ENSBTAG00000017895	ENSG00000132514	CLEC10A	1
ENSBTAG00000017907	ENSG00000136152	COG3	1
ENSBTAG00000017981	ENSG00000188778	ADRB3	1
ENSBTAG00000018016	ENSG00000176046	NUPR1	1
ENSBTAG00000018084	ENSG00000239282	GATSL3	1
ENSBTAG00000018119	ENSG00000136250	BT.64791	1
ENSBTAG00000018134	NA	BT.28934	1
ENSBTAG00000018223	ENSG00000133048	BT.60417	1
ENSBTAG00000018238	ENSG00000114626	ABTB1	1
ENSBTAG00000018268	ENSG00000163794	UCN	1
ENSBTAG00000018274	ENSG00000168040	FADD	1
ENSBTAG00000018387	ENSG00000032389	BT.38451	1
ENSBTAG00000018398	ENSG00000177464	GPR4	1
ENSBTAG00000018423	ENSG00000108654	BT.64934	1
ENSBTAG00000018451	ENSG00000159335	PTMS	1
ENSBTAG00000018522	ENSG00000104904	BT.97611	1
ENSBTAG00000018625	ENSG00000006194	ZNF263	1
ENSBTAG00000018697	ENSG00000131725	BT.90677	1
ENSBTAG00000018884	ENSG00000204227	RING1	1
ENSBTAG00000018893	ENSG00000168710	BT.37868	1
ENSBTAG00000018993	ENSG00000139626	ITGB7	1
ENSBTAG00000019027	ENSG00000162695	SLC30A7	1
ENSBTAG00000019073	ENSG00000131653	TRAF7	1
ENSBTAG00000019213	ENSG00000158158	CNNM4	1
ENSBTAG00000019246	ENSG00000109929	SC5DL	1
ENSBTAG00000019255	ENSG00000116044	BT.17324	1
ENSBTAG00000019281	ENSG00000187778	MCRS1	1
ENSBTAG00000019453	ENSG00000148344	PTGES	1
ENSBTAG00000019508	ENSG00000065665	SEC61A2	1
ENSBTAG00000019660	ENSG00000168591	BT.31436	1
ENSBTAG00000019755	ENSG00000165476	REEP3	1
ENSBTAG00000019869	ENSG00000128191	BTA-MIR-1306	1
ENSBTAG00000019883	NA	BT.49487	1
ENSBTAG00000019910	ENSG00000137575	SDCBP	1
ENSBTAG00000019914	ENSG00000126581	BECN1	1
ENSBTAG00000019937	ENSG00000065183	WDR3	1
ENSBTAG00000020026	NA	BT.69212	1
ENSBTAG00000020043	ENSG00000140750	ARHGAP17	1
ENSBTAG00000020048	NA	MAPK10	1
ENSBTAG00000020116	NA	BT.102070	1
ENSBTAG00000020149	NA	RNASEH2B	1
ENSBTAG00000020233	ENSG00000165813	C10ORF118	1
ENSBTAG00000020307	ENSG00000136819	C11H9ORF78	1
ENSBTAG00000020308	ENSG00000110321	BT.68997	1
ENSBTAG00000020330	ENSG00000133639	BTG1	1
ENSBTAG00000020350	ENSG00000158050	BT.44392	1
ENSBTAG00000020480	ENSG00000100596	SPTLC2	1
ENSBTAG00000020540	ENSG00000188760	TMEM198	1
ENSBTAG00000020575	ENSG00000206013	IFITM5	1
ENSBTAG00000020735	ENSG00000157106	SMG1	1
ENSBTAG00000020813	NA	BT.28262	1
ENSBTAG00000020819	ENSG00000100811	YY1	1
ENSBTAG00000020872	ENSG00000197405	BT.34208	1
ENSBTAG00000020898	ENSG00000136213	BT.32313	1
ENSBTAG00000020942	ENSG00000158717	RNF166	1
ENSBTAG00000021091	ENSG00000185722	ANKFY1	1
ENSBTAG00000021105	ENSG00000198001	IRAK4	1
ENSBTAG00000021144	ENSG00000140368	PSTPIP1	1
ENSBTAG00000021165	ENSG00000075399	C16ORF7	1
ENSBTAG00000021166	ENSG00000162771	FAM71A	1
ENSBTAG00000021214	ENSG00000118564	BT.17790	1
ENSBTAG00000021326	ENSG00000115009	CCL20	1
ENSBTAG00000021338	ENSG00000184232	OAF	1
ENSBTAG00000021392	ENSG00000100897	BT.85442	1
ENSBTAG00000021455	NA	CFL1	1
ENSBTAG00000021759	ENSG00000090266	NDUFB2	1
ENSBTAG00000021805	ENSG00000101084	RIP5	1
ENSBTAG00000021818	ENSG00000123146	CD97	1
ENSBTAG00000021820	ENSG00000123136	DDX39	1
ENSBTAG00000021845	ENSG00000196792	STRN3	1
ENSBTAG00000022395	NA	ENSBTAG00000022395	1
ENSBTAG00000022590	NA	BT.102557	1
ENSBTAG00000023851	ENSG00000167106	BT.44867	1
ENSBTAG00000024105	ENSG00000153094	BCL2L11	1
ENSBTAG00000024177	NA	H2B	1
ENSBTAG00000024604	NA	RPL21	1
ENSBTAG00000024918	ENSG00000023445	BIRC3	1
ENSBTAG00000024960	NA	BT.61154	1
ENSBTAG00000025434	ENSG00000185650	ZFP36L1	1
ENSBTAG00000025471	ENSG00000232810	TNF	1
ENSBTAG00000026684	ENSG00000162520	SYNC	1
ENSBTAG00000027390	ENSG00000022277	C13H20ORF43	1
ENSBTAG00000027431	NA	ZNF227	1
ENSBTAG00000027506	NA	SNRPB2	1
ENSBTAG00000027665	ENSG00000104221	BRF2	1
ENSBTAG00000027809	NA	RABGAP1L	1
ENSBTAG00000030675	ENSG00000136940	PDCL	1
ENSBTAG00000031355	NA	BT.101019	1
ENSBTAG00000031358	ENSG00000188641	BT.66173	1
ENSBTAG00000031441	ENSG00000089327	FXYD5	1
ENSBTAG00000031778	NA	HIST1H2BI	1
ENSBTAG00000031785	NA	H2B	1
ENSBTAG00000031851	ENSG00000110876	SELPLG	1
ENSBTAG00000031895	ENSG00000029639	BT.103496	1
ENSBTAG00000031998	ENSG00000161921	CXCL16	1
ENSBTAG00000032369	ENSG00000123609	BT.87159	1
ENSBTAG00000032848	ENSG00000113384	GOLPH3	1
ENSBTAG00000033218	NA	BT.67847	1
ENSBTAG00000033331	ENSG00000131165	CHMP1A	1
ENSBTAG00000033423	NA	BT.35532	1
ENSBTAG00000034384	ENSG00000168658	VWA3B	1
ENSBTAG00000034659	NA	UBTD2	1
ENSBTAG00000034676	NA	HIGD1D	1
ENSBTAG00000036298	NA	BT.42671	1
ENSBTAG00000037800	NA	BT.48025	1
ENSBTAG00000038333	ENSG00000100461	BT.91499	1
ENSBTAG00000038381	ENSG00000225697	BT.103276	1
ENSBTAG00000038619	NA	BT.62638	1
ENSBTAG00000039635	ENSG00000142039	CCDC97	1
ENSBTAG00000039693	NA	BT.55086	1
ENSBTAG00000039732	ENSG00000188428	BT.22851	1
ENSBTAG00000039861	NA	BT.41610	1
ENSBTAG00000040575	NA	KCTD5	1
ENSBTAG00000043553	ENSG00000211445	GPX3	1
ENSBTAG00000044015	ENSG00000244462	RBM12	1
ENSBTAG00000044056	ENSG00000214556	C17ORF98	1
ENSBTAG00000046266	ENSG00000125657	TNFSF9	1
ENSBTAG00000046385	ENSG00000144566	BT.24043	1
ENSBTAG00000046533	ENSG00000168461	BT.64758	1
ENSBTAG00000046548	ENSG00000136840	SIAT7B	1
ENSBTAG00000046672	ENSG00000204160	ZDHHC18	1
ENSBTAG00000047102	NA	ENSBTAG00000047102	1
ENSBTAG00000047434	NA	BT.42177	1
ENSBTAG00000047495	ENSG00000110651	BT.51424	1
ENSBTAG00000047793	ENSG00000184281	TSSC4	1
ENSBTAG00000047876	ENSG00000125089	SH3TC1	1
ENSBTAG00000048155	NA	FCN2	1

## Sheet: Correlation target matrix
ENS ID	Gene Symbol	miR-let-7	bta-miR-125a	bta-miR-1291	bta-miR-142-5p	bta-miR-149-5p	bta-miR-150	bta-miR-182	bta-miR-193a	bta-miR-200a	bta-miR-200b	bta-miR-200c	bta-miR-210	bta-miR-223	bta-miR-2898	bta-miR-30a-5p	bta-miR-338	bta-miR-339a	bta-miR-34a	bta-miR363	bta-miR-375	bta-miR-423-5p	bta-miR-451	bta-miR-486	bta-miR-615	bta-miR-760-3p	bta-miR-99b
ENSBTAG00000000005	ADRBK2	0	0	0.47653	0.49257	0	0	0	0	0	0	0	0	0.57582	0.23313	0	0.60792	0.37518	0	0.49477	0	0.37844	0.0329	0.01982	0	0	0
ENSBTAG00000000009	FOXF1	0	0	0	0.05199	0.1966	0.09541	0	0.11759	0	0	0	0.50931	0	0	0	0	0.00327	0.28115	0	0	0	0	0	0.01384	0.05117	0
ENSBTAG00000000010	BMSC-UBP	0.04449	0.2574	0	0	0.28841	0.14624	0.11535	0.1223	0.0902	0.12779	0.10431	0.14137	0	0	0.08725	0	0	0.40735	0	0.08138	0	0	0	0	0.35173	0.20702
ENSBTAG00000000011	TDH	0	0	0.24657	0.14609	0	0	0	0	0.01109	0	0.01788	0	0.09758	0.21137	0	0.09734	0.05244	0	0	0	0.3214	0.5173	0.50712	0	0	0
ENSBTAG00000000012	TTC33	0	0	0.57039	0.39786	0	0	0	0	-0.18928	0	0	0	0.59172	0.20788	0	0.6293	0.15227	0	0.41544	0	0.30492	0	0	0	0	0
ENSBTAG00000000013	BT.78334	0	0	0.48551	0.36518	0	0	0	0	0	-0.07964	-0.15167	0	0.50891	0.24967	0	0.59697	0.26278	0	0.35626	-0.2686	0.27538	0.03851	0.02984	0	0	0
ENSBTAG00000000014	TXN2	0.05544	0.17247	-0.28235	-0.04506	0.47873	0.35604	0	0.54652	0	0	0	0.30959	0	0.08213	0.03021	-0.20368	0	0.36609	0	0.03891	-0.23448	0.16379	0.1624	-0.1046	0.45195	0.30232
ENSBTAG00000000015	FOXRED2	0.07429	0.08628	0	0	0.56829	0.25033	0	0.49875	0.11417	0	0.07368	0.54828	0	0.05372	0.21068	0	0	0.54718	0	0.20643	0	0.11556	0.12135	0.14839	0.52188	0.22337
ENSBTAG00000000016	LTA	0	0	0.21442	0.29102	-0.31368	0	0.05644	0	0.01121	0.11322	0	0	0.43712	0.13551	0	0.40005	0.18034	0	0.30046	0	0.05111	0	0	0	0	0
ENSBTAG00000000021	CCDC53	0.47709	0.62026	0	0	0.20788	0.1639	0.22267	0.27112	0.08478	0.16571	0.07034	0.33127	0	0	0.08837	0	0	0.42808	0	0.11752	0	0	0	0.1314	0.42719	0.46988
ENSBTAG00000000022	NUP37	0.45848	0.56128	0	0	0.16314	0.17654	0.23008	0.23784	0.11169	0.17839	0.14323	0.37823	0	0	0.13603	0	0	0.37416	0	0.1468	0	0	0	0.13262	0.33935	0.41514
ENSBTAG00000000023	RNF2	0.34632	0.26529	0.1499	0	-0.38671	0	0.16797	0	0	0.12142	0	0	0	0	0	0	0	0	0.07679	0	0	0	0	0	0	0.11138
ENSBTAG00000000024	DYM	0.58164	0.32277	0	0	0	0	0.37438	0	0.137	0.32497	0.03702	0.14136	0	-0.39755	0	0	0	0.12459	0	0.00745	0	0	0	0.20328	0.2046	0.17983
ENSBTAG00000000025	BT.51816	0.34067	0	0	-0.38883	0.13167	0	0.15827	0.10837	0.21979	0.16969	0.10837	0.35761	-0.45436	0	0.24232	0	0	0.29045	0	0.25265	0	0	0	0.37595	0.29982	0.17961
ENSBTAG00000000026	VPS33B	0.23554	0.43516	0	0	0.5487	0.38999	0	0.41403	0	0	0.07442	0.67725	0	0	0.21092	0	0	0.65201	0	0.22125	0	0	0	0.1004	0.55028	0.37486
ENSBTAG00000000029	BT.59488	0	0	0	0.03878	0	0	0.14696	0.22031	0.06459	0.15526	0.06597	0.08879	0	0	0	0	0	0.13501	0	0	0	0	0	0.04785	0	0
ENSBTAG00000000030	RDM1	0.11573	0.33741	-0.33622	0	0	0.41659	0.16736	0.42208	0.54336	0.28441	0.45822	0.33468	0	0	0.69033	0	0	0.46749	0	0.69221	0	0	0	0.42197	0	0.31431
ENSBTAG00000000031	TRPV4	0.30525	0.36065	-0.23768	0	0.08812	0.06053	0.8522	0.05524	0.87436	0.89054	0.81104	0	0	0	0.55822	0	0	0.0259	0	0.59685	0	0.04588	0.05889	0.20929	0.29238	0.22069
ENSBTAG00000000032	ABI3	0	0.15769	0	0	0.26688	0.07114	0.13877	0.00664	0.45291	0.22943	0.34006	0.21042	0	0	0.49118	0	-0.14945	0	0	0.51628	0	0	0	0.40795	0.37679	0
ENSBTAG00000000033	PHOSPHO1	0	0.17242	0	0	0.33563	0.16507	0.10383	0.0936	0	0.22367	0.36379	0.3126	0	0	0.54224	0	-0.16051	0.45278	0	0.5816	0	0	0	0.37351	0.40729	0
ENSBTAG00000000037	BT.37259	0.33407	0.50452	0	0	0.08816	0	0.02172	0.17644	0	0	0	0.21108	0	0	0.02209	0	0	0.24	0	0	0	0	0	0	0.09775	0.30481
ENSBTAG00000000039	SIRT7	0	-0.17454	0.19895	0.17914	0	0.0604	0	0	0	0	0	0	0.17592	0.23599	0	0.26011	0.25186	0.01979	0	0	0.24031	0.05927	0.05581	0	0	0
ENSBTAG00000000040	MAFG	-0.43914	0	0.30705	0.64098	0	0	0	0	0	0	0	0	0.6404	0.49432	-0.31586	0.60811	0.55766	0	0.48347	0	0.2432	0.19116	0.1825	0	0	0
ENSBTAG00000000042	PYCR1	0.29883	0.17972	0	0	0.15102	0.09742	0.54428	0	0.61598	0.55105	0.53454	0	0	-0.21405	0.45164	0	0	0	0	0.50447	0	0.36032	0.37552	0.25638	0.33682	0.12461
ENSBTAG00000000044	BT.48803	0.11278	0	0	0	0	0.20278	0.34314	0.21372	0.4151	0.3237	0.49053	0	0	0	0.36939	0	-0.0828	0	0	0.44222	0	0	0	0	0	0.40842
ENSBTAG00000000046	SURF2	0	0	0	0.29913	0.10617	0.26972	0	0.05203	0.1278	0	0.15524	0	0.27086	0.20828	0.19273	0.22099	0.3763	0	0.1115	0.17677	0	0.03243	0.03751	0	0	0
ENSBTAG00000000049	CCDC77	0.23274	0.4424	0	0	0.36921	0	0.10579	0.28072	0.23804	0	0	0.43635	0	0	0.36212	0	0	0.5538	0	0.35872	0	0	0	0.15209	0.45111	0.23362
ENSBTAG00000000050	PSMG3	0	0	0	0.01141	0.13171	0.26445	0	0.19657	0	0	0	0.12281	0	0.15667	0	0	0.15446	0.09845	0	0	0	0.21836	0.22904	0.23711	0	0.01513
ENSBTAG00000000053	FILIP1	0	0	-0.12554	0	0.14458	0	0	0.03909	0	0	0	0.41122	0	0	0	-0.23011	0.05119	0	0	0	0.11226	0	0	0.25369	0.15147	0
ENSBTAG00000000054	SNAPC4	0	0	0	0.04559	0.49296	0.17877	0	0.24448	0	0	0	0.34109	0	0.18346	0.09754	0	0.21262	0.36147	0	0.06035	-0.00819	0.13909	0.14254	0.05896	0.33983	0
ENSBTAG00000000056	STRADA	0.00994	0.32086	0	0	0.44268	0	0.06336	0.1993	0.23068	0.12417	0.20367	0.35579	-0.5281	0	0.32302	-0.42353	-0.17095	0.54325	0	0	0	0	0	0	0.49626	0.20802
ENSBTAG00000000057	THBS3	0.25537	0.08215	0	0	0.08539	0	0	0	0.02063	0	0	0.34882	0	0	0.09202	0	0	0.14864	0	0.04078	-0.03337	0	0	0.35708	0.18964	0.09159
ENSBTAG00000000064	FEN1	0	0.34716	0	0	0	0.07622	0.26641	0.28769	0.59515	0.33197	0.49415	0.45301	0	0	0.6738	0	0	0.43122	0	0.66801	0	0	0	0.48947	0.59376	0.20022
ENSBTAG00000000065	CRLS1	0.26259	0.04985	0	0.11518	0	0	0.18775	0	0	0.05961	0	0	0.14932	0.18524	0	0.14382	0.08327	0	0.3365	-0.28833	0.05068	0.18735	0.18581	0	0	0.12687
ENSBTAG00000000067	SDF2L1	0	0	0	0.02664	0.0574	0	0	0	0	0	0	0.08435	0	0.10133	0	0	0.18348	0.03326	0	0	0.13322	0.07132	0.07739	0.1877	0.04073	0
ENSBTAG00000000070	F13B	0.00201	0	0	0	0.00158	0	0	0.04676	0	0	0	0.25146	0	0	-0.05884	0	0	0.17933	0	0	0.11638	0	0	0	0	0
ENSBTAG00000000071	PMP2	0.05689	0.23622	0	0	0.44313	0.23603	0.26066	0.06632	0.43648	0	0	0.08348	0	0	0	0	0	0.15742	0	0.48715	0	0	0	0	0.2759	0.24053
ENSBTAG00000000072	TFB2M	0	0.02647	0.05088	0	0	0	0.31954	0	0.27582	0.29565	0.29667	0	0.03386	0	0.15559	0.05121	0.00367	0	0.08147	0.14386	0	0.28039	0.28102	0.0103	0	0.03943
ENSBTAG00000000073	BT.87657	0	-0.36686	0.01955	0.40649	0.19011	0.09483	0	0.19003	0	-0.44087	-0.13697	0.05677	0.31465	0.41402	0	0.25724	0.42244	0.0221	0.08161	0	0.1076	0.2163	0.21218	0	0	0
ENSBTAG00000000074	NFIA	0.36415	0.24916	0	0	0.12997	0.28579	0.52418	0.29987	0.30405	0	0	0.03732	0	0	0.05581	0	0	0.27835	0	0.11876	0	0.02445	0.02212	0	0.33775	0.22077
ENSBTAG00000000077	ADSL	0.357	0.41881	0	0	0.50581	0.40639	0.30263	0.37878	0.39072	0.28317	0.405	0.39524	0	0	0.4418	0	0	0.4481	0	0.47572	0	0.07592	0.09159	0.25336	0.65955	0.40587
ENSBTAG00000000078	GLIPR2	0.02201	0	0.18916	0	0	0	0.24453	0	0.11306	0.2341	0.07794	0	0.05367	0.06591	0	0.181	0.1055	0	0	0	0.10658	0.12532	0.12886	0.03573	0	0
ENSBTAG00000000079	C1ORF96	0	0.39417	0	0	0.42062	0.03814	0.14478	0.28203	0.41939	0.20966	0.35486	0.53583	0	0	0.53986	0	0	0.50489	0	0.53394	0	0	0	0.33518	0.56182	0.16305
ENSBTAG00000000080	GRWD1	0	-0.45579	0.21672	0.42692	0	0.10121	0	0	0	0	0	0	0.41415	0.42738	0	0.33439	0.54704	0	0.2455	0	0	0.29745	0.29697	0	0	0
ENSBTAG00000000081	COL4A3BP	0.4612	0.12525	0	0	0	0	0.25553	0	0	0.20572	0	0.06959	0	0	0	0	0	0	0.10964	0	0	0	0	0.00343	0	0
ENSBTAG00000000082	BT.62324	0	0	0	0.13294	0.29493	0.11358	0	0.17282	0.08971	0	0.03441	0.31186	0.10935	0	0.26881	0.09065	0.00372	0.14408	0.02748	0.19574	0	0.02018	0.02722	0.20647	0.14926	0.01934
ENSBTAG00000000084	MRPS30	0.20328	0.40496	0	0	0.57205	0.28772	0.09212	0.50082	0.33033	0.14425	0.31993	0.57394	0	0	0.49064	0	0	0.6359	0	0.49832	0	0.03413	0.04726	0.2832	0.67112	0.31796
ENSBTAG00000000085	BT.45907	0	0	0.26448	0.23065	0	0	0	0	0	0	0	0	0.2728	0.28582	0	0.27962	0.12455	0	0.08589	0	0.23795	0	0	0	0	0
ENSBTAG00000000087	HSD17B12	0	0	0.27418	0.34108	0	0	0	0	-0.47189	0	0	0	0.36198	0.18084	0	0.25493	0.07052	0	0.32739	0	0.21169	0	0	-0.26013	0	0
ENSBTAG00000000090	SEC31B	0	0	0	-0.58056	0.51125	0	0.15728	0.40208	0.25959	0.20969	0.20464	0.67287	0	0	0.29693	0	0	0	0	0.32349	0	0	0	0.22785	0.611	0.33235
ENSBTAG00000000091	NDUFB8	0	0.32404	0	0	0.40435	0.38488	0	0.51948	0	0	0.04709	0.51448	-0.23683	0	0.14969	0	0	0.44169	0	0.18909	0	0	0	0.06396	0.366	0.30285
ENSBTAG00000000092	HIF1AN	0	0	0.35623	0.1759	0	0.00474	0	0.02095	0	0	0	0.07697	0.12531	0.27431	0	0.08364	0.33512	0	0.17603	0	0.18478	0	0	0	0	0
ENSBTAG00000000095	PD-L1	0	0	0.54693	0.76908	0	0	0	0	-0.28388	0	0	0	0.8806	0.32215	0	0.76011	0.44487	0	0.76679	0	0.28895	0.03567	0.0242	0	0	0
ENSBTAG00000000097	KIAA0494	0.02185	0	0.39512	0.22635	0	0	0	0	0	0	0	0	0.26472	0.25251	0	0.19553	0.18406	0	0.24382	0	0.39738	0.17799	0.16884	0	0	0
ENSBTAG00000000099	CERS2	-0.11407	0	0.28567	0.48298	-0.25787	0	0	0	0	0	0	0	0.49116	0.37849	0	0.47495	0.36085	0	0.41656	0	0	0.3384	0.33318	0	-0.30016	0
ENSBTAG00000000102	GPR75	0	0	0	0.15975	0.22819	0	0	0.31464	0	0	0	0.02057	0.16078	0	0	0.2162	0	0.21204	0.14123	0	0	0	0	0	0.11029	0
ENSBTAG00000000103	MRPL23	0.07567	0.24959	0	0	0	0.46587	0	0.41192	0.01076	0	0.07612	0.60066	0	0	0.10223	0	0	0.48243	0	0.18447	0	0	0	0.01362	0.4541	0.22118
ENSBTAG00000000105	RIT1	0.20421	0	0.00905	0	0	0	0	0.02588	-0.27573	0	0	0.23701	-0.04796	0	-0.23582	0	0	0.05082	0.13873	-0.24187	0	0	-0.2655	0	0	0.13457
ENSBTAG00000000106	FAM69C	0.04583	0.19823	0	0	0.45607	0.01045	0	0.5516	0	0	0	0.3145	0	0	0	0	0	0.50869	0	0	0	0	-0.07309	0	0.26319	0.36906
ENSBTAG00000000108	KIAA0907	0	0	0.40392	0.29088	0	0	-0.35812	0	0	-0.32192	-0.38216	0	0.34294	0	0	0.42884	0.25925	0	0.24109	0	0.3524	0	0	0.00911	0	0
ENSBTAG00000000111	UGP2	0.03141	0.36686	0	-0.19096	0	0	0.07873	0.0419	0	0.08006	0.23054	0.09724	0	0	0.37616	0	0	0.02187	0.0272	0.39606	0	0	0	0.29911	0.08384	0.23219
ENSBTAG00000000113	BT.100854	0	0	0	0.72751	0	0	0	-0.4458	0	0	0	0	0.85344	0.4853	0	0	0.53312	0	0.60315	0	0	0.04533	0.03373	0	0	0
ENSBTAG00000000115	VPS54	0.01521	0.04728	0.22503	0	0	0	0	0	-0.44723	0	0	0	0.37759	0	0	0.22837	0	0	0.45701	0	0.07418	0	0	0	0	0.00852
ENSBTAG00000000123	HAO2	0	0	0.07341	0.05715	0	0	0	0	0	0	0	0	0.0022	0	0	0	0.41634	0	0	0.00064	0.14418	0	0	0.21244	0.01865	0
ENSBTAG00000000125	BT.95516	0.28845	0.2636	0	0	0.17639	0.04723	0.33503	0.18756	0.2935	0.33503	0.3333	0.01407	0	0	0.24934	0	0	0.17197	0	0.25846	0	0.18261	0.18894	0	0.29201	0.25445
ENSBTAG00000000128	BT.62474	0	0	0.39859	0.39052	0	0	0	0	0	0	0	0	0.55043	0.38393	0	0.52027	0.33018	0	0.31892	0	0.35523	0	0	0	0	0
ENSBTAG00000000130	TNFSF13	0	0.06769	0.05578	0	0.08147	0.08696	0.00456	0.03837	0.00335	0.03915	0.01546	0	0	-0.03887	0.03574	0.10302	0	0.16596	0	0	0.00192	0.04172	0.04232	0	0.08835	0.05871
ENSBTAG00000000131	SENP3	0	0	0.52218	0.66892	0	0	0	0	0	0	0	0	0.73653	0.55666	0	0.70195	0.60709	0	0.54783	0	0.32047	0.23933	0.23289	0	0	0
ENSBTAG00000000132	EIF4A1	0	0	0.43594	0.48322	0	0	0	0	0	0	0	0	0.58989	0.21923	0	0.48583	0.24273	0	0.62449	0	0.20241	0.00693	0.00044	0	0	0
ENSBTAG00000000133	CD68	0.37027	0.2188	0	0	0.1857	0.13012	0.05766	0.21701	0	0	0	0.42014	0	0	0	0	0	0.25044	0	-0.05202	0	0	0	0.11884	0.26941	0.20563
ENSBTAG00000000134	MPDU1	0	0	0	0.46333	0	0	0	0	0	0	0	0	0.55637	0.35905	0	0.5369	0.35017	0	0.49652	0	0.32627	0.2705	0.26696	-0.12475	-0.58391	0
ENSBTAG00000000137	FRYL	0	0	0.46921	0.46553	0	0	0	0	0	0	0	0	0.6148	0.22198	0	0.58215	0.33234	0	0.4651	0	0.36621	0	0	0	0	0
ENSBTAG00000000139	BT.65045	0	0	0.08643	0.34953	0	0	0	0	0	0	0	0	0.34245	0.30689	0	0.37412	0.40623	-0.17737	0.194	0	0.15336	0.05726	0.0532	0	0	0
ENSBTAG00000000140	EPHX1	0	0.08117	0	0	0.0199	0	0.05279	0	0.04077	0.08833	0.06824	0	0.00233	0	0.05527	0.08607	0	0.07567	0	0.00299	0	0	0	-0.08481	0.00302	0.02499
ENSBTAG00000000141	NFU1	0.48636	0.60434	0	0	0.32608	0.18833	0.22325	0.36575	0.07949	0.1542	0.11536	0.46599	0	0	0.10397	0	0	0.46027	0	0.10501	0	0	0	0.05289	0.44159	0.51413
ENSBTAG00000000146	FARP1	0.28852	0.43035	-0.22356	0	0.28247	0.17702	0.83858	0.11203	0	0	0	0	0	0	0.70948	0	-0.30466	0.09669	0	0.74129	0	0	0	0.16576	0.43586	0.34296
ENSBTAG00000000147	RIC8B	0.06558	0.1312	0	0	0.14945	0.17613	0	0.02288	0.03973	0	0	0.53435	0	0	0.13068	0	0	0.3643	0	0.18716	0	0	0	0.41565	0.19069	0
ENSBTAG00000000149	BT.44648	0.22973	0	0	0	0.20769	0	0	0	0.21543	0.10712	0.00732	0.18411	0	0	0.23365	0	0	0.21831	0	0.19122	0.13471	0	0	0.37808	0.28797	0
ENSBTAG00000000152	RANBP2	-0.38411	0	0.63998	0.65867	0	0	0	0	0	0	0	0	0.80264	0.42808	0	0.76152	0.50152	0	0.65405	0	0.42508	0	0	0	0	0
ENSBTAG00000000153	LRFN3	0	0.08796	0	0	0.38849	0.28596	0	0.32333	0.02118	0	0.1444	0.38058	0	0.0103	0.10441	0	0.0251	0.42643	0	0.17278	0	0.15804	0.15297	0	0.22959	0.05536
ENSBTAG00000000156	LGALSL	0.42503	0.60494	0	0	0.22665	0.00021	0.64173	0.26609	0.48967	0.65271	0.46492	0.2664	0	0	0.21619	0	0	0.48005	0	0.27199	0	0	0	0	0.39307	0.36557
ENSBTAG00000000157	CCDC138	0	0.03588	0	0.42878	0	0.016	0.00251	0	0	0	0.04384	0.01308	0.40914	0.05229	-0.01563	0.23278	0.07492	0	0.33516	0.01105	0.01616	0.09096	0.08963	0	0	0.04896
ENSBTAG00000000158	LY6K	0.2748	0.22579	0	0	0.22353	0.16823	0.00442	0.20441	0	0	0	0.26844	0	0.07739	0	0	0	0.27919	0	0	0	0	0	0	0.18135	0.36765
ENSBTAG00000000160	CBS	0.35193	0.17453	-0.15708	0	0.00531	0.03854	0.69284	0	0.72836	0.71669	0.61475	0	0	0	0	0	0	0	0	0.49542	0	0.13071	0.14575	0.25265	0.20845	0.08502
ENSBTAG00000000161	TMEM40	0	0.2656	0	0	0.12611	0.06623	0.33778	0.029	0.46939	0.29207	0.47879	0.08351	0	0	0.48688	0	0	0.07303	0	0.47691	0	0.14802	0.17085	0.50109	0.22064	0.20377
ENSBTAG00000000162	ANAPC16	0.13889	0.12662	0.02977	0	0	0	0.07474	0	0	0	0	0	0	0	0	-0.12623	0	0	0	0	0	0.23513	0.24234	0.2513	0	0.07144
ENSBTAG00000000163	DDIT4	0	0	0.45957	0.67738	0	0	0	0	-0.27054	0	0	0	0	0.46029	-0.23243	0.70632	0.49875	-0.66343	0.62883	-0.26725	0	0.0924	0.0831	0	-0.58411	0
ENSBTAG00000000164	GNRH1	0	0.05816	0.06706	0	0	0.09467	0.01452	0	0.15079	0.03169	0.06737	0	0	0	0.19566	0.00092	0	0.05309	0	0.17897	0.01988	0.18911	0.19183	0.06145	0.01641	0
ENSBTAG00000000169	ASZ1	0.13155	0	0.32203	0	0	0.06506	0.1315	0	0	0.0966	0	0	0	0.24351	0	0	0.26769	0	0	0	0.28973	0	0	0.1357	0	0
ENSBTAG00000000170	GSTT4	0.16633	0.09467	0	0	0.28355	0	0.01357	0.24547	0.09413	0.04003	0.04742	0.55264	0	0	0.10176	0	0	0.38602	0	0.11458	0	0	0	0.15744	0.30698	0.09619
ENSBTAG00000000172	PFKFB1	0	0.00775	0	0	0	0	0.02143	0	0.053	0.03803	0	0.22404	0	0.01765	0	0	0.12723	0.07399	0	0	0.00977	0	0	0.25143	0.02752	0
ENSBTAG00000000175	N4BP2	0.40486	0.24533	0	0	0.09207	0	0.09965	0.0334	0.13411	0.10763	0.02518	0.46234	0	0	0.14123	0	0	0.30598	0	0.14122	0	0	0	0.30683	0.18797	0.09095
ENSBTAG00000000176	SP3	0	0	0.3675	0.27742	0	0	0	0	0	0	0	0	0.39218	0.19273	0	0.43242	0.18598	0	0.25252	0	0.25237	0.04954	0.03972	0	0	0
ENSBTAG00000000177	MSLN	0.53554	0.29539	0	0	0	0	0.65848	0.07579	0.34116	0.6239	0.33181	0.05536	0	0	0	0	0	0.14643	0	0	0	0	0	-0.1337	0.07284	0.13199
ENSBTAG00000000179	RPUSD1	0	0.17199	-0.51579	0	0	0.32333	0.02722	0.36279	0.34053	0.09494	0.33084	0.43941	0	0	0.44834	0	0	0.51172	0	0.45296	-0.23866	0.21245	0.22612	0.30078	0	0.18212
ENSBTAG00000000181	SUSD3	0	0	0.09572	0.12319	0	0	0.01514	0	0.07348	0.04977	0.10472	0	0.17083	0.03022	0.12143	0.25935	0.01647	0	0.01103	0.08466	0.04287	0.1982	0.19731	0	-0.06531	0
ENSBTAG00000000183	BT.53544	0.23118	0.36811	0	0	0.07853	0	0.40561	0	0.22623	0.39569	0.2689	0	0	0	0.08592	0	0	0.22458	0	0	0	0	0	0	0.18779	0.25925
ENSBTAG00000000184	EIF2AK3	0	0	0.37591	0.34749	0	0	0	0	0	0	0	0	0.46334	0.19784	0	0.59172	0.18383	0	0.33924	0	0.15954	0.07294	0.06152	0	0	0
ENSBTAG00000000185	SLC6A14	0.34044	0.32061	0.05276	0	0	0.1463	0.85535	0	0.68358	0.8279	0.72427	0	0	0	0.31306	0	0	0	0	0	0	0	0	0	0.11973	0.26849
ENSBTAG00000000186	FLAD1	0.11599	0.36966	0	0	0.5473	0.28152	0.26348	0.32107	0.41356	0.3116	0.38403	0.40408	0	0	0.44382	0	0	0.6142	0	0.4475	0	0.00765	0.02512	0.32322	0.70132	0.28016
ENSBTAG00000000188	HS3ST5	0.27462	0.14719	0	0	0	0	0.50346	0.12474	0.25937	0.46466	0.30767	0	-0.09446	0	0.02184	0	0	0	0	0.07071	0	0	0	0	0.09036	0.15474
ENSBTAG00000000191	SLC25A20	0.39855	0.42138	0	0	0.25219	0.21527	0.0544	0.36005	0	0	0	0.54352	0	0	0	0	0	0.44142	0	0	0	0.06514	0.06729	0.06834	0.36449	0.33711
ENSBTAG00000000197	RG9MTD2	0	0	0.2821	0	0	0	0.06294	-0.2388	0.0749	0	0	0	0.40195	0.27099	0.01501	0.38539	0.30594	0	0.30621	0	0.09236	0.19908	0.19353	0	-0.27157	0
ENSBTAG00000000199	PDP1	0	0	0.49358	0.49144	0	0	0	0	0	0	0	0	0.56555	0.54817	0	0.51057	0.504	0	0.36349	0	0.39356	0.25957	0.25524	0	0	0
ENSBTAG00000000201	BT.97325	0	0	0.16217	0.0633	0	0	0	0	0	0	0	0	0.13238	0.06262	0	0.17713	0.13051	0	0.14778	0	0.05377	0.07624	0.06752	0	0	0
ENSBTAG00000000202	SLC25A19	0	0	0.49115	0	0	0	0	0	0	0	0	0	0.79798	0	0	0.75613	0.48245	0	0.52334	0	0.36323	0.25824	0	-0.22682	0	0
ENSBTAG00000000203	ATP6V1G1	0.09824	0	0.40988	0.30494	0	0	0.13577	0	0	0.04085	0	0	0.42598	0.13365	0	0.43093	0.0632	0	0.46542	0	0.05757	0	-0.06705	0	0	0
ENSBTAG00000000204	C8H9ORF91	0	0	0.53852	0.75891	0	0	0	-0.42052	0	0	0	0	0	0.32321	0	0.79658	0.45691	0	0.66617	0	0	0.06368	0.05323	0	0	0
ENSBTAG00000000205	BT.52802	0.30724	0.44861	0	0	0.52897	0.24427	0.17299	0.32379	0.40384	0	0	0.59255	0	0	0	0	0	0.55298	0	0.50354	0	0	0	0.41291	0.60521	0.35774
ENSBTAG00000000207	HDHD1A	0	0.38574	0	0	0.08899	0.04195	0	0.17881	-0.23025	0	0	0.4172	0	0	0	0	0	0.31933	0	0	0	0	0	0	0	0.17324
ENSBTAG00000000212	BT.44647	0	0.00482	0	0	0.23876	0.07373	0	0.10365	0.01527	0	0	0.12227	0	0	0.06928	0	0.0226	0.31611	0	0.05263	0	0.13086	0.13764	0.15055	0	0
ENSBTAG00000000213	TMEM39A	0	0	0	0	0.29874	0.12147	0	0.1471	0	0	0	0.32847	0	0	0.10595	0	0	0.2615	0	0.05681	0	0	0	0.24813	0.21804	0
ENSBTAG00000000215	GNB1	0	0	0.54318	0.70142	0	0	0	0	-0.48364	0	0	0	0.81702	0	0	0.68763	0.4758	0	0.58271	0	0	0.10031	0	0	0	0
ENSBTAG00000000218	MAP2K5	0.32088	0.4199	0	0	0	0.08839	0.18043	0	0.25583	0.24277	0.19992	0.30796	0	0	0.31414	0	0	0.45112	0	0.24372	0	0	0	0.22736	0	0.32065
ENSBTAG00000000221	RBM34	0	0	0.25643	0.30589	0	0	0	0	0	0	0	0	0.31879	0.23535	0	0.23971	0.20882	0	0.4188	0	0.21501	0.23069	0.2289	0	0	0
ENSBTAG00000000223	PPM1B	0	0	0.34472	0.24255	0	0	0	0	0	0	0	0	0.35231	0.0866	0	0.2709	0.14299	0	0.21967	0	0.21346	0	0	0	0	0
ENSBTAG00000000224	TSPAN15	0	0	0	0	0.34754	0.13802	0.57434	0.04059	0.78744	0.62014	0.80167	0	0	0	0.76475	0	0	0.10363	0	0.72779	0	0.0969	0.10949	0.22223	0	0.24179
ENSBTAG00000000225	POLB	0	0	0.53277	0.76221	0	0	0	0	0	0	0	0	0.91282	0.26328	0	0.82928	0.39626	0	0.7766	0	0.27436	0	0	0	0	0
ENSBTAG00000000226	DKK4	0	0	0.39147	0.67612	0	0	0	0	0	0	0	0	0.81689	0.2216	0	0.82328	0.28588	0	0.54393	-0.23017	0.19783	0.24128	0.23152	0	0	0
ENSBTAG00000000231	BT.48514	0.40174	0.40368	0	-0.45242	0.26378	0.17191	0	0.0984	0.76854	0.80584	0.69493	0	0	-0.26373	0.49675	0	0	0.18113	0	0	0	0	0	0.15714	0	0.32682
ENSBTAG00000000236	YWHAZ	0.2023	0	0.22799	0.15357	0	0	0.13795	0	0	0.07328	0	0	0.27377	0	0	0.22218	0.02778	0	0.31313	0	0.14111	0	0	0	0	0
ENSBTAG00000000238	PSD2	0	0.06218	0.33012	0.12463	0.03295	0.08253	0	0	0.05135	0	0	0.07887	0.07932	0.17564	0.02753	0	0.25305	0.08928	0.04649	0.08548	0.23436	0	0	0	0	0
ENSBTAG00000000240	AKAP7	0	0	0.43597	0.69772	0	0	0	0	0	-0.24259	-0.32658	0	0.76669	0.15363	0	0	0.28011	0	0.68063	0	0.23253	0.06441	0.05171	0	0	0
ENSBTAG00000000243	HEBP2	0.38861	0.27427	0	0	0	0.00347	0.8336	0	0.50551	0.80065	0.43296	0	0	0	0.00909	0	0	-0.12569	0	0.10073	0	0	0	0.07605	0	0.14998
ENSBTAG00000000244	NRXN2	0	0	0	0	0	0	0	0.42331	0	0	0	0.29633	0	0	0	0	0	0	0	0	-0.21247	0.11946	0.10241	0	0.02481	0
ENSBTAG00000000246	BT.24594	0.24807	0.32793	0	0	0	0	0.41758	0	0.30894	0.42659	0.24232	0	0	0	0.03317	0	0	0.12747	0	0.12169	0	0	0	0	0	0.08933
ENSBTAG00000000250	HDHD3	0	0	-0.15397	0	0.16256	0	0.2199	0	0.52416	0.28902	0.41141	0	0	0.08567	0.48387	0	0	0.04913	0	0.50583	-0.09835	0.27797	0.29844	0.47933	0.26656	0
ENSBTAG00000000251	ALAD	0.10419	0.42278	0	0	0.59205	0.3805	0.34536	0.41493	0.60346	0.4281	0.57359	0.25761	0	0	0.66359	0	0	0.492	0	0.66712	0	0.04882	0.06782	0.31886	0.73923	0.37
ENSBTAG00000000252	POLE3	0.27964	0.59939	0	-0.39881	0.16266	0	0	0.41585	0.06004	0	0	0.34813	0	0	0	0	0	0	0	0.16466	0	0	0	0.0113	0.27571	0.40453
ENSBTAG00000000253	PTPRF	0.45359	0.45981	0	0	0.01792	0.02024	0.95689	0.06581	0.72202	0.93897	0.7135	0	0	0	0.27359	0	0	0.07191	0	0.34545	0	0	0	0	0.21843	0.33134
ENSBTAG00000000257	MRAP2	0	0	0.21875	0.06874	0	0	0	0.0931	0	0	0	0	0.086	0.10502	0	0.15345	0	-0.0519	0	0	0.28989	0	0	0	0	0
ENSBTAG00000000258	BT.28912	0	0.09491	0	0.13865	0.17684	0	0.12441	0.27952	0.15831	0.16082	0.22834	0	0.22396	0	0.13206	0.15427	0	0.00887	0.13909	0.10717	0	0	0	0	0.09854	0.14857
ENSBTAG00000000259	BT.66344	0	0	0.10849	0.33946	0	0	0	0	0	0	0	0	0	0.12645	0	0.36837	0.04611	0	0.15007	0	0.13379	0	0	0	0	0
ENSBTAG00000000260	ZNRF2	0	0	0.29055	0.52567	0	0	0	0	0	0	0	0	0.49872	0.30692	0	0.40703	0.26804	0	0.46654	0	0.14149	0.38339	0.36842	0	0	0
ENSBTAG00000000264	RFX6	0	0.02782	0.11541	0	0.17712	0.16423	0.15608	0.11882	0	0.14943	0.38169	0	0	0.12979	0.32416	0	0	0	0	0.35374	0.00664	0	0	0	0.16945	0.11084
ENSBTAG00000000265	SYNPR	0	0	0	0.01479	0.29432	0	0	0.41641	-0.22063	0	0	0.34649	0	0	0	0	0	0.33017	0.03168	0	0	0	0	0	0.10896	0.00488
ENSBTAG00000000266	NAB1	0	0	0.60831	0.56878	0	0	0	0	0	-0.28142	-0.26835	0	0.68753	0.51768	0	0.62397	0.4983	0	0.49931	0	0.40188	0.06214	0.04868	0	0	0
ENSBTAG00000000267	SMG6	0	0	0.17208	0.23622	0	0	0	0	0	0	0	0	0.32033	0.16089	0	0.34899	0.27609	0	0.14677	0	0	0.00804	0	0	-0.3166	0
ENSBTAG00000000269	BT.87667	0.36085	0.6439	0	0	0.40734	0.21587	0.13997	0.4886	0.14507	0.11914	0.1329	0.64806	0	0	0.21627	0	0	0.59463	0	0.23453	0	0	0	0.16742	0.47681	0.4566
ENSBTAG00000000271	BT.51770	0.288	0.43601	0	0	0.27979	0.2353	0.16902	0.23075	0.07107	0.10053	0.23381	0.18865	0	0	0.14569	0	0	0.18009	0	0.18227	0	0	0	0	0.29893	0.48212
ENSBTAG00000000274	YKT6	0.10024	0.0836	0	0	0.10839	0.23967	0	0.3365	0	0	0	0.44567	0	0.01039	0	0	0.02849	0.30694	0	0	0	0	0	0.00319	0	0.01895
ENSBTAG00000000275	PARP11	0	0	0.46309	0.68715	0	-0.24205	0	0	-0.43881	-0.32377	-0.40272	0	0.84554	0.20762	-0.40746	0.7947	0	0	0.62952	0	0.31745	0.04599	0.03201	0	0	0
ENSBTAG00000000279	RAB26	0.16598	0.44784	0	0	0.61927	0.30231	0.19935	0.32816	0	0.25957	0.55759	0.28167	0	0	0.69458	0	0	0.38272	0	0.67348	-0.19519	0	-0.3271	0.12059	0	0.42029
ENSBTAG00000000281	BT.30108	0.45318	0.48026	0	0	0.50596	0.05686	0.34421	0.2593	0.47904	0.38226	0.38502	0.42317	0	0	0.50519	0	0	0.42858	0	0.45927	0	0	0	0.36514	0.6306	0.45316
ENSBTAG00000000284	NAALAD2	0	0	0	0.44555	0	0	0	0	0	0	0	0	0.52609	0	0	0.43553	0.05634	0	0.39081	0	0.01352	0.22707	0.22976	0.11297	0	0
ENSBTAG00000000285	GUF1	0.31194	0.51699	0	0	0.5556	0.28067	0.20538	0.40908	0.23472	0.19484	0.29765	0.29922	0	0	0.35989	0	0	0.56764	0	0.30913	0	0	0	0.01478	0.58056	0.44249
ENSBTAG00000000286	PFKM	0.08306	0.30941	0	0	0.45873	0.19185	0.16871	0.19468	0.30483	0.22218	0.34292	0.17151	0	0	0.38427	0	0	0.39023	0	0.35817	0	0	0	0.04126	0.47553	0.28812
ENSBTAG00000000287	GNPDA2	0.61964	0.58212	0	0	0	0	0.43823	0.12735	0.23682	0.41165	0.13973	0.29814	0	0	0.03257	0	0	0.37219	0	0.10882	0	0	0	0.09348	0.24283	0.29011
ENSBTAG00000000288	UPF2	0	0	0.41417	0.30724	0	0	0	0	0	0	0	0	0.45588	0.06861	0	0.45437	0.13506	0	0.40438	0	0.26187	0	0	0	0	0
ENSBTAG00000000289	ASB8	0	0.14091	0.12593	0	0	0	0	0	0	0	0	0.03356	0	0	0	0	0	0	0	0	0.18982	0.12903	0.13811	0.2889	0	0.04516
ENSBTAG00000000290	ATP11B	-0.21538	0	0.41307	0.3816	0	0	0	0	0	0	0	0	0.54621	0.14971	0	0.50533	0.23058	0	0.48796	0	0.20616	0	0	0	0	0
ENSBTAG00000000291	DHTKD1	0.34807	0.45014	0	0	0.43528	0.05894	0.23325	0.34525	0.20183	0.26914	0.17868	0.52016	0	0	0.16907	0	0	0.65669	0	0.16966	0	0	0	0.07256	0.51869	0.31656
ENSBTAG00000000292	TCIRG1	0	0	0.43008	0.77917	0	0	0	0	0	0	0	0	0.82852	0.49118	0	0.80172	0.53355	0	0.55869	0	0.36132	0.21718	0	0	0	0
ENSBTAG00000000295	MGC139228	0.24696	0.57738	0	0	0.28371	0	0.12556	0.18207	0.10531	0.09484	0.12337	0.37262	0	0	0	0	0	0.46825	0	0	0	0	0	0.15302	0.33193	0.37931
ENSBTAG00000000296	IMPDH1	0	0.05764	0	0.08468	0.45264	0.35551	0	0.39605	0	0	0	0.37898	0	0	0.03638	0	0.03353	0	0	0.01914	-0.12618	0.37235	0.36929	0	0.33354	0.132
ENSBTAG00000000297	ZNF330	0	0.27103	0	0	0.0756	0	0	0.03921	0	0.04809	0.02842	0	0	0	0.05516	0	0	0.2051	0	2e-05	0	0	0	0	0.07114	0.12503
ENSBTAG00000000301	ENSBTAG00000000301	0	0	0.07936	0	0	0	0	0	0	0	0	0.00409	0	0.13232	0.01016	0	0.05428	0	0.08769	0.03176	0.08005	0	0	0.26511	0	0
ENSBTAG00000000305	LMO4	0.2411	0.26465	0.0938	0	0	-0.08547	0.31475	0	0.14513	0.29038	0.11311	0	0	0	0.06975	0.05396	0	0	0.03389	0.04134	0	0	0	0	0	0.13401
ENSBTAG00000000306	ITK	0.1015	0.27314	0	0	0	0	0.31155	0	0	0.31092	0.21653	0	-0.1428	0	0	0	0	0	0	0.07811	0	0	0	0	0.10032	0.18053
ENSBTAG00000000308	ITCH	0.02914	0.09033	0.1791	-0.07271	0	0	0.05905	0	-0.18151	0.01257	0	0	0	0	0	0.07656	0	-0.05025	0	0	0.09612	0.01732	0.01205	0	0	0.0148
ENSBTAG00000000310	MFAP5	0	0	0.08562	0.33568	0	0	0	0.00547	0	0	0	0	0.38611	0.14587	0	0.42757	0.07228	0	0.27353	0	0.08111	0	0	0	0	0
ENSBTAG00000000312	GRINA	0	-0.40128	0	0.69433	0	0	0	0	-0.39838	0	0	0.0087	0.67547	0.38694	0	0.56484	0	0	0.47709	0	0.27383	0.03271	0.02617	0	0	0
ENSBTAG00000000313	NUDT13	0.33603	0.47523	0	0	0.52651	0.06248	0.17172	0.24069	0	0.21882	0.24361	0.64233	0	0	0.44474	-0.61184	0	0.58548	0	0.38983	0	0	0	0.44854	0.54848	0.43383
ENSBTAG00000000315	ECD	0.36944	0.58222	0	0	0.33763	0.02808	0.08024	0.32469	0.04831	0.04102	0.09003	0.4698	0	0	0.17593	0	0	0.47982	0	0.14348	0	0	0	0.11365	0.4524	0.42842
ENSBTAG00000000317	BT.105291	0.38281	0.4274	-0.28381	0	0	0	0.80233	0.09962	0.54779	0.76042	0.55076	0	0	0	0.16477	0	0	0	0	0.25222	-0.3788	0.12808	0.1317	0	0.15875	0.29266
ENSBTAG00000000320	UBAP1	0	0	0.52689	0.71447	0	0	-0.25364	0	0	0	0	0	0.85733	0.39434	0	0.79635	0.47122	0	0.64966	0	0.29365	0.06288	0.05078	0	0	0
ENSBTAG00000000321	TBL2	0	-0.15271	0	0	0.31707	0.08925	0	0.17379	0.0161	0	0	0.42921	0	0.05981	0.18554	0	0	0.19737	0	0.16039	0.02975	0	0	0.34018	0.29291	0
ENSBTAG00000000328	TPPP2	0	0.05633	0.01752	0	0.26826	0.75614	0	0.11603	0.10966	0	0.20177	0.01189	0	0.09758	0.24448	0	0.21722	0.17383	0	0.31938	0	0	0	0	0.27941	0.06261
ENSBTAG00000000329	BT.68694	0	0.1464	0	0	0.32117	0.08847	0.38186	0	0.80017	0.47809	0.68433	0.02151	-0.28757	0	0	0	0	0.04543	0	0.8123	0	0.0882	0.11476	0	0.41678	0.17998
ENSBTAG00000000330	BT.103955	0	0.09479	0	0	0.36489	0.3564	0	0.26493	0	0	0	0.50063	-0.14938	0.08716	0.06093	0	0.03546	0.43186	0	0.08406	0	0	0	0	0.25216	0.04892
ENSBTAG00000000335	HMGB4	0	0	0.02855	0.09276	0	0	0	0	0	0	0	0	0.10844	0	0	0.20452	0	0	0	0	0.05953	0	0	0	0	0
ENSBTAG00000000336	BT.93633	0	0	0.62778	0.67323	0	0	0	0	0	0	0	0	0.77754	0.45387	0	0.75237	0.45999	0	0.46783	0	0.44915	0.07054	0.05913	0	0	0
ENSBTAG00000000341	ISOC1	0	0	0.07557	0	0	0.05044	0.09583	0	0.29438	0.16704	0.30077	0	0.01036	0.22208	0.29704	0.01476	0.23809	0	0	0.29296	0	0.10249	0.11345	0.19846	0.04262	0
ENSBTAG00000000342	PLOD3	0	0	0	0.03243	0.5283	0.26188	0	0.40319	0	0	0	0.58834	0	0	0.08914	0	0.01935	0.48869	0	0.0649	0	0	0	0.1275	0.42178	0.06501
ENSBTAG00000000343	ZNHIT1	0.16208	0.37023	-0.37864	0	0.47743	0.27813	0.06237	0.41389	0.1852	0.10237	0.1354	0.47564	0	0	0.21999	0	0	0.67731	0	0.27823	0	0	0	0.16473	0.6015	0.28061
ENSBTAG00000000345	CLDN15	0	0.0208	0	0.02016	0.07633	0.00038	0	0.02168	0	0	0	0.12059	0.03069	0.07794	0	0.05846	0.03474	0	0	0	0.10931	0	0	0	0	0.00525
ENSBTAG00000000347	RHOG	0	0	0.48475	0.61483	0	0	-0.2758	0	0	0	0	0	0.69464	0.49608	0	0.68504	0.54209	0	0.45177	0	0	0.13311	0.1249	0	0	0
ENSBTAG00000000354	PDE6G	0.03418	0	0	0.14908	0	0.01506	0	0	0.034	0	0	0	0.11111	0.10978	0.02796	0.12631	0.06954	0	0.0503	0	-0.04218	0.3066	0.31599	0	0.00095	0
ENSBTAG00000000355	OXLD1	0.03469	0.37806	0	-0.37516	0.5176	0.19464	0.04648	0.41613	0.03915	0.0173	0.13529	0.41621	0	0	0.07778	0	-0.26954	0.60567	0	0.12499	0	0.07562	0.07252	0	0.49543	0.31424
ENSBTAG00000000356	CCDC137	0	-0.4523	0	0.21756	0	0	0	0	0	0	0	-0.27671	0.23333	0.52077	0	0.2089	0	0	0	0	0.32512	0.10368	0.09947	0	-0.23211	0
ENSBTAG00000000359	BT.63473	0.05849	0	0.26045	0.07958	0	0	0	0	0	0	0	0	0.15525	0.14074	0	0.08904	0.1084	0	0.25562	0	0.15435	0.05232	0.05214	0	0	0
ENSBTAG00000000362	SPG11	0.25721	0.10831	0	0	0.20006	0.11858	0	0	0.01138	-0.01387	-0.08889	0.52312	0	0	0.04814	0	0	0.36603	0	0.04985	0.01969	0	0	0.30712	0.26609	0.00675
ENSBTAG00000000365	TDP2	0.10197	0.19737	-0.02068	0	0	0	0	0.06898	0	0	0	0	0	0	0	0	0	0	0	0	0	0	0	0.01805	0	0.03207
ENSBTAG00000000369	EPS8	0.40846	0.6292	0	0	0.50555	0.27031	0.38704	0.54199	0.52632	0.42761	0.50248	0.58201	0	0	0.50713	0	0	0.64396	0	0.56282	0	0	0	0.22935	0.66084	0.46012
ENSBTAG00000000371	DIS3L	0.29501	0.46829	0	0	0.38865	0.16248	0.23834	0.26259	0.23234	0.26755	0.21266	0.33379	-0.59609	0	0.26404	0	0	0.54193	0	0.23767	0	0	0	0.11176	0.49218	0.35167
ENSBTAG00000000372	TIPIN	0.03522	0.32959	0	0	0.11573	0.1149	0.18099	0.00115	0.25507	0.18074	0.29204	0	0	0	0.3191	0	0	0.0333	0	0.30631	0	0.08851	0.10049	0.1753	0.16132	0.33151
ENSBTAG00000000375	SSRP1	0.27569	0.34045	0	0	0.58922	0.40883	0.19744	0.44813	0.42697	0.23814	0.41165	0.49876	-0.61907	0	0.4747	0	0	0.54968	0	0.52764	0	0.04739	0.06089	0.20336	0.66907	0.30274
ENSBTAG00000000376	P2RX3	0.26182	0.36755	0	0	0.56217	0.29601	0.15568	0.46684	0.31564	0.2261	0.26104	0.53507	0	0	0.27625	0	0	0.71476	0	0.37431	0	0	0	0.09331	0.68977	0.29621
ENSBTAG00000000379	GOLT1B	0.21758	0.33521	0	0	0.09493	0.04352	0	0.2546	0	0	0.04411	0.29408	0	0	0.08565	0	0	0.18232	0	0.10243	0	0	0	0	0.09114	0.20562
ENSBTAG00000000380	C5H12ORF39	0.15501	0	0.32995	0	-0.3409	0	0.12428	0	-0.04275	0.08391	0	0	0.33911	0.10304	0	0.36533	0.08398	0	0.35246	0	0.24794	0	0	0	0	0
ENSBTAG00000000382	MED27	0	0	0	0	0	0	0	0	0.01565	0	0	0.15703	0	0.01922	0.10604	-0.20945	0.0269	0	0	0.11287	0.10684	0	0	0.44031	0.06981	0
ENSBTAG00000000387	NICN1	0.00398	0.07585	-0.15237	0	0.23584	0	0	0	0.0115	0	0	0.20402	0	-0.1492	0.10437	0	0	0.30033	0	0.02627	0	0.06415	0.07184	0	0.23792	0.04988
ENSBTAG00000000390	TPST1	0.22364	0.34815	0	0	0	0.05787	0.30439	0.15413	0.56322	0.40013	0.44963	0.32442	0	0	0.52763	0	0	0.36057	0	0.56437	0	0	0	0.39797	0	0.14512
ENSBTAG00000000392	ASCC1	0.42504	0.62293	0	0	0.26609	0.08035	0.26734	0.39035	0.25839	0	0	0.56933	0	0	0	0	0	0.55198	0	0.32425	0	0	0	0.18784	0.4928	0.38217
ENSBTAG00000000393	SSPN	0.25294	0.15903	0	0	0	0	0.65195	0	0.43813	0.60157	0.43825	0	0	0	0.15152	0.01505	0	0	0	0.13091	0	0.33713	0.33281	0.01805	0.05769	0.13373
ENSBTAG00000000394	BT.70619	0.49118	0.38953	0	0	0	0	0.9181	0.03849	0.56594	0.87313	0.5615	0	0	0	0.06518	0	0	0	0	0.15118	0	0	0	0	0.07997	0.27886
ENSBTAG00000000396	PIM1	0	0	0.43943	0.58814	0	0	0	0	0	0	0	0	0.74172	0.37799	0	0.6925	0.42899	0	0.61586	0	0.26168	0.09735	0.09409	0	0	0
ENSBTAG00000000399	NANOS3	0	0	0.34615	0.26827	0	0.00285	0	-0.10195	0	0	0	0	0.26091	0.41317	0	0.27722	0.24683	0	0.05155	0	0.33498	0	0	0	0	0
ENSBTAG00000000400	KRT85	0	0	0	0.19395	0	0.03371	0.0579	0.08133	0	0.0614	0.01672	0	0.16496	0.0925	0	0.16883	0	0	0	0	0.00465	0	0	0	0	0
ENSBTAG00000000404	APOA1BP	0.362	0.44379	0	0	0.41466	0.39568	0.26127	0.43635	0.25983	0.25533	0.22283	0.46479	0	0	0.22808	0	0	0.53777	0	0.29615	0	0	0	0.26353	0.62416	0.368
ENSBTAG00000000405	VKORC1	0.00385	0.40141	0	0	0.63834	0.36551	0.06182	0.57696	0.31104	0.08422	0.35031	0.51523	0	0	0.45679	0	0	0.63004	0	0.45425	0	0.14251	0.15201	0.2093	0.66048	0.38264
ENSBTAG00000000406	GPATCH4	0.24274	0	0	0	0.21111	0.19593	0	0.15868	0	0	0	0.20703	0	0.03267	0.05537	0	0	0.02918	0	0.0401	-0.10131	0.07893	0.08165	0	0.1495	0.15168
ENSBTAG00000000409	CDC40	0	0	0.41713	0.16789	0	0	0	0	0	-0.1743	-0.25827	0	0.29974	0.04739	0	0.26508	0.00343	-0.39909	0.3453	0	0.22326	0	0	0	0	0
ENSBTAG00000000411	HGS	0	0	0.19874	0.53083	0	0	0	0	0	0	0	-0.04504	0.50761	0.43852	0	0.45277	0.51609	0	0.24735	0	0.37407	0.12229	0.1198	0	0	0
ENSBTAG00000000413	BT.38701	0	0.23974	0	0	0.45771	0.27445	0	0.54784	0	0	0	0.65271	0	0	0	0	0	0.68888	0	0.03948	0	0	0	0	0.38024	0.22745
ENSBTAG00000000414	FUT5	0.33078	0.21725	0	0	0	0	0.63982	0.02111	0.34033	0.60392	0.33636	0	0	0	-0.09352	0	-0.13511	0	0.03926	0.00671	0	0	0	0	0.03024	0.2203
ENSBTAG00000000415	ERBB2IP	0	0	0.47119	0.32054	0	0	0.20296	0	0	0.1843	0	0	0.5003	0.18819	0	0.48995	0.26192	0	0.40315	0	0.25333	0	0	0	0	0
ENSBTAG00000000417	MRPL12	0	0	0	0.22951	0.15632	0.20836	0	0.31026	0	0	0	0.15201	0.11714	0.18792	0	0.0489	0.1644	0.19676	0.06804	0	0	0.5287	0.52414	0	0.06175	0.03207
ENSBTAG00000000423	RBM4B	0	0	0	0	0	0	0	0.17521	0.11281	0.0019	0.00253	0.06884	0	0	0.20972	0	0	0.16799	0	0.25228	0.06137	0	0	0.12968	0.11792	0
ENSBTAG00000000429	BT.56883	0	0	0.18998	0.49206	0	0.01274	0	0	0	0	0	0	0.46094	0.42474	0	0.44945	0.47197	0	0.15543	0	0	0.26047	0.25157	0	0	0
ENSBTAG00000000431	TRD@	0	0.11699	0	0	0.02389	0	0.06768	0	0.00992	0.08754	0.01472	0	0	0	0.0137	0.01959	0	0.14333	0	0	0	-0.03122	0	0	0.05159	0.03881
ENSBTAG00000000432	BT.104278	0.28693	0.59764	0	0	0.19863	0.06282	0.5375	0.27148	0.33593	0.48695	0.44913	0	0	0	0.18977	0	0	0	0	0.22354	0	0	0	0	0.3382	0.53255
ENSBTAG00000000434	CRYAB	0.44	0.41906	0	0	0.00593	0.02495	0.93567	0.0709	0.73266	0.93101	0.69754	0	0	0	0.2736	0	0	0.05867	0	0.35625	0	0	0	0.02321	0.21361	0.29686
ENSBTAG00000000435	TARBP2	0	0.33358	-0.54475	0	0.59279	0.39532	0.19945	0.45388	0.36297	0.22525	0.43141	0.37206	0	0	0.47919	0	0	0.58462	0	0.46863	0	0.20606	0.21628	0.18997	0.72039	0.28995
ENSBTAG00000000438	GNRHR	0	0	0.00534	0.21515	0	0.01789	0	0.00299	0	0	0	0.02623	0.1763	0.08432	0	0.17319	0.04292	0	0.03141	0	0.03084	0	0	0	0	0
ENSBTAG00000000439	SFSWAP	0	0	0.5108	0.40507	0	0	0	0	0	0	0	0	0.52003	0.42706	0	0.50797	0.52119	0	0.30437	0	0.48057	0.01195	0.00588	0	0	0
ENSBTAG00000000440	HSPB2	0.20107	0	0	0	0	0.01209	0.79766	0.15788	0.56777	0.7908	0.60227	0	0	0	0.16717	0	0	0.01602	0	0.22795	0	0	0	0	0.11673	0.29297
ENSBTAG00000000442	RBP4	0	0.14389	0	0	0.4358	0.18068	0.24935	0.10712	0.76966	0.37339	0.72221	0	0	0	0.93535	0	0	0.12025	0	0.88989	-0.19136	0.04029	0.06184	0.44034	0.49729	0.1135
ENSBTAG00000000445	PDE6C	0.06426	0.20273	0	0	0.34667	0.04563	0	0.27951	0	0	0	0.34062	0	0	0	0	0	0.48715	0	0	0	0.03374	0.03648	0.12613	0.31946	0.20838
ENSBTAG00000000446	ATP11A	0	0	0.27192	0.60452	0	0	0	0	0	0	0	0	0.66773	0	0	0.59252	0.41862	0	0.51337	0	0.37257	0.09301	0.08546	0	0	0
ENSBTAG00000000447	C26H10ORF4	0.39603	0.60408	0	0	0.09928	0.10806	0.15599	0.25214	0	0.07928	0.04085	0.37278	0	0	0.03338	0	0	0.36064	0	0.05646	0	0	0	0.03057	0.23753	0.39135
ENSBTAG00000000448	BDH1	0.36625	0	-0.21363	0	0.11841	0.06339	0.94213	0.08991	0.84834	0.95135	0.82224	0	0	0	0.46465	0	0	0.08629	0	0.53172	0	0	0	0.09217	0.29406	0.36214
ENSBTAG00000000454	TMEM106C	0.12967	0.41399	0	-0.41468	0.47438	0	0.10524	0.52942	0.4236	0.16986	0.4394	0.44125	0	0	0.55495	0	0	0	0	0.60126	0	0	0	0.10782	0.55551	0.28581
ENSBTAG00000000455	CREBZF	0	0	0.5021	0.45323	0	0	0	0	0	0	0	0	0	0.40013	0	0.51051	0.47264	0	0.40017	-0.36017	0	0	0	0	0	0
ENSBTAG00000000456	PCPB	0	0	0.04567	0.1643	0	0.01431	0	0	0	0	0	0	0.15462	0.09921	0	0.16794	0	0	0.00062	0	0.07411	0	0	0	0	0
ENSBTAG00000000457	CCDC89	0.11091	0.08352	0	0	0.28973	0	0.0065	0.09783	0.33032	0.14877	0.18188	0.1542	0	0	0	0	0	0.08497	0	0.3751	0.03982	0	0	0.35272	0.42679	0.14023
ENSBTAG00000000458	DYNC1LI2	0.00349	0.07853	0.15278	0.08372	0	0	0	0.0976	0	0	0	0.14397	0.1366	0	0	0.01723	0.00048	0.04116	0.18512	0	0.06438	0	0	0	0	0
ENSBTAG00000000459	GTDC2	0.20972	0.31888	0	0	0.45384	0.29861	0.2152	0.58844	0.32255	0.2643	0.30921	0.40025	0	0	0.23529	0	0	0.60992	0	0.33602	0	0.07022	0.08095	0.08205	0.63212	0.2245
ENSBTAG00000000460	BT.43006	0.59961	0.44941	0	0	0	0	0.93949	0	0	0.89297	0.56564	0	0	0	0.11025	0	0	0.02538	0	0	0	0	0	0	0.14561	0.32521
ENSBTAG00000000462	CCDC102A	0.16246	0.13108	0.17019	0	0	0.06108	0.60804	0	0.36975	0.5966	0.40817	0	0	0.11959	0.03451	0	0.07798	0	0	0.10547	0.00975	0	0	0	0.02128	0.09538
ENSBTAG00000000469	PPP2CA	0	0	0.37223	0.27192	0	0	0	0	-0.26546	-0.17319	-0.25968	0	0.3759	0.09449	0	0.31483	0.0751	0	0.47281	0	0.14433	0	0	0	0	0
ENSBTAG00000000472	ZNF570	0.32338	0.3216	0	0	0.09232	0	0.16745	0.12377	0.13684	0.16284	0.0261	0.51526	0	0	0.10714	0	0	0.43197	0	0.14542	0	0	0	0.42266	0.29903	0.17185
ENSBTAG00000000475	IMMP1L	0.50684	0.55334	0	-0.62168	0.23452	0.03027	0.31122	0.19035	0.20294	0.27948	0.12594	0.466	0	0	0.15774	0	0	0.45017	0	0.14807	0	0	0	0.27117	0.38579	0.40506
ENSBTAG00000000476	THPO	0.05133	0	0	0.03013	0.0611	0	0	0.03945	0	0	0	0.06416	0.10078	0	0	0.10324	0	-0.05067	0.05894	0	0.08702	0	0	0	0.02117	0.1092
ENSBTAG00000000478	C3ORF45	0	0.22798	0.16655	0.04068	0.10147	0.42206	0.4695	0	0.53929	0.46451	0.6363	0	0.0811	0.03703	0.4184	0.07909	0.01009	0	0	0.46526	0	0	0	0	0.06449	0.18522
ENSBTAG00000000480	IFRD2	0.00465	0	-0.12875	0.02951	0.17456	0.24809	0.19995	0.16505	0.27109	0.18768	0.31411	0	0	0.11258	0.18486	0	0.08233	0.0272	0	0.24406	0	0.25361	0.25745	-0.02443	0.18925	0.07596
ENSBTAG00000000484	HYAL2	0	0	0.4492	0.57792	0	0	0	0	0	0	0	0	0.66654	0.46835	0	0.59516	0.47935	0	0.4169	0	0.4019	0.0438	0.03253	0	-0.49268	0
ENSBTAG00000000489	WDR54	0.30169	0.45597	0	0	0.33985	0	0.01502	0.24862	0	0	0	0.68877	0	-0.36633	0.01059	0	0	0.47218	0	0	0	0	0	0.2123	0.27105	0.40414
ENSBTAG00000000490	RTKN	0	0.49032	0	0	0	0	0.91857	0.07329	0.67486	0.89636	0.66036	0	0	0	0.25059	0	0	0.0381	0	0.30837	0	0	0	-0.00208	0.21281	0.35876
ENSBTAG00000000492	BT.65379	0.25309	0.67153	0	0	0.40227	0.10559	0.1765	0.42589	0.28851	0.17393	0.29226	0.45967	0	0	0.40455	0	0	0.53651	0	0.4227	0	0	0	0.20603	0.48615	0.49637
ENSBTAG00000000495	BT.31273	0.24387	0.42947	0	-0.44379	0.20934	0.20928	0.15128	0.0422	0.27932	0.14844	0.24323	0.35342	0	0	0.37256	0	0	0.25039	0	0.41542	0	0	0	0.31607	0.36774	0.31919
ENSBTAG00000000496	SLC12A8	0	0	0	0.07542	0	0	0.36777	0	0.5171	0.4203	0.45556	0	0.10433	0	0.38472	0.13589	0	0	0.01711	0.36034	0	0.0713	0.07703	0.20708	0	0
ENSBTAG00000000497	AKR1A1	0.02389	0.04188	0.11075	0.2564	0	0	0	0	0	0	0	0.15338	0.20104	0.09433	0	0.15498	0.05111	0	0.34304	0	0.13967	0	0	0.22743	0	0.14078
ENSBTAG00000000500	FLJ20565	0	0	0.11576	0.15295	0	0	0	0	0.09603	0	0.11722	0	0.21762	0.19118	0.10984	0.09401	0.19008	0	0.18953	0.1381	0.12366	0	0	0	0	0
ENSBTAG00000000501	KLHL13	0	0.14791	0	0	0.07423	0	-0.07362	0	0.16814	0	0.03137	0.35105	0	0	0.21202	0	0	0.22802	0	0.24917	0	0	0	0.42398	0.10801	0
ENSBTAG00000000502	DAZL	0	0	0	-0.07028	0	0	0	0.16304	0.11162	0.03483	0.08308	0.07536	0.01883	0	0.10249	0	0	0.08969	0	0.18042	0	0	0	0.2454	0	0
ENSBTAG00000000504	BT.39806	0	0	0.4996	0.79637	0	0	0	0	0	0	0	0	0.92608	0.25816	0	0.81493	0.4048	0	0.73027	0	0.29685	0.01253	0.00333	0	0	0
ENSBTAG00000000505	CCBL2	0	0	0.41143	0.51838	0	0	0	0	0	0	0	0	0.6114	0.18391	0	0.46853	0.20222	0	0.4895	0	0.17898	0.22705	0.21403	0	0	0
ENSBTAG00000000507	NR4A1	0	0	0.46911	0.63476	0	-0.10037	0	0	0	0	0	0	0.69376	0.50218	0	0.60033	0.49582	0	0.45916	0	0	0	0	-0.21018	0	0
ENSBTAG00000000510	ATG101	0	0	0	0.32908	0.09501	0.08595	0	0	0.12053	0	0.2359	0	0.37504	0.33635	0.2241	0.35802	0.29026	0	0.15449	0.2083	0.21408	0	0	0	0	0
ENSBTAG00000000511	BT.81882	0.5903	0.51159	0	0	0.42091	0	0.61083	0.32988	0.66952	0.68447	0.5907	0.3842	0	0	0.51651	-0.65768	0	0.47322	0	0.54192	0	0	0	0.23824	0.66401	0.4254
ENSBTAG00000000512	SNTA1	0.1053	0.43096	0	0	0.57314	0.19416	0	0.5573	0.15573	0.03114	0.14158	0.76445	0	-0.33706	0.26765	0	0	0.7263	0	0.25649	0	0	0	0.28379	0.5854	0.32555
ENSBTAG00000000516	OTOR	0.08094	0	0	0	0	0	0	0.02416	0	0	0	0.29865	0	0	0	0	0	0.21695	0	0	0	0	0	0	0.00378	0
ENSBTAG00000000517	BT.89962	0.10483	0.37087	0	0	0.56525	0.36199	0	0.66691	0.14908	0	0.19573	0.61015	0	0	0.33121	0	0	0.63837	0	0.35471	0	0	0	0.03968	0.52759	0.28253
ENSBTAG00000000520	ATP2B3	0	0	0	0.24848	0	0.00364	0	0.03305	0	-0.17213	-0.16018	0	0.21173	0.13499	0	0.23323	0.10866	0	0.00628	0	0.11039	0	0	0	0	0
ENSBTAG00000000521	PLEKHA8	0.45827	0.47752	0	0	0.51755	0.08099	0.21923	0.44	0.2547	0.25939	0.20993	0.55963	0	0	0.28401	0	0	0.64589	0	0.26061	0	0	0	0.17209	0.62672	0.39796
ENSBTAG00000000522	AHSG	0	0	0.44154	0.18956	0	0	-0.13732	0	0	0	0	0	0.19867	0.44951	0	0.18987	0.26733	0	0.01118	0	0.36655	0	0	0	0	0
ENSBTAG00000000524	CSTB	0.30229	0.02425	0	0.01793	0.04029	0.13292	0.05861	0	0	0	0	0.10118	0	0.03576	0	0	0.02928	0	0.07002	0	0.03377	0	0	0.1047	0.11432	0.08651
ENSBTAG00000000526	TOPBP1	0.37371	0.30175	0	0	0.17034	0.06374	0.21153	0.1724	0.36525	0.26094	0.29769	0.25477	0	0	0.46113	0	0	0.21682	0	0.44567	0	0	0	0.33391	0.37283	0.13309
ENSBTAG00000000527	ZFAND3	0	0	0.56024	0	0	0	0	0	0	0	0	-0.5669	0.79412	0.44541	0	0.75873	0.4907	0	0.59165	0	0	0.02323	0.01042	-0.29548	-0.56444	0
ENSBTAG00000000528	MANBAL	0	0	0.11761	0.16672	0.06495	0.04478	0	0.13108	0	0	0	0	0.12779	0.33965	0	0.11361	0.32291	0.05014	0.01584	0	0.04064	0.30842	0.30327	0	0	0
ENSBTAG00000000532	DEM1	0.2452	0.58546	0	0	0.36761	0.16847	0.01928	0	0	0.02461	0.10445	0.67255	0	0	0.15311	0	0	0.66408	0	0.22509	0	0	0	0.03986	0.43766	0.3838
ENSBTAG00000000534	PNOC	0	0	0.29511	0.2878	0	0.4069	0	0	0	0	0	0	0.25505	0.40144	0	0.2436	0.40727	-0.28166	0	0	0	0	0	0	0	0
ENSBTAG00000000535	PCNXL2	0.00846	0.11258	0.03201	0	0	0	0	0	0.11535	0.00923	0.00393	0	0	0	0.1874	0	0	0	0	0.12018	0.18701	0	0	0.20118	0	0
ENSBTAG00000000536	ZNF395	0.09011	0.2859	0	0	0.203	0	0.12066	0.19409	0.27301	0.15388	0.20356	0.62685	-0.40639	0	0.30041	0	0	0.49334	0	0.33294	-0.2862	0	0	0.31487	0.28546	0.09338
ENSBTAG00000000539	BT.34089	0.18583	0.51794	0	0	0.26736	0.26065	0.08279	0.30655	0	0.04423	0.05492	0.40355	0	0	0.0756	0	0	0.51021	0	0.05476	0	0	0	0.00777	0.31864	0.34066
ENSBTAG00000000541	BT.55796	0.06277	0.25618	0	0	0.46134	0.19748	0.34825	0.17234	0.66648	0.42676	0.62691	0.06844	0	0	0.69154	0	-0.27979	0.30944	0	0.68216	0	0	0	0.11698	0.45571	0.13817
ENSBTAG00000000542	CCDC104	0.49826	0.60403	0	0	0.36635	0.16156	0.29228	0.21198	0.25394	0.27099	0.23765	0.42092	0	0	0.2819	0	0	0.49027	0	0.28194	0	0	0	0.15827	0.52812	0.44709
ENSBTAG00000000545	SMEK2	0.25888	0.05733	0.174	0	0	0	0	0	0	0	0	0	0	0	0	0.01249	0	0	0.19086	-0.4551	0	0	0	0	0	0.01854
ENSBTAG00000000548	KLHDC10	0.51364	0.51014	0	0	0.19492	0.06051	0.39481	0.23976	0.31398	0.40271	0.31654	0.3432	0	0	0.26873	0	0	0.40333	0	0.29487	0	0	0	0.13318	0.46097	0.27669
ENSBTAG00000000550	ATP5D	0.03895	0.39157	0	0	0.4962	0.33468	0	0	0.04114	0	0.14053	0.60846	0	0	0.21146	0	-0.20573	0.55044	0	0.24583	0	0.1276	0.13186	0.05016	0.47211	0.34494
ENSBTAG00000000551	SMNDC1	0	0	0.53254	0.46613	0	0	0	0	0	0	0	0	0.64212	0.21174	0	0.60851	0.17634	0	0.58755	0	0.28982	0.04153	0.02693	0	0	0
ENSBTAG00000000555	BT.53789	0.26189	0.10789	0	0	0.26493	0	0	0.19509	-0.04476	0	0	0.48823	0	0	0	0	0	0.28171	0	0	0	0	0	0.23029	0.2575	0.17105
ENSBTAG00000000558	NEUROD6	0.48659	0.16428	0	0	0	0	0.3944	0	0.22546	0.38541	0.06932	0.01813	0	0	-0.04684	0	0	0	0	0.02912	0.07223	0	-0.02096	0.03092	0	0.06242
ENSBTAG00000000559	PLTP	0.15521	0	0.20071	0	0.03413	0.07462	0.11087	0.11598	0.09618	0.12231	0.06303	0.12328	0	0	0	0	0.1745	0.08684	0.04427	0.04814	0.11448	0	0	0.01052	0.10761	0.11681
ENSBTAG00000000561	OCLN	0.56549	0.36684	0	0	0	0	0.90155	0	0	0.86153	0.47788	0	0	0	0	0	0	0	0	0.09488	0	0	0	0	0.04273	0.23569
ENSBTAG00000000562	TOMM20	0	0.02364	0.07931	0.14822	0	-0.08305	0	0	0.00648	0	0	0.01073	0.16043	0	0.08878	0.05437	0.00411	0	0.30232	0.05611	0.04264	0	0	0.1924	0	0
ENSBTAG00000000563	MYD88	0	0	0.49043	0.72514	-0.33986	0	0	0	0	0	0	-0.54655	0.81037	0	0	0.85207	0.46352	0	0.56394	0	0.31269	0.14215	0.13378	0	0	0
ENSBTAG00000000564	NSG2	0	0	0	0.56882	0	0	0	0	0	-0.14508	-0.1556	0	0.6864	0.04714	0	0.59924	0	0	0.47365	0	0.30164	0	0	0	0	0
ENSBTAG00000000565	RFX7	0.06783	0.20012	0	0	0.07414	0	0	0.13515	-0.08661	0	0	0.29354	0	0	-0.03989	0	0	0.3965	0	-0.06532	0	0	0	0	0.0519	0.03791
ENSBTAG00000000566	BT.72734	0.34872	0.5058	0	0	0.42883	0.1484	0.31507	0.21543	0.48296	0.36203	0.39212	0.44305	0	0	0.54468	0	0	0.47722	0	0.50084	0	0	0	0.47052	0.60553	0.36205
ENSBTAG00000000569	HES1	0	0	0.45776	0.39351	0	0	0.23418	0	0.04435	0.22597	0.03688	0	0.55493	0.06762	0	0.59995	0.16674	0	0.41096	0	0.1874	0	0	0	0	0
ENSBTAG00000000571	BT.76342	0	0	0.14845	0.50173	0	0	0	0	0	0	0	0	0.52593	0.12977	0	0.48453	0.26855	0	0.31864	0	0.13895	0.31352	0.30726	0	0	0
ENSBTAG00000000575	TNC	0.28307	0.12016	0.04791	0	0	0	0.63488	0	0.31856	0.54765	0.3839	0	0.05929	0	0	0.0253	0	0	0.02524	0.04122	0	0.03344	0.0288	0	0.03183	0.13553
ENSBTAG00000000576	GPR64	0.52389	0.34612	0	0	0	0	0.90183	0	0.57851	0.87375	0.5257	0	0	0	0.04408	0	0	0	0	0.14615	0	0	0	0	0.03472	0.21331
ENSBTAG00000000578	BAT5	0.16968	0.38773	0	0	0.26349	0.20217	0	0.42821	0	0	0	0.44773	0	0	0	0	0	0.59123	0	0.02817	0	0	0	0	0.37824	0.22747
ENSBTAG00000000579	NIPBL	0	0	0.42395	0.26603	0	0	0	0	0	0	0	0	0.44247	0.1538	0	0.47445	0.2463	0	0.36958	0	0.27746	0	0	0	0	0
ENSBTAG00000000580	BT.43761	0.07837	0.05743	0.0872	0	0	0.35735	0.18926	0.05632	0.11284	0.1832	0.10386	0.03021	0	0.23376	0	0	0.21083	0.18629	0	0.01276	0.0156	0	0	0	0	0
ENSBTAG00000000581	DOCK10	0.01114	0.06835	0	0	0	0	0.0082	0	0	0.01777	0	0.01908	0	0	0	0	0	0.09279	0	0	0.04856	0	0	0.02386	0	0
ENSBTAG00000000582	LY6G6E	0.52648	0.34787	0	0	0	0	0.89728	0	0.50911	0.8487	0.4752	0	0	0	0	0	0	0	0	0.07151	-0.23011	0	0	0	0	0.24359
ENSBTAG00000000585	LY6G6C	0.50881	0.37314	0	0	0	0	0.91401	0.00287	0.56804	0.87739	0.53067	0	0	0	0.04155	0	0	0	0	0.13468	-0.23223	0	0	0	0.06221	0.25593
ENSBTAG00000000586	C5ORF42	0.0347	0.10685	0	0	0.18937	0.06509	0.00207	0.04516	0.0316	0.04721	0.02633	0.04607	0	0	0.11916	0	0	0.29182	0	0.03343	0	0	0	0.04401	0.19479	0.06117
ENSBTAG00000000588	CHODL	0	0	0.48272	0.2533	0	0	0	0	0	0	0	0	0.28252	0.35778	0	0.22565	0.33514	0	0.11963	-0.10768	0.36276	0	0	0	0	0
ENSBTAG00000000589	CACNG4	0.1864	0.21101	0	0	0.43029	0	0.06696	0.33452	0.23847	0.1794	0.11318	0.30655	0	0	0.30925	0	0	0.29669	0	0.23862	0.01538	0	0	0.29184	0.49538	0.33504
ENSBTAG00000000590	BT.65618	0.00749	0.29002	0	0	0.55229	0.21901	0.31829	0.19795	0.78899	0.43355	0.72602	0.11081	0	0	0.95651	0	0	0.27572	0	0.89333	0	0	0	0.44583	0.62392	0.23491
ENSBTAG00000000597	TMPRSS15	0	0.36341	0	0.16354	0	0.00759	0	0.18071	0	0	0	0.12645	0.13302	0.03313	0	0.03935	0	0.09142	0.20172	0	0	0	0	0	0	0.29813
ENSBTAG00000000598	CST3	0	0.03586	0.10061	0.06614	0.14482	0.06957	0.17972	0	0.34524	0.20978	0.35125	0	0.15235	0	0.43003	0.08744	0.02508	0	0.17876	0.37767	0	0	0	0	0.14261	0.0742
ENSBTAG00000000599	CCNI	0	0.03314	0.21767	0.08915	-0.27171	0	0.13507	0	0	0.13312	0.02528	0	0.19979	0	0	0.24055	0.00767	0	0.0738	-0.09205	0.10322	0	0	-0.12422	0	0
ENSBTAG00000000602	RXRB	0	0.18679	-0.16365	0	0.32651	0.1853	0.17939	0.24112	0.28173	0.24276	0.29534	0.10053	0	0.04966	0.2265	-0.3091	0.08223	0.36375	0	0.29105	0	0	0	0.04534	0	0.16501
ENSBTAG00000000603	JAM2	0.57393	0.24301	0.00049	0	0	0	0.51184	0	0.32208	0.48346	0.23652	0	0	0	0	0	0	0	0	0.09082	0	0	0	0.03631	0	0.14233
ENSBTAG00000000604	BT.99652	0.05114	0.44991	0	0	0.6404	0.25615	0.03653	0.49664	0.43298	0.11617	0.41046	0.57468	0	0	0.67915	0	0	0.58311	0	0.63819	0	0	0	0.36773	0.62716	0.34797
ENSBTAG00000000605	ATP5J	0.3095	0.56486	0	0	0.18372	0.14667	0.08723	0.36318	0.02766	0.01976	0.08354	0.35397	0	0	0.12643	0	0	0.31548	0	0.15542	0	0	0	0.04631	0.30221	0.43293
ENSBTAG00000000607	ABCF2	0	0	0	0.00215	-0.12321	0	0.01197	0	0.13491	0.056	0.10145	0	0.09452	0.29871	0.04388	0.01252	0.22798	0	0.07247	0.04447	0.14132	0	0	0	0	0
ENSBTAG00000000608	PRCC	0	0	0.14017	0.34458	0.05383	0.00378	0	0.03651	0	0	0	0	0.34502	0.31943	0	0.32029	0.36576	0	0.08215	0	0.17451	0	0	-0.12778	0	0
ENSBTAG00000000611	C25H16ORF90	0	0	0.26194	0.35941	0	0.17844	0	0	0	0	0	0	0.27075	0.28737	0	0.23384	0.34348	0	0.08453	0	0.30379	0.70697	0.70278	0	0	0
ENSBTAG00000000613	ELAVL1	0	0.00517	0	0.00878	0.08281	0.02036	0	0.11319	0	0	0	0.25206	0	0.13868	0	0	0.09297	0.0727	0	0.0133	0.01995	0	0	0.11768	0.03728	0.02037
ENSBTAG00000000616	BT.42704	0.43659	0.28833	-0.25013	0	0.04041	0	0.46175	0.23762	0.27677	0.46983	0.29244	0.03178	0	0	0.0405	0	0	0.28947	0	0.09904	0	0	0	0	0.25246	0.12981
ENSBTAG00000000619	BT.54544	0	0.11369	-0.03528	0.04521	0.35822	0.31483	0.14641	0.10981	0.37827	0.1431	0.51691	0	0	0.01271	0.5242	0.04091	0	0.00364	0	0.51809	-0.05062	0	0	0	0.2553	0.18072
ENSBTAG00000000621	CATSPERG	0	0.01873	0	0	0.17049	0.10255	0	0.00806	0	0	0.00192	0.00929	0	0	0.06779	0	0.05271	0.20676	0	0.02466	0.06279	0.03686	0.03624	0	0.1083	0
ENSBTAG00000000622	RPS17	0.2954	0.64597	0	0	0.37461	0.23336	0.28497	0.30897	0.34663	0.27687	0.34044	0.29809	0	0	0.42882	0	0	0.46825	0	0.44521	0	0	0	0.26021	0.57074	0.45688
ENSBTAG00000000623	CPEB1	0.20806	0.04721	-0.07764	0.09683	0.09035	0.10531	0.07517	0	0.01053	0.06179	0	0.06181	0.00646	0.05061	0	0.01523	0.07413	0.04549	0.0484	0	0.04564	0	0	0.02818	0	0.05847
ENSBTAG00000000626	BT.45170	0	0	0.2617	0	0	0	0	0	0.08424	0	0	0.0095	0.02876	0.1309	0	0	0.06744	0.04949	0	0.0326	0.2644	0	0	0	0	0
ENSBTAG00000000629	MMS22L	0.40216	0.34554	0	-0.57262	0.41762	0.19396	0.23453	0.23852	0.38529	0.28236	0.34564	0.32784	0	0	0.50663	0	0	0.34652	0	0.44256	0	0	0	0.25744	0.56778	0.28632
ENSBTAG00000000630	BT.40231	0	0	0.48723	0.41327	0	0	-0.00134	0	0	0.00369	0	0	0.56429	0.27501	0	0.55642	0.29721	0	0.48077	0	0.25594	0.07442	0.0702	0	0	0
ENSBTAG00000000632	RAD54B	0.29246	0.42139	0	-0.55097	0.34786	0.08826	0.15819	0.23869	0.36396	0.21681	0.30758	0.38122	-0.64173	0	0.51654	0	0	0.45999	0	0.47663	0	0	0	0.31805	0.54237	0.21122
ENSBTAG00000000634	BT.29245	0.45027	0.40289	0	0	0	0	0.89661	0.06962	0.55489	0.85918	0.54044	0	0	-0.26351	0.04152	0	0	0	0	0.149	0	0	0	0	0.06028	0.26184
ENSBTAG00000000638	CDT1	0.00751	0.3101	0	0	0.58518	0.46864	0.37691	0.15947	0.77263	0.44172	0.77529	0.06016	0	0	0.90599	0	0	0.2414	0	0.89123	0	0	0	0.28865	0.59961	0.30016
ENSBTAG00000000639	APRT	0	0	0.3865	0.73359	0	0	0	0	0	0	0	-0.51143	0.73217	0.53306	0	0.65669	0.5358	0	0.49759	0	0.27332	0.45917	0.44931	0	0	0
ENSBTAG00000000640	VIMP	0	0	0.228	0.21628	0	0	0	0	0	-0.23408	-0.16485	0	0.26722	0.14119	0	0.15626	0.19781	0	0.31309	0	0.17736	0.01899	0.02388	0.16174	0	0
ENSBTAG00000000642	INTS1	0	0	-0.02036	0.28893	0.26865	0.20496	0	0.06533	0	0	0	0.10105	0.16394	0.44146	0	0.13103	0.46083	0.06203	0	0	0.16495	0.21538	0.21586	0.01078	0.07832	0
ENSBTAG00000000644	S100A5	0	0	0.21197	0	0	0	0.05963	0	0.20129	0.08086	0.32696	0	0.11824	0.0913	0.26734	0.07359	0	0	0.12463	0.22936	-0.04228	0.09626	0.09342	0	0	0.01288
ENSBTAG00000000647	SELO	0	0	-0.0987	0.12188	0.4342	0.32529	0	0.18879	0.02342	0	0.06898	0.18282	0.02145	0.20554	0.05248	0.07296	0.22783	0.31523	0	0.07398	0	0.05425	0.05611	0	0.31657	0.10877
ENSBTAG00000000650	TUBGCP6	0	0	0	0.00386	0.44002	0.27841	0	0.13456	0	0	0	0.19824	0	0.16897	0.04034	0	0.22793	0.31652	0	0.0064	0.03616	0	0	0	0.29699	0.09591
ENSBTAG00000000653	PPP1R16B	-0.36318	0	0	0.63857	-0.40749	-0.21837	-0.12947	0	-0.14809	-0.1282	-0.09901	0	0.83105	0.34412	0	0	0.38876	-0.64887	0.64913	-0.20128	0.29278	0	0	0	-0.56218	0
ENSBTAG00000000655	MIPOL1	0.26668	0.23515	0.09686	0	0.22888	0	0.42125	0.09266	0.28444	0.40867	0.34187	0	0	0	0.16106	0	0	0.10238	0	0.14725	0.11699	0	0	0	0.196	0.27683
ENSBTAG00000000656	BT.45162	0	0	0	0.18328	0.30231	0.08107	0.1558	0	0.38326	0.22048	0.29664	0	0.19447	0	0.36897	0.19818	0.11667	0	0.15959	0.35586	0.01747	0	0	0.10266	0.22347	0
ENSBTAG00000000658	KIAA1875	0	-0.20478	0.16019	0.2018	0.00044	0	0	0	0	0	0	0	0.27085	0.10937	0	0.32238	0.22672	0	0.08034	0	0.15574	0	0	0	0	0
ENSBTAG00000000660	BT.28502	0	0.20224	0	0	0.54188	0.24854	0.25739	0.07995	0.74389	0.35422	0.70521	0.03399	0	0	0.93875	0	0	0.15079	0	0.87842	0	0	0	0.39174	0.55215	0.18317
ENSBTAG00000000662	TCF20	0	0	0.15881	0.34885	0	0	0	-0.24391	0	0	0	0	0.41838	0.18409	0	0.42941	0.33148	0	0.18409	0	0.22358	0.0681	0.06192	0	0	0
ENSBTAG00000000666	GHDC	0	0.12887	0	0	0.35375	0.27284	0	0.07434	0.04035	0	0.02125	0.41344	0	0	0.15684	-0.3078	0	0.45307	0	0.17208	-0.01081	0.01965	0.02714	0.16319	0.31585	0.02296
ENSBTAG00000000668	SLC22A5	0.34042	0.50532	0	0	0.55569	0.21355	0.54311	0.40927	0.72671	0.61569	0.63567	0.44242	0	0	0	0	0	0.61358	0	0.62057	0	0	0	0.35427	0.71538	0.38591
ENSBTAG00000000670	RRP9	0	0	0.02749	0.25109	0	0	0	0	0	0	0.02573	0	0.27087	0.2853	0	0.21383	0.31653	0	0.1494	0	0	0.37801	0.37488	0	0	0
ENSBTAG00000000672	MGC143209	0	0	0.27951	0.1142	0	-0.14453	0	0	0	0	0	0	0.19903	0.11623	-0.06664	0.2442	0	0	0.08794	0	0.12636	0.07133	0.06702	-0.14894	-0.21569	0
ENSBTAG00000000675	PGS1	0	-0.56453	0.50258	0.73328	0	0	0	0	0	0	0	0	0.79075	0.43459	-0.29446	0	0	-0.50821	0.53007	-0.34079	0	0	0.08575	0	-0.51614	0
ENSBTAG00000000676	BT.21872	0.39957	0.11774	0	0	0	0	0.45002	0	0.40384	0.53124	0.25227	0.05622	0	0	0.16521	0	0	0.21173	0	0	0	0	0	0.22147	0.21491	0.02425
ENSBTAG00000000678	BT.67516	0.20648	0	0.26695	0	0	0	0.14199	0	0.00541	0.08502	0	0	0.0386	0	0	0.07825	0	0	0.18203	0	0.07837	0	0	0.044	0	0.05937
ENSBTAG00000000679	BT.57470	0.18546	0.25765	0	-0.26269	0.28432	0.15623	0	0.30074	0	0	0	0.52283	0	0	0	0	0	0.33074	0	0.10136	0	0	0	0.21124	0.28318	0.19307
ENSBTAG00000000682	RAPGEF6	0	0	0.36994	0.16703	0	0	0	0	0	0	0	0	0.31502	0.09612	0	0.3836	0.11167	0	0.24446	0	0.21692	0	0	0	0	0
ENSBTAG00000000684	ARHGEF10L	0	0	0	0.04607	0.02165	0	0	0.06297	0	0	0	0	0.0587	0	0	0.09997	0.05334	0.13408	0	0	0	0.10369	0.09804	0	0	0
ENSBTAG00000000686	NANP	0.29961	0.24792	0	0	0.17212	0.00179	0.25477	0.09148	0.15674	0.20052	0.16709	0.19922	0	0.01772	0.02249	0	0	0.21076	0	0.09743	0	0.07162	0.07231	0.01908	0.26526	0.25671
ENSBTAG00000000687	WDR51B	0.50526	0.62788	0	0	0.28991	0.14679	0.50438	0.3109	0.50581	0.50287	0.52001	0.24224	0	0	0.49619	0	0	0.36167	0	0	0	0	0	0.24115	0.58103	0.47703
ENSBTAG00000000693	BT.105130	0	0	0.18407	0.18899	0	0	0	0	0	0	0	0	0.26302	0.0069	0	0.27121	0.14148	0	0.17097	0	0	0	0	0	0	0
ENSBTAG00000000694	TAF10	0	0	0.51766	0	0	0.02175	0	0	0	0	0	0	0.689	0.51394	0	0.57022	0.54943	0	0.46891	0	0.29529	0.0375	0.03039	0	0	0
ENSBTAG00000000696	ILK	0.03111	0	0.22132	0	0	0.00503	0.24124	0	0.15412	0.24217	0.08401	0	0.03471	0.1539	0	0.1172	0.14174	0	0.024	0.02268	0.13261	0	0	0.13126	0.12038	0.04713
ENSBTAG00000000697	RRP8	0	0	0.54153	0.13076	0	0	0.0182	0	0	0.03305	0	0	0.22141	0.46059	0	0.34485	0.34803	0	0.17501	0	0.33191	0	0	0	0	0
ENSBTAG00000000703	ST6GAL2	0	0	0	0.25753	0.17801	0.07298	0	0.10164	0	0	0.00199	0.12454	0.22204	0.19266	0.03285	0	0.0032	0.0078	0.0608	0.04844	0.14249	0	0	0	0.12129	0.0176
ENSBTAG00000000704	GUSB	0	0.36952	0	0	0.45674	0.2287	0.15224	0	0.28016	0.17651	0.18668	0.58319	0	0	0.27683	0	0	0.57087	0	0.32377	0	0	0	0.30131	0.57817	0.29418
ENSBTAG00000000705	COX7A2L	0.10285	0.37154	0	0.07363	0	0	0	0.21917	0	0	0	0.20618	0.04463	0	0	0	0	0.18101	0.15478	0	0	0	0	0	0	0.27712
ENSBTAG00000000706	ADAMTS1	0.14177	0.36418	0.0179	0	0.13243	0.14062	0.6874	0	0.71397	0.69608	0.76965	0	0	0	0.53954	-0.09053	-0.19522	0	0	0.56204	0	0	0	0	0.16627	0.28075
ENSBTAG00000000710	PIP5K1C	0	0	0.10296	0.13111	0	-0.19484	0	0	0	0	0	0	0.16458	0.16407	0	0.21141	0.17046	-0.01412	0	0	0.25727	0	0	0	0	0
ENSBTAG00000000711	NDRG1	0	0	0.24946	0.34932	0	0	0	0	0	0	0	0	0.45467	0.16236	0	0.4268	0.26705	0	0.27581	0	0	0.22933	0.22648	0	0	0
ENSBTAG00000000712	FBXW2	0.0866	0	0.26943	0.03623	0	0	0	0	0	0	0	0	0.08474	0.25472	0	0.02629	0.1528	0	0.08021	0	0.37115	0.22999	0.22131	0	0	0
ENSBTAG00000000713	AGFG2	0.10755	0.32533	0	0	0.32081	0.29069	0.40766	0	0.56478	0.45199	0.53277	0.08667	0	0	0.52681	0	0	0.25478	0	0.54988	-0.12973	0	0	0.20887	0.4059	0.20306
ENSBTAG00000000717	PPAP2C	0.05167	0.09068	0	0	0.16923	0.09088	0.43207	0	0.70841	0.51373	0.58615	0	0	-0.12803	0.5823	0	0	0.0304	0	0.62665	-0.12835	0.08411	0.10552	0.40896	0.31775	0.02106
ENSBTAG00000000720	CTSL1	0.51216	0.34512	0	-0.28903	0	0.04711	0.7566	0.05735	0.52495	0.71318	0.5499	0	-0.22423	0	0.14276	0	0	0.01202	0	0.25175	0	0	0	0	0.12758	0.15031
ENSBTAG00000000721	GPATCH1	0.09568	0.17837	0	0	0.01203	0	0.05074	0.00982	0	0.0343	0	0.12861	0	0	0	0	0	0.17842	0	0	0.02724	0.07903	0.0811	0.01381	0.10277	0.12421
ENSBTAG00000000730	GCG	0.16607	0	0.04931	0.17275	0	0.00818	0.15798	0	0.05664	0.18978	0.03874	0	0.27891	0.05772	0	0.28462	0	0	0.02947	0	0.12146	0	0	0	0	0
ENSBTAG00000000731	BT.31782	0	0	0.39757	0.56414	0	0	0	0	0	0	0	0	0.59918	0.38229	0	0.64275	0.28672	0	0.29451	-0.34501	0	0.248	0.23767	0	0	0
ENSBTAG00000000735	BCL2A1	0	0	0.54925	0.75765	0	0	0	0	0	0	0	0	0.89849	0.29046	0	0.81651	0.37107	0	0.73911	0	0.33104	0	0	0	0	0
ENSBTAG00000000736	LRP8	0.02076	0	0	0.11178	0.12652	0	0	0.19391	0	0	0	0.41924	0.06158	0.0216	0	0	0	0.14613	0.00168	0	0.02885	0	0	0	0	0
ENSBTAG00000000742	BT.24748	0.52152	0.39451	0	0	0	0	0.91483	0	0.57324	0.88236	0.53079	0	0	0	0.05555	0	0	-0.01502	0	0.14588	0	0	0	0	0.06434	0.27375
ENSBTAG00000000744	DCTN6	0.30141	0.32608	0	-0.15857	0.07052	0.13185	0.1566	0.20279	0.04249	0.04785	0.11489	0.13747	0	0	0.05041	0	0	0.08105	0	0.12185	0	0.15629	0.1574	0	0.20042	0.19672
ENSBTAG00000000745	AQP1	0	0	-0.01154	0.27041	0.06242	0.08163	0	0.19123	0	0	0	0	0.1772	0.18133	0	0.19619	0.09048	0	0.02625	0	0.07031	0	0	0	-0.05774	0
ENSBTAG00000000746	BT.6431	0	0	0.23531	0.32003	0	0	0	0	0	0	0	0	0.37773	0.18656	0	0.41358	0.25692	0	0.19442	0	0.16024	0.07357	0.05829	0	0	0
ENSBTAG00000000748	GAR1	0.37913	0.18264	0.12068	0	0.03274	0.18951	0.197	0.11003	0	0.11405	0	0	0	0.12867	0	0	0.04447	0	0.06181	0	0	0	0	0	0.05076	0.31222
ENSBTAG00000000752	BT.28541	0.10168	0	0	0	0.54543	0.21018	0	0.28488	0	0.37923	0.61217	0.35143	0	0	0.8659	0	0	0.42063	0	0.84095	0	0	0	0	0.69576	0.29511
ENSBTAG00000000753	PIAS4	0	0	0.09495	0.45153	0	0	0	0	0	0	0	0	0.41291	0.36773	0.00554	0.39193	0.43525	0	0.24184	0	0.18617	0.33671	0.33903	0.12156	0	0
ENSBTAG00000000754	PPP2R5A	0	0	0	0.42988	0	0	0	0	0	0	0	0	0.53661	0.11768	0	0	0	-0.46649	0.35817	0	0	0	0	0	0	0
ENSBTAG00000000755	ZFR2	0	0.15045	0	0	0.33207	0.39732	0.23546	0.18534	0.52583	0.30899	0.55007	0	0	0	0.57403	0	0	0	0	0.59792	0	0	0	0	0.34822	0.09568
ENSBTAG00000000758	TMEM206	0.1078	0.39693	0	0	0.73368	0.40409	0.13115	0.37646	0	0.20811	0.48222	0.4872	0	0	0.73255	0	0	0.55424	0	0.70992	0	0	0	0.37618	0.75633	0.37019
ENSBTAG00000000759	NENF	0.22519	0.53642	0	0	0.66058	0.48168	0.0993	0.5842	0.29175	0.12077	0.30418	0.63305	0	0	0.40446	0	0	0.72211	0	0.46406	0	0	0	0.16926	0.73255	0.44848
ENSBTAG00000000764	GIPC1	0	0.35249	0	0	0.5042	0.22046	0.40875	0.60566	0.54721	0.46858	0.55319	0.42596	0	0	0.42185	0	0	0.604	0	0.49196	0	0.03142	0.04247	0	0.6146	0.32397
ENSBTAG00000000770	PGM2L1	0.21884	0.50977	0	0	0.4079	0.10719	0.36669	0.23921	0.61893	0.43919	0.54625	0.34011	0	0	0.6838	0	0	0.51719	0	0.65655	0	0	0	0.41286	0.55143	0.33263
ENSBTAG00000000771	BT.100877	0	0	0.59634	0.67816	0	0	0	0	0	-0.20022	-0.24283	0	0.81433	0.40306	0	0	0.47864	0	0.66168	0	0.35597	0	0	0	0	0
ENSBTAG00000000773	TTC9C	0.13941	0.29311	0.00841	0.03694	0	0	0	0.08867	0.10001	0.09814	0.10123	0	0.10931	0	0.20466	0.07068	0	0	0.21801	0.17668	0	0	0	0.07819	0.12345	0.18562
ENSBTAG00000000781	HIP1	0	0	0.36627	0.33629	0	0	0	0	0	0	0	0	0.35017	0.50978	0	0.32277	0.55362	0	0.16379	0	0.51483	0	0	0.04763	0	0
ENSBTAG00000000782	KDR	0.06275	0.11889	0	0	0	-0.01876	0.17806	0	0.10466	0	0	0	0.0552	0	0.11337	0.12909	0	0.0489	0.08106	0.04068	0.03889	0	0	0.01284	0.21048	0.19571
ENSBTAG00000000784	BT.89705	0.1339	0.52449	0	0	0.34593	0.09262	0	0.47857	0	0	0.04251	0.50477	-0.47848	0	0.09773	0	0	0.52219	0	0.11549	0	0	0	0	0.30085	0.40848
ENSBTAG00000000785	PASK	0.1374	0.3145	0	0	0.68122	0.4251	-0.02636	0.47136	0.22536	0.01648	0.22864	0.69268	0	0	0.37238	0	0	0.674	0	0	0	0	0	0.21617	0.70644	0.27719
ENSBTAG00000000786	NQO2	0	0	0.08225	0.3675	0	0	0	0	0	0	0	0.02819	0.38321	0.00339	0	0.2861	0.09189	0	0.30599	0	0.00707	0.16932	0.15644	0	0	0
ENSBTAG00000000789	PPP1R7	0.00286	0.32318	0	0	0.57387	0.29374	0	0.38992	0.23231	0	0.18133	0.46878	0	0	0.44293	0	0	0.43196	0	0.42174	0	0	0	0.39514	0	0.32736
ENSBTAG00000000791	BT.35938	0.20148	0.29973	0	0	0.59571	0.3346	0.1657	0.32305	0.51025	0.25207	0.43234	0.43009	0	0	0.64149	0	0	0.42804	0	0.67114	-0.17579	0	0	0.37291	0.76969	0.31899
ENSBTAG00000000792	AJAP1	0	0	0.09218	0.21849	0	0	0	0	0	0	0	0	0.10448	0.22374	0	0.09839	0.11981	0	0	0	0.18508	0.53501	0.53257	0.01243	0	0
ENSBTAG00000000795	NMNAT2	0.16079	0.26734	0	0	0.50673	0.16416	0.15628	0.56436	0.29038	0.2076	0.35414	0.28738	0	0	0.36343	0	0	0.58877	0	0.34901	0	0	0	0	0.60831	0.14675
ENSBTAG00000000797	MRPL9	0.27599	0.64174	0	0	0.53359	0.29949	0.16638	0.48212	0.27738	0.17547	0.2803	0.60181	0	0	0.39582	0	0	0.67904	0	0.42837	0	0	-0.11186	0.24982	0.68964	0.4893
ENSBTAG00000000799	BT.35115	0.38588	0.53198	0	0	0.21965	0	0.16527	0.28269	0.00033	0.12896	0	0.57533	0	0	0	0	0	0.59065	0	0	0	0	0	0.0912	0.31488	0.33057
ENSBTAG00000000801	BT.76599	-0.14381	0	0	0	0	0	0	0	0	0	0	0.04453	0	0.08833	0	-0.12505	0.01903	0	0	0	0	0.34559	0.34459	0.10765	0	0
ENSBTAG00000000802	LYVE1	-0.03628	0	0	0	0	0.24844	0.0635	0.21501	0.59358	0.22083	0.4483	0.26877	0	0	0.74841	0	0	0.39715	0	0.72422	0	0	0	0.42982	0.5603	0.08268
ENSBTAG00000000803	ZNF667	0.43341	0.46136	0	-0.40266	0.29623	0	0.21458	0.28146	0.22195	0.21809	0.14	0.5161	0	0	0.20726	0	0	0.38571	0	0	0	0	0	0.25999	0.3947	0.39499
ENSBTAG00000000804	MOB3B	0	0.17616	0.00523	0	0	0	0	0	0	0.31287	0.33285	-0.09682	0	0	0.31985	0.01928	0	0	0.07538	0.25513	0	0	0	0.1856	0.04237	0.18805
ENSBTAG00000000806	ATAD1	0	0	0.50596	0.76422	0	0	0	0	0	0	0	0	0.86593	0.22895	0	0.72793	0.37286	0	0.76039	0	0.25063	0.01803	0.00606	0	0	0
ENSBTAG00000000807	TMED3	0.10202	0	0	0	0.64501	0.28833	0.08566	0.50994	0.38218	0.1345	0.32393	0	0	0	0.50833	0	0	0.6873	0	0.50839	0	0	0	0.39157	0.67928	0.39227
ENSBTAG00000000808	COX14	0.13374	0.30731	-0.08955	0	0.02206	0.14089	0	0.07072	0	0	0.00723	0.21658	0	0	0.02369	0	0	0.01029	0	0.04937	0	0.17841	0.17938	0.05394	0.07086	0.23642
ENSBTAG00000000809	IRX1	0.43535	0.34535	0	0	0	0	0.88678	0.03892	0.67221	0.89939	0.60771	0	0	0	0.19626	0	0	0.0016	0	0.28839	0	0	0	0.0805	0.14059	0.21125
ENSBTAG00000000810	COPE	0	0	0	0.19694	0.44921	0.33796	0	0.34971	0	0	0	0.42308	0.03383	0.20431	0.03911	0	0.24276	0.33893	0.01992	0.05924	0	0.05627	0	0.08729	0.31095	0.03984
ENSBTAG00000000811	BT.61505	0	0	0.05141	0.16812	0.21189	0.05211	0	0.0779	0	0	0.0271	-0.15175	0.09632	0	0.02487	0.14373	0.24901	0.0093	0	0.01854	0	0.46335	0.4578	0	0	0
ENSBTAG00000000813	HOMER3	0	0	0	0.03001	0.35657	0.11116	0	0.29157	0	0	0	0.19364	0	0.16411	0	0	0.19315	0.38526	0	0	0	0.1975	0.19853	0	0.25651	0.05811
ENSBTAG00000000815	EPHA2	0.23421	0	0	0	0.34521	0.19582	0.6493	0.14024	0.71834	0.68159	0.67088	0.17224	0	0	0.45446	0	0	0.24493	0	0.52358	0	0	0	0.19599	0.42426	0.29727
ENSBTAG00000000816	PRDM1	0	-0.45217	0.44314	0.59966	0	0	-0.25874	0	-0.17692	-0.24706	-0.12305	0	0	0	-0.10054	0.65649	0.37819	0	0.54596	-0.15884	0.30245	0	0	0	0	0
ENSBTAG00000000819	RFX3	0	0	0.09318	0	0	0	0.06271	0	0	0.08682	0	0	0	0	0	0.02856	0	0	0	0	0.11304	0	0	0.00639	0	0
ENSBTAG00000000820	GNG11	0	0	0.11474	0.29056	0	0	0	0	0	0	0	0	0.34629	0	0	0.3465	0.06482	0	0.20642	0	0.08986	0.20736	0.20159	0	0	0
ENSBTAG00000000821	GPR137C	0	0	0.27539	0.21612	0.01451	0	0	0	0	0	0	0	0.20488	0.15794	0	0.1171	0.13291	0.03449	0.12639	0	0.18985	0.11004	0.10557	0	0	0
ENSBTAG00000000824	TSEN54	0.00547	0	0	0	0.23677	0.13838	0.2242	0.15987	0.33141	0.30838	0.2424	0.07768	0	0	0.19439	0	0.0609	0.29802	0	0.26323	0	0	0	0.23886	0.41405	0.04131
ENSBTAG00000000825	MRPS26	0.04224	0.26536	0	0	0.64743	0.45907	0.2249	0.429	0.46547	0.27768	0.49646	0.28112	0	0	0.51519	0	0	0.53887	0	0.54448	0	0.04101	0.0529	0.11726	0.68494	0.29239
ENSBTAG00000000828	CAPN6	0.60389	0.22862	0	0	0	0	0.64049	0	0.33898	0.59816	0.2266	0	0	0	0	0	-0.21857	0	0	0.06757	0	0	0	0.02038	0.07805	0.12202
ENSBTAG00000000829	CARKL	0.23283	0.40555	0	0	0.52427	0.29798	0.15778	0.38084	0.32918	0.20601	0.25263	0.5799	0	0	0.32528	0	0	0.70622	0	0.37779	0	0	0	0.26587	0.56519	0.30059
ENSBTAG00000000831	CTNS	0	0	0	0	0.02252	0.02928	0.03404	-0.0108	-0.14655	0	0	0.39859	0	0	0	0	0	0	0	0	0	0.06083	0.06555	0.15715	0	0.05493
ENSBTAG00000000833	TAX1BP3	0.07911	0	-0.00343	0.014	0	0	0	0	0	0	0	0.17704	0	0.03024	0	0	0.10299	0	0	0	0.15149	0	0	0.08008	0	0
ENSBTAG00000000835	BT.29499	0.34811	0.34369	0.09474	0	0	-0.02821	0	0	0.16161	0.44864	0.21908	0	0.07776	0	0	0.12412	0	0	0.06155	0	0	0	0	0	0	0.27502
ENSBTAG00000000836	BT.87815	0.5094	0.38428	0	0	0	0	0.91874	0.03081	0.57223	0.88136	0.54113	0	0	0	0.05828	0	0	0	0	0.15144	0	0	0	0	0.079	0.26801
ENSBTAG00000000837	PARP1	0.19913	0.49817	0	0	0.70742	0.3418	0.22721	0.44951	0.54968	0.30915	0.50635	0.5183	-0.70604	0	0.69652	0	0	0.67202	0	0.66522	0	0	0	0.33467	0.76551	0.41078
ENSBTAG00000000838	BT.49778	0	0.1146	0	0	0	-0.00988	0	0.04212	0	8e-05	0	0.09164	0	0	0.05056	0	0	0.28755	0	0	0	0	0	0	0.13001	0.01421
ENSBTAG00000000841	LZTS1	0	0.04276	0.18582	0.06439	0	-0.03753	0.41702	0	0.25128	0.37336	0.30836	0	0.09352	0.18213	0	0.08699	0.03539	0	0.01239	0	0.00689	0.09897	0.09569	0	0	0
ENSBTAG00000000842	UBASH3B	0.12927	0.1709	0	0	0.5816	0.25972	0	0.32555	0.18809	0.0356	0.11993	0.54305	0	0	0.2927	0	0	0.57305	0	0.28571	0	0	0	0.27889	0.59033	0.18704
ENSBTAG00000000845	BT.104271	0	0	0.22637	0.47499	0	0.05547	0	0	0.03765	0	0.07676	0	0.50941	0.21944	0.07149	0.52458	0.14476	0	0.4274	0.06702	0.12062	0	0	-0.13997	0	0
ENSBTAG00000000848	SNRNP200	0	0	0	0.28545	0.0842	0.10599	0	0	0	0	0	0.04339	0.21827	0.25518	0	0.2308	0.36361	0	0	0	0.21213	0.2974	0.29211	0.00996	0	0
ENSBTAG00000000851	CYP20A1	0.35309	0.59448	0	0	0.35099	0.19196	0.14536	0.369	0.21653	0.13094	0.21613	0.50482	0	0	0.32937	0	0	0.50987	0	0.33091	0	0	0	0.2099	0.46497	0.41956
ENSBTAG00000000854	BT.91470	0.19903	0	0.00892	0.20717	0	0	0	0.12586	0	0	0	0	0.31052	0	0	0.25557	-0.14298	0	0.26454	0	-0.14674	0	0	0	0	0
ENSBTAG00000000855	NXN	0.39342	0.57984	-0.56275	0	0.46548	0.24242	0.36859	0.59426	0.32702	0.38424	0.33823	0.62309	0	0	0.19338	0	0	0.7014	0	0.26476	-0.43233	0	0	0	0	0.40219
ENSBTAG00000000856	FBXL6	0.07241	0.417	0	0	0.56723	0.47619	0.26289	0.30193	0.47861	0.30494	0.49547	0.2807	0	0	0.58703	0	0	0.4514	0	0.6024	-0.16852	0.03629	0.05263	0.213	0.66307	0.39306
ENSBTAG00000000857	GPR172B	0	0.03325	0	0	0.42103	0.19843	0	0.19984	0.06985	0	0.09107	0.25133	0	0	0.17837	0	0	0	0	0.14244	0	0.259	0.2642	0.13985	0	0.01108
ENSBTAG00000000869	RNF219	0.23854	0.28671	0	0	0.06804	0	0	0.10859	0.20016	0.1471	0.09755	0.25878	0	0	0.24887	0	0	0.20452	0	0.26302	0	0.19837	0.2115	0.39781	0.22854	0.1819
ENSBTAG00000000871	TRIM27	0	0	0.14696	0.31345	0	0	0	0	0	0	0	0	0.36684	0.20923	0	0.30877	0.42049	0	0.1232	0.02259	0.19218	0	0	0.0464	0	0
ENSBTAG00000000873	BT.26578	0	0	0.54711	0.57742	0	0	0	0	0	0	0	0	0.70912	0.4315	0	0.59482	0.48664	0	0.48766	0	0	0	0	-0.16249	0	0
ENSBTAG00000000874	CAST	0	0.01246	0.21912	0	0	-0.22495	0	0	-0.05784	0	-0.07351	0	0.1398	0	0	0.16823	0.02065	0	0.09073	0	0.11385	0	0	0	-0.23793	0
ENSBTAG00000000878	BT.55953	0	0	0.2787	0.15268	0	0	0	0	0	0	0	0	0.27277	0.07944	0	0.31014	0.13906	0	0.17504	0	0	0	0	0	0	0
ENSBTAG00000000879	BT.97625	0.22884	0.38047	0	0	0.29802	0.3775	0.29879	0.39016	0.3302	0.26381	0.4197	0.15696	0	0	0.30096	0	0	0.28589	0	0.37198	0	0.1605	0.1675	-0.01777	0.38253	0.29882
ENSBTAG00000000880	MGC133692	0.30499	0.45416	0	0	0	0	0.17176	0	0	0.07471	0	0.0459	0	0	0	0	0	0.03728	0	0	0	0	0	0.08301	0.01101	0.27728
ENSBTAG00000000888	SPTA1	0	0	0.09615	0	0	0.13819	0	0	0.01615	0	0	0.07255	0.19088	0.31468	0.0962	0.18761	0.12793	0	0.26148	0.09153	0.10505	0	0	0.33483	0	0.04035
ENSBTAG00000000894	PGK1	0.07913	0.08926	0.09134	0.17116	0	0	0	0	-0.09093	0	0	0	0.20007	0	0	0	0	0	0.37358	0	0	0	0	0.11196	0	0.06924
ENSBTAG00000000895	TAF9B	0	0.15768	0	0	0.05512	0	0.10563	0	0	0	0	0	0	0	0.11947	0	0	0.22203	0	0.0315	0	0.01622	0.01808	0.08348	0.09938	0.05289
ENSBTAG00000000898	F2RL2	0.34776	0.47607	0	-0.541	0.60031	0.25482	0.31316	0.22229	0.55292	0.35747	0.46634	0.46638	0	0	0.62678	0	-0.34347	0	0	0.61198	-0.21935	0	0	0.34151	0.66223	0.44334
ENSBTAG00000000899	TMEM17	0.43986	0.50698	0	0	0.46454	0	0.40805	0.30361	0.38905	0	0	0.40133	0	0	0.29527	0	0	0.49694	0	0.31553	0	0	0	0	0.55697	0.44513
ENSBTAG00000000900	LRRC8C	0	0	0.13797	0	0	0	0.16108	0	0.07835	0.18541	0.06495	0	0.18773	0	0.01761	0.22305	0	0	0.12387	0	0.01026	0	0	0	0	0
ENSBTAG00000000902	OGT	0	0	0.16022	0.21249	0	0	0	0	0	0	0	0	0.20693	0	0	0.32031	0.07867	0	0.18153	0	0.19772	0	0	0	0	0
ENSBTAG00000000905	RAB6B	0	0	0.16342	0	0	0.10625	-0.10972	0	0.28019	0	0.2729	0	0.19169	0	0.45426	0.2089	0.23241	0	0	0.3986	0.21359	0.13843	0.14457	0.17027	0	0
ENSBTAG00000000910	SLC6A7	0	0	0	0.15492	-0.08503	0	0	0	0	0	0	0.20257	0.01852	0	0	-0.01705	0.02395	0.05761	0.09283	0	-0.13622	0.72384	0.72363	0	0	0
ENSBTAG00000000911	UBE2H	0	0	0.24968	0.38229	0.04771	0.03289	0	0	0	0	0.02738	0	0.4352	0.19895	0.25732	0.43539	0.35191	0	0.26713	0.18531	0.07468	0	0	0.04541	0	0
ENSBTAG00000000913	UQCR10	0.22809	0.44999	0	0	0.39041	0.22539	0.02418	0.45256	0.0434	0	0.13647	0.42076	0	0	0.22516	0	0	0.37413	0	0.2165	0	0.04926	0.05279	0.01596	0	0.39848
ENSBTAG00000000917	BMP1	0.03681	0	0	0.01402	0.1549	0	0	0.05714	0.07405	0.01523	0.08356	0	0.01938	0.09537	0.04557	0	0.13095	0	0.00505	0.04651	0	0	0	0	0.0928	0
ENSBTAG00000000918	BT.32415	0	0.26627	0	0	0.28283	0.07036	0	0.08459	0	0	0	0.40115	0	0	0.00157	0	0	0.38773	0	0	0	0	0	0.09105	0.13741	0.20605
ENSBTAG00000000919	HEY2	0	0.04223	0.10198	0	0	0	0	0	0.002	0.06308	0.01652	0	0.02363	0	0.01614	0.12084	0	0	0	0	0.13214	0.10479	0.10048	0	0	0
ENSBTAG00000000920	DNAH17	0	0	0.39855	0.59835	0	0	0	0	0	0	0	0	0.77655	0.18606	0	0.78426	0.23936	0	0.59995	0	0.24624	0	0	0	0	0
ENSBTAG00000000925	GLT8D2	0.03416	0.07379	0	0	0.21335	0.14671	0.2846	0.04925	0.63418	0.38406	0.587	0.00848	0	0	0.70667	0	0	0	0	0.65819	0	0	0	0.40154	0.30485	0.11848
ENSBTAG00000000928	SPECC1	0.09128	0	0	0	0.03108	0.0279	0	0	0	0	0	0.35934	0	0	0	0	0	0.0919	0.07881	0	0.11692	0	0	0.24005	0.0076	0
ENSBTAG00000000933	BT.37395	0	0.13437	0	0	0.4242	0.23773	0	0.13849	0.28977	0.03003	0.18982	0.44796	0	0	0.43616	-0.37246	0.00239	0.35892	0	0.4477	0.03137	0	0	0.45704	0.44836	0.1214
ENSBTAG00000000937	SSFA2	0	0	0.63436	0	0	0	-0.32278	0	0	-0.31788	-0.35748	0	0.71393	0.5379	0	0.67106	0.56423	0	0.49964	0	0.45628	0.10915	0.09763	0	0	0
ENSBTAG00000000939	KIF16B	0.28978	0	0.14672	0.19638	0	0	0.08069	0	0	0	0	0	0.19265	0.08084	0	0.16544	0.12273	0	0.12272	0	0.16637	0.09395	0.08293	-0.28239	-0.216	0
ENSBTAG00000000940	TBCC	0.03894	0.31501	0.10659	0	-0.23959	-0.06859	0.16234	0.16523	0	0.09178	0	0	-0.006	0	0	0.03596	0	0.11633	0.00958	0	0	0	0	0	0	0.12679
ENSBTAG00000000941	PLEKHB2	0.26347	0.13534	0.04529	0	0	0	0	0.09866	-0.34469	-0.21	-0.33884	0.11346	0	-0.12457	0	0	0	0.00725	0.12913	0	0	0	0	0	0	0.08739
ENSBTAG00000000942	SIPA1L2	0.20436	0.09795	0	0	0.40044	0.30286	0.10479	0.1449	0.26498	0.15169	0.19711	0.25599	0	0	0.27454	0	-0.13673	0.21564	0	0	0.04944	0	0	0.15386	0.43652	0.15461
ENSBTAG00000000943	ZNF286A	0.42869	0.53314	0	0	0.22055	0	0.55395	0	0.40462	0	0	0.18208	0	0	0.20012	0	0	0.47069	0	0	0	0	0	0.00897	0.43962	0.40418
ENSBTAG00000000945	BT.8228	0.49036	0.41674	0	0	0	0	0.90937	0.07676	0.60581	0.8919	0.59623	0	0	0	0.11245	0	0	0.04397	0	0.22092	0	0	0	0	0.10989	0.26801
ENSBTAG00000000946	KIAA1609	0	0.086	0	0	0.32418	0.01155	0	0.09566	0.15363	0.03827	0.12208	0	0	0	0.24865	0	0	0.3419	0	0.17488	-0.13208	0.0749	0.08144	0.18735	0.25645	0.05937
ENSBTAG00000000948	RAB2A	0.03101	0.395	0	0	0	0	-0.00056	0.11711	0.03477	0	0.04879	0.13198	0	-0.24525	0.13504	0	0	0.06145	0	0.15522	0	0	0	0.1553	0.01477	0.18196
ENSBTAG00000000949	DNAJC9	0.03589	0.22955	0	0	0.39794	0	0.121	0.26261	0.50122	0.26861	0.36419	0.35205	0	0	0.63103	0	0	0.35598	0	0.5893	0	0	0	0.551	0.49435	0.15397
ENSBTAG00000000950	MRPS16	0.06295	0.27458	0	0	0.37684	0.4109	0.10441	0.34768	0.25699	0.08821	0.25793	0.41627	0	0	0.29783	0	0	0.40371	0	0.33568	0	0.18241	0.19445	0.31439	0.45355	0.22579
ENSBTAG00000000954	BT.56234	0.09258	0	0.42523	0.10863	0	0	0	0	0	0	0	0	0.2041	0.32252	0	0.16354	0.12726	0	0.06038	0	0.32631	0	0	0	0	0
ENSBTAG00000000957	BT.27095	0	0	0.52892	0.75768	-0.39968	0	0	0	0	0	0	0	0.86442	0.24355	0	0.73827	0.41908	-0.55421	0.76424	0	0.25468	0	0	0	0	0
ENSBTAG00000000959	BT.42406	0	0	0	0	0	0.04756	0	0	0	0	0	0.13596	0	0.0549	0	0	0.04579	0.14682	0	0	0.16349	0.42717	0.4257	0	0.17247	0
ENSBTAG00000000961	NEURL2	0	0	0	0.38507	0	0	0	0	0	0	0	0	0.40373	0.4092	0	0.43086	0.33135	0	0.32582	0	0.28765	0.21581	0.21013	0	0	0
ENSBTAG00000000962	STAP1	0.24996	0.48952	0	-0.60158	0.41642	0.2559	0.148	0.26098	0.23531	0.12568	0.23218	0.46952	0	0	0.34489	0	0	0.49919	0	0.33837	0	0.08355	0.09765	0.30733	0.51316	0.41559
ENSBTAG00000000963	BT.82078	0	0.00323	0.0646	0	0.0327	0.11025	0	0	0	0	0	0.02644	0	0.23107	0	0	0.06757	0.00191	0	0	0.12869	0.27537	0.27784	0.08898	0	0.07879
ENSBTAG00000000964	FCRL5	0	0.01264	0.08015	0	0	0	0	0	0	0.01385	0	0	0.05466	0	0	0.13944	0.01278	0.02653	0.01448	0	0.0275	0	0	0	0	0
ENSBTAG00000000965	TNNI3K	0	0.0483	0.0529	0.15951	0.11707	0.64002	0.14346	0.12037	0.22133	0.13306	0.3302	0	0	0.1839	0.2334	0.04094	0.20709	0	0	0.32528	0	0	0	0	0.12924	0.10463
ENSBTAG00000000966	BT.59291	0.40176	0	0	0	0	0	0.30489	0	0.21671	0.3221	0.08181	0	0	0	0	0	0	0	0.15843	0.01858	0	0	0	0.19834	0.07051	0.00257
ENSBTAG00000000967	BT.28783	0.14162	0.34249	0	0	0	0.21995	0.11076	0.59548	0.13178	0.11825	0.217	0.41994	0	0	0	0	0	0.66792	0	0.20023	0	0.23404	0.23496	0	0.67557	0.33821
ENSBTAG00000000970	BT.58425	0.07973	0	0.16183	0.05117	0	0	0	0	0.02716	0	0	0	0.09644	0	0.00189	0.18376	0	0	0.08854	0	0	0	0	0.04614	0	0
ENSBTAG00000000973	KCNJ15	0	0	0.53698	0.67342	0	0	0	0	0	-0.07684	-0.12311	0	0.81788	0.31615	0	0.7141	0.41282	0	0.67239	0	0.33215	0	0	0	0	0
ENSBTAG00000000974	IARS	0.37661	0.14812	0	0	0	0	0.52191	0	0	0.45317	0.25071	0	0	0	0.02828	0	0	0	0	0.05911	0	0.48989	0.49243	0	0	0.08052
ENSBTAG00000000979	C27H8ORF40	0.18712	0.38119	0	0	0	0.01514	0.26917	0	0.08676	0.201	0.12021	-0.007	0	0	0.0296	0	0	0.11752	0	0	0	0.07239	0.0768	0.05358	0.12837	0.17293
ENSBTAG00000000981	KLHDC8B	-0.08527	0.08628	0	0	0.54627	0.43812	0.05725	0.06811	0.41607	0.10177	0.35511	0.19328	0	0	0.57095	0	0.13869	0.23317	0	0.55059	0.00984	0.00624	0.02701	0.4247	0.51738	0.20515
ENSBTAG00000000983	ABCC8	0	0	0.00602	0	0	0.12517	0	0.15722	0.01143	0.00933	0	0.10369	0	0.04205	0	0	0.11813	0.19672	0	0.03055	0	0	0	0	0.00109	0
ENSBTAG00000000985	RAB10	0.07843	0.00516	0.19947	0	0	0	0	0.10944	0	0	0	0.03553	0.12253	0.165	0	0	0.11396	0	0.2953	0	0	0	0	0	0	0.04015
ENSBTAG00000000986	USH1C	0.18861	0.29513	0	0	0.33802	0.03323	0.30211	0.19768	0.62664	0.40915	0.50432	0.249	0	-0.44906	0.71208	0	0	0.35905	0	0.66935	0	0	0	0.48293	0.54092	0.10049
ENSBTAG00000000990	PSMA2	0	0	0.46825	0.69159	0	0	0	0	0	0	0	0	0.79035	0.24006	0	0.64714	0.296	0	0.72118	0	0.20499	0	0	0	0	0
ENSBTAG00000000991	MRPL32	0	0	0.15409	0.43325	0	0.01216	0	0	0	0	0	0	0.40552	0.18997	0	0.31526	0.31747	0	0.36039	0	0.04585	0.43957	0.43314	0	0	0
ENSBTAG00000000993	N4BP2L1	0	0.15929	0.05678	0	0	-0.12038	0	0	0	0	0	0	0.05807	0	0	0	0	0.07789	0.04114	0	0	0	0	0	0	0.0397
ENSBTAG00000000998	BT.25759	0	0	0.20799	0	0	0	0.07625	0	0	0.08681	0	0	0	0.2126	0	0.11433	0.16449	0	0	0	0.14282	0.12131	0.12188	0.05296	0	0
ENSBTAG00000001000	CA13	0.39578	0.33308	0	0	0	0	0	0	0.43078	0	0	0	-0.12213	0	0	0	-0.10972	0	0.06348	0.03333	0	0	0	0.01137	0.00215	0.26544
ENSBTAG00000001001	ANKRD55	0	0	0.15398	0.30439	0	0	0	0	0	0	0	0	0.34512	0.15699	0	0.42128	0.11924	0	0.08095	-0.23031	0.14451	0.04818	0.03963	0	0	0
ENSBTAG00000001002	TCF7	0	0.1141	0	0	0	0	0.12742	0	0.04391	0.14386	0.04116	0	0	-0.23732	0	0.01582	0	0	0	0	0	0	0	0	0.03363	0.02034
ENSBTAG00000001003	CKMT2	0	0.07452	0	0	0.22499	0.05779	0.24389	0.06461	0.47285	0.29496	0.50067	0	0	0	0.51283	0	0	0.02728	0	0.50434	0	0	0	0.27391	0.30756	0.11527
ENSBTAG00000001004	BT.54007	0	0.00075	0.13127	0	0	-0.04355	0	0	0	0.03164	0	0	0.05485	0	0	0.15267	0.00826	-0.00155	0	0	0.19517	0	0	0	0	0
ENSBTAG00000001005	BT.88981	0.27846	0.43369	0	0	0.29581	0.07154	0.2582	0.12279	0.45731	0.31018	0.32151	0.4141	0	0	0.53708	0	0	0.39374	0	0.49582	0	0	0	0.57187	0.43302	0.31713
ENSBTAG00000001007	SLC25A43	0.24393	0.14858	0	0	0.18728	0	0	0.06112	0	0	0	0.26981	0	0	0	0	0	0.19493	0	0	0	0	0	0.10305	0.27051	0.1812
ENSBTAG00000001009	HCLS1	0	-0.51119	0.51475	0.45969	0	0	0	0	0	-0.34424	-0.25766	0	0.56126	0.52146	0	0.53942	0.52931	0	0.35615	0	0.3406	0.06963	0.0597	0	0	0
ENSBTAG00000001013	SLC30A5	0.2735	0.12093	0	0	0	0	0.0641	0	0	0.02631	0	0	0	0	-0.0252	0	0	0	0.10605	0	0	0	0	0.08964	0	0.10382
ENSBTAG00000001014	MAPK7	0	0	0.0372	0.35779	0	0.04785	0	0	0	0	0	0	0.3037	0.4436	0	0.25849	0.47979	0	0.11113	0	0.23638	0.08372	0.08218	0	0	0
ENSBTAG00000001015	TM9SF4	0	-0.28757	0.2458	0.21038	0	0	0	0	-0.15555	0	0	0	0.25982	0	0	0	0.2791	0	0.10052	0	0.20282	0.12039	0.11525	-0.11029	-0.22167	0
ENSBTAG00000001016	NAA35	0.36951	0.5127	0	0	0.16466	0.07265	0.1551	0.08861	0.06246	0.12182	0.08044	0.21828	0	0	0.1103	0	0	0.26456	0	0.1209	0	0	0	0.01866	0.23095	0.34718
ENSBTAG00000001017	SLK	0.5688	0.37844	0	0	0	0	0.58635	0	0.42326	0.57388	0.3247	0.13276	0	0	0.20198	0	0	0.1615	0	0.23082	0	0	0	0.16104	0.15444	0.14419
ENSBTAG00000001019	GDF10	0.12627	-0.01596	0	0	0.15998	0	0	0.31275	0	0	0	0.13971	0	0	0	-0.16231	0	0.33169	0	0	0	0	0	0	0	0
ENSBTAG00000001020	AKAP3	0.00894	0.08467	0	0	0.20897	0	0.08433	0.2012	0.43652	0.26151	0.25936	0.10642	0	0	0.52989	0	0	0	0	0.44897	-0.17745	0	0	0.48831	0	0
ENSBTAG00000001021	CYP1A1	0	0	0.19492	0.08892	0	0.00512	0	0	0	0	0	0	0.07673	0.13632	0	0.06316	0.06815	0.04576	0	0	0.2115	0	0	0	0	0
ENSBTAG00000001022	AMDHD2	0.05297	0	0	0.21074	0.01243	0.14014	0.01967	0.07261	0	0	0	0.10319	0.15311	0.19297	0	0.10094	0.20779	0.04298	0.15839	0	0	0.19117	0.19175	0	0.04062	0
ENSBTAG00000001023	ZNF598	0	0	0.23825	0.57463	0	0.04161	0	0	0	0	0	0	0.54963	0.48914	0	0.46075	0.5886	0	0.30317	0	0.24113	0.22461	0.21649	0	0	0
ENSBTAG00000001026	BCMO1	0	0.24188	0	0	0	0	0	0.21638	0	0	0	0.07439	0.01864	0	0	0	0	0.18978	0.02522	0	0	0	0	0	0.02448	0.13295
ENSBTAG00000001027	SERPINH1	0	0.13767	0	0	0.3706	0.09484	0.18898	0.15473	0	0.3528	0.54709	0.08229	0	0	0.85156	0	0	0.19146	0	0.79208	0	0	0	0.58667	0.50092	0.06994
ENSBTAG00000001028	MAP6	0	0	0.01696	0.11873	-0.13091	0	0	0.02189	0	0	0	0.01155	0.1131	0.18333	0	0.15303	0.09867	0.03133	0.30397	0	0	0	0	0	-0.15167	0
ENSBTAG00000001030	BT.43678	0	-0.4301	0.34753	0.33496	-0.26011	-0.19149	-0.25337	0	0	0	0	0	0	0	0	0.45948	0.36643	-0.31493	0.23945	0	0	0.07169	0	0	-0.3523	-0.33601
ENSBTAG00000001032	BT.98113	0	0	0.33531	0.4155	0	0	0	0	-0.21287	0	0	0	0.51815	0.17005	0	0.52094	0.12796	0	0.24129	0	0.30637	0	0	0	0	0
ENSBTAG00000001035	SF1	0	0	0.38323	0.68088	-0.23839	0	0	0	-0.34115	0	0	0	0.72772	0.47165	0	0.7063	0.53489	0	0.43726	0	0.35527	0.08098	0.06926	0	-0.44964	0
ENSBTAG00000001036	HIBADH	0.23766	0.56191	0	0	0.43196	0.31174	0.10278	0.44006	0.18773	0.08885	0.22094	0.50882	-0.63284	0	0.34003	0	0	0.54634	0	0.34752	-0.3367	0	0	0.21173	0	0.43731
ENSBTAG00000001037	MAP4K2	0	0.10154	-0.12818	0	0.13038	0.00919	0.01191	0.004	0.10245	0.0624	0.11684	0	0	0	0.17201	0	0	0.20515	0	0.13164	-0.08368	0.04142	0.04504	0.04726	0.13662	0.00456
ENSBTAG00000001038	SNRPB	0	0	0	0.31296	0	0.01465	0	0	0	0	0	0	0.37076	0.36181	0	0.27943	0.37471	0	0.3155	0	0.07461	0.09233	0.08799	0	0	0
ENSBTAG00000001041	SAO	0	0.16299	0	0	0.22113	0.12275	0	0.15462	0.13056	0.01536	0.13307	0.05029	0	0	0.27676	0	0	0.05068	0	0.19334	0.06097	0	0	0.10582	0.14869	0.16852
ENSBTAG00000001042	MXD1	-0.47244	0	0.54929	0.60445	-0.44897	0	0	0	-0.22738	-0.25063	-0.18614	0	0.74819	0.46538	0	0.73412	0.44891	0	0.51015	0	0	0.05482	0.04335	0	0	0
ENSBTAG00000001043	MGC157332	0	0.18553	0	-0.17871	0.02708	0	0	0.19692	0.30367	0.09266	0.25123	0.05817	0	0	0.44962	0	0	0.09951	0	0.42995	0	0	0	0.38473	0.21045	0.06053
ENSBTAG00000001044	SUPV3L1	0.12056	0.47341	0	0	0	0.14435	0.10734	0.46452	0.27824	0.12995	0.35299	0.16055	0	0	0.40812	0	0	0.35487	0	0.37667	-0.29683	0	0	0	0.34371	0.50074
ENSBTAG00000001049	BT.89202	0	0	0	0.01763	0.12194	0.15232	0	0.15449	0.20263	0.02179	0.13383	0.00691	0	0.08671	0.35496	0.01836	0.04428	0.05957	0	0.31623	0.02114	0	0	0.2867	0.22437	0
ENSBTAG00000001050	LDLRAP1	0.25161	0.48531	0	0	0.62653	0.39364	0.10347	0.54898	0.26772	0.15606	0.2538	0.59992	0	0	0.37253	0	0	0.70771	0	0.3758	0	0	0	0.15653	0.65097	0.41752
ENSBTAG00000001051	OSCAR	0	0	0.49276	0.54417	0	0	0	0	0	0	0	0	0.66848	0.39696	0	0.65166	0.42343	0	0.41155	0	0.31413	0.18991	0.18044	0	0	0
ENSBTAG00000001055	HNRNPL	0.16206	0.18172	0	0	0	0.10716	0	0.16316	0	0	0	0.29333	0	0	0	-0.24015	0	0.28786	0	0	0.00028	0	0	0.02666	0.16379	0
ENSBTAG00000001057	ARFGAP3	0.1866	0.42107	0	0	0.22577	0	0	0.05545	0.05467	0	0	0.5084	0	0	0.13323	0	0	0.41861	0	0	0	0	0	0.30997	0.25728	0.25233
ENSBTAG00000001058	SRPK3	0	0	0	0	0.301	0.11507	0.01745	0.20903	0.08239	0.0331	0.08245	0.03102	0	0	0.11088	0	0	0.32261	0	0.08183	0	0.34018	0.34197	0.10822	0.34761	0.05756
ENSBTAG00000001059	IDH3G	0.10009	0.42163	0	0	0.42981	0.40594	0.16904	0.29646	0.22473	0.1242	0.28285	0.47173	0	0	0.31147	0	0	0.59933	0	0.34076	0	0.20835	0.21906	0.16056	0.52875	0.29444
ENSBTAG00000001060	CXCR4	0	0	0.50066	0.75867	0	0	0	0	0	0	0	0	0.81473	0.32479	0	0.76776	0.37046	0	0.71159	0	0.33804	0.03432	0.02518	0	0	0
ENSBTAG00000001061	BT.62458	0.35838	0.2256	0	0	0.19781	0.06503	0.29071	0.14761	0.34248	0.32195	0.22967	0.41528	0	0	0.19035	0	0	0.40632	0	0.2802	0	0	0	0.28994	0.41669	0.07578
ENSBTAG00000001063	BT.59423	0.31059	0.21958	0	0	0	0.04662	0.24238	0.2944	0.09574	0.23631	0.08081	0.40216	0	0	0	-0.2769	0	0.3349	0	0	0	0	0	0	0.10455	0.11663
ENSBTAG00000001066	BT.27151	0	0	0.18776	0.05158	0	0	0	0	0	0	0	0	0.06627	0.10046	0	0	0.13426	0.04567	0	0	0.13104	0.00524	0	0	0	0
ENSBTAG00000001068	ZCWPW1	0.23365	0.27506	0	0	0.44713	0.31958	0.25323	0.08128	0.4394	0.27773	0.39366	0.1504	0	0	0.57794	0	0	0.21125	0	0.51576	0	0	0	0.31704	0.54499	0.26754
ENSBTAG00000001069	TP53	-0.33085	0	0	0.07621	0.14124	0.00913	0	0.19656	0	0	0	0.06954	0.04619	0	0	0.09439	0.05179	0.16917	0	0	0	0	0	0	0.08264	0
ENSBTAG00000001074	SAYSD1	0	0.09698	-0.20247	0	0.24358	0.31307	0	0.38561	0	0	0	0.25755	0	0	0	0	0.03802	0.33584	0	0	0	0	0	0	0.24161	0.14787
ENSBTAG00000001075	BT.49430	0	0	0	0.19091	0	0	0.07173	0.1273	0	0.07661	0.04489	0	0.11428	0	-0.13032	0.06124	0.12591	-0.12118	0.0183	0	0	0	0	0	0	0
ENSBTAG00000001076	NLRP6	0	0.13679	0	0.04092	0.25647	0	0	0	0	0	0	0.35846	0	0.13091	0	0.00846	0	0.10255	0.11634	0	0.1534	0	0	0.1687	0	0.27853
ENSBTAG00000001077	OSBPL5	0.06334	0.26445	-0.40137	0	0.28579	0.12059	0.18211	0.31727	0.18955	0.19991	0.22258	0.41732	0	0	0.11072	0	0	0.52314	0	0.17442	0	0	0	0.02459	0.38659	0.14809
ENSBTAG00000001078	SRL	0.12002	0.21651	0	0	0.31789	0.09831	0	0.37538	0	0	0	0.77345	0	0	0	0	0	0.52391	0	0	0	0	0	0.10005	0.21605	0.12818
ENSBTAG00000001085	FAM20A	0	0	0	0.57364	0	0	0	0	0	0	0	0	0.52643	0.43908	0	0.45794	0.42601	0	0.48767	0	0.15278	0.23865	0.23344	0	-0.27899	0
ENSBTAG00000001086	FHL2	0.45656	0.37912	0	0	0	0.00043	0.9032	0.01024	0.55637	0.86607	0.53688	0	0	0	0.04914	0	0	0	0	0.13395	0	0	0	0	0.06079	0.26371
ENSBTAG00000001094	BT.51603	0	0	0	0	0.35969	0.0331	0.06583	0.03068	0.53321	0.18704	0.53746	0	0.01917	0	0.72673	0.01397	0	0.01244	0	0.63823	0	0	0	0.21131	0	0
ENSBTAG00000001096	PRKRA	0.08061	0.08503	0	0	0	0	0.30103	0	0.49479	0.37231	0.33591	0.03549	0	0	0.47247	0	0	0	0	0.46352	0.03561	0	0	0.63047	0.18292	0
ENSBTAG00000001097	FKBP7	0.21436	0.43626	0	0	0.41329	0.13332	0.03855	0.30083	0.29373	0.09486	0.2101	0.4598	0	0	0.48178	0	0	0.4443	0	0.43226	0	0	0	0.4417	0.52333	0.30872
ENSBTAG00000001098	BT.26062	0	0	0.40157	0	0	0	0	0	0	0	0	0	0.56126	0.08914	0	0.42923	0.14362	0	0.51895	0	0.19303	0.00509	0	0	0	0
ENSBTAG00000001099	C5H12ORF53	0	0.4584	0	0	0.12396	0.11788	0.23191	0.14732	0.19926	0.19597	0.36188	0	0	0	0.2176	0	0	0.15186	0	0.23969	-0.31499	0	0	0	0.12947	0.29252
ENSBTAG00000001100	BT.49121	0	0	0	0.03395	0	0.02141	0	0	0.05827	0	0	0	0.04098	0.15995	0	0.0277	0.04704	0.06715	0	0.00905	0.23865	0	0	-0.14727	0	0
ENSBTAG00000001102	SERPINB10	0	0	0.32702	0.65604	0	0	0	0	0	0	0	0	0.75125	0.06535	0	0.63287	0.25208	0	0.59071	0	0.23936	0	0	0	0	0
ENSBTAG00000001104	CMTM4	0	0	0.29856	0	0.00437	0	0.12193	0	0.11891	0.13692	0.19714	0	0.25873	0.34869	0.08973	0.29721	0.16837	-0.24424	0.08479	0.05518	0	0.19191	0.18757	-0.14835	-0.04503	0.10202
ENSBTAG00000001105	ANXA4	0.41985	0.36703	0	0	0.07995	0	0.07177	0.06462	0	0.01088	0	0.44304	0	0	0	0	0	0.28551	0	-0.08217	0	0	0	0.13351	0.18939	0.17248
ENSBTAG00000001107	CACYBP	0.17136	0.25827	0	0	0.42011	0.05292	0.07717	0.38659	0.36512	0.18033	0.25067	0.27946	0	0	0.50276	0	0	0.38667	0	0.46467	0	0	0	0.39203	0.54133	0.22041
ENSBTAG00000001108	BT.45372	0	0.15791	0	-0.18103	0.00978	0	0.2179	0	0.24918	0.23211	0.22194	0	0	0	0.30088	0	0	0.00925	0	0.21093	0	0.0434	0.05416	0.37117	0.13722	0.05376
ENSBTAG00000001109	MRPS14	0.27767	0.59539	0	0	0.47824	0.22449	0.28156	0.48943	0.47556	0.31834	0.46166	0.47038	0	0	0.56481	0	0	0.60392	0	0.58308	0	0	0	0.30193	0.6903	0.41034
ENSBTAG00000001110	SLC16A5	0	-0.006	0.05717	0.01591	0.00426	0.03043	0	0.00921	0	0	0	0	0.00445	0.06833	0	0.0623	0.13279	0.11409	0	0	0.01307	0.20461	0.20155	0	-0.01356	0
ENSBTAG00000001112	SMOX	0.44972	0.43313	0	0	0.01762	0.03627	0.93094	0.08477	0.69383	0.91632	0.67907	0	0	0	0.23711	0	0	0.08978	0	0.32107	0	0	0	0.00826	0.23896	0.33414
ENSBTAG00000001113	BT.77215	0.29261	0.66141	0	0	0.54819	0.12195	0.21437	0.5525	0.29565	0.25865	0.27634	0.53103	0	0	0.3647	0	0	0.72816	0	0.34074	0	0	0	0.16185	0.63124	0.5336
ENSBTAG00000001114	PRKD3	0.00574	0.12334	0	0	0.01021	0	0.01856	0	0	0.05797	0	0.01404	0	0	0.02401	0	0	0.18862	0	0	0	0	0	0.0828	0.07329	0.00707
ENSBTAG00000001116	P4HA2	0	0.25769	0	0	0.44386	0.07287	0	0.26901	0.47939	0.1174	0.35286	0.52015	0	0	0	0	0	0.43899	0	0.65387	0	0	0	0.57921	0.49057	0.13755
ENSBTAG00000001120	CORO6	0	0	0.33474	0.42213	0	0	0	0	0	0	0	0	0.57388	0.21557	0	0.59169	0.27716	0	0.30937	0	0	0	0	-0.21658	-0.387	0
ENSBTAG00000001123	SNRNP48	0	0	0.2803	0.23737	0	0	0	0	0	0	0	0	0.21582	0.41937	0	0.24281	0.34895	0	0.16375	0	0.45093	0.16051	0.16013	0.05441	0	0
ENSBTAG00000001124	GALC	0	0	0.45516	0.51959	0	-0.27493	0	0	0	0	0	0	0.61418	0.47879	0	0.56318	0.44212	0	0.43581	0	0.32848	0.35151	0.34062	0	-0.60748	0
ENSBTAG00000001126	BMP2K	0	0	0.1411	0	0	0	0.0893	0	0	0.06801	0	0	0.07226	0	0	0.21384	0.00044	0	0.00739	0	0.11977	0.21032	0.20826	0	0	0
ENSBTAG00000001132	GTDC1	0	0	0.3723	0.2765	0	0	0	0	0	0	0	0	0.33458	0.09938	0	0.25689	0.21273	0	0.31532	0	0.29499	0	0	0.08308	-0.48362	0
ENSBTAG00000001133	KIAA0564	0.29348	0.35185	0	0	0.52954	0.25599	0.10111	0.25527	0.32021	0.13976	0.25304	0.60992	-0.64878	0	0.4397	0	0	0.52166	-0.45822	0.43499	0	0	0	0.32554	0.58973	0.25488
ENSBTAG00000001134	BT.20029	0	0	0.37037	0.64298	0	0	0	0	0	0	0	0	0.67649	0.52546	0	0.6298	0.61194	0	0.50936	0	0.27224	0.16993	0.16386	0	0	0
ENSBTAG00000001135	C1ORF194	0.32355	0.34068	0	0	0	0	0.32603	0	0.2985	0.30284	0.16906	0.19145	0	0.02653	0.17575	0	0	0.01957	0.15789	0.17095	0	0	0	0.50656	0.13275	0.3923
ENSBTAG00000001136	KIAA1324	0	0	0.22642	0.28819	0	0	0	0	0	0	0	0	0.42197	0	0	0.47688	0.08033	-0.18628	0.23574	-0.21265	0.10838	0	0	0	-0.27411	0
ENSBTAG00000001137	CLTA	0	0	0.35042	0.464	0.0793	0.10895	0	0.015	0	0	0	0	0.41734	0.47495	0.00667	0.35823	0.5359	0	0.31624	0.0202	0.2291	0	0	0.01931	0	0
ENSBTAG00000001138	UFSP1	0.08378	0.38725	0	0	0.45537	0.28006	0.41603	0	0.567	0.42718	0.58405	0.10912	0	0	0.5121	0	0	0.36811	0	0.49876	0	0	0	0.10857	0.41624	0.38366
ENSBTAG00000001139	ACHE	0.09915	0.01885	0	0	0.03372	0	0.04866	0	0.14124	0.07396	0	0.27456	0	0	0.04506	0	0	0.15911	0	0.0946	0	0	0	0	0.09437	0
ENSBTAG00000001140	IAH1	0.10543	0.15462	0.26287	0	0.05708	0.16853	0.04768	-0.18854	0	0.03094	0	0.10174	0	0.17216	0	0	0.11073	0.1573	0	-0.05333	0.22459	0	0	0.09477	0.05634	0.16623
ENSBTAG00000001144	NAA20	0.04456	0.15439	0.05545	0.09849	0	0	0	0.11931	0	0	0	0	0.12268	0.0694	0.01779	0.07744	0	0	0.21051	0.00291	0	0.03065	0.03041	0	0.01051	0.22463
ENSBTAG00000001150	KCNE1	0.00919	0.05596	0	0.09021	0.05279	0.02218	0	0.32152	0	0	0	0.08784	0	0	0	0	0	0.11884	0	0	0	0	0	0	-0.02946	0.01871
ENSBTAG00000001151	BT.56047	0	0.42747	0	0	0.55177	0.21368	0	0.51126	0.23078	0	0.3638	0.388	0	0	0.47647	0	0	0.55669	0	0.44502	0	0	0	0	0.45746	0.30405
ENSBTAG00000001152	TLE6	0	0	0.03716	0	0	0	0	0	0	0	0	0	0	0	0	0	0	0	0	0	0.16145	0.54543	0.54696	0.13099	0	0
ENSBTAG00000001153	TLE2	0.38247	0.34549	0	0	0	0	0.83133	0	0.4889	0.77937	0.48744	0	0	0	0.0232	0	0	0.0229	0	0.10111	0	0.13142	0.13021	0	0.0945	0.21773
ENSBTAG00000001154	DGAT2	0	-0.50606	0.61956	0.64241	0	0	-0.23508	0	-0.23612	0	0	0	0.80028	0.41411	-0.2189	0.82747	0.42344	-0.67508	0.57592	0	0.35785	0.00759	0	0	0	0
ENSBTAG00000001156	ST3GAL1	0	0	0	0	0.54359	0.20763	0	0.22445	0.31797	0	0.2457	0.47563	0	0	0.56676	0	0.03851	0.39949	0	0.52134	-0.1094	0	0	0.48198	0.43736	0.01051
ENSBTAG00000001160	BT.35623	0	0	0.36929	0.40846	0	0	0	0	0	0	0	0	0.48577	0.32667	0	0.48663	0.42365	0	0.30989	0	0.32619	0.16313	0.15584	0	0	0
ENSBTAG00000001161	FAM60A	0.12549	0.18883	0	0	0	0	0	0	0.46384	0	0	0	0	0	0.25497	0	0	0	0	0.26038	0	0.02819	0	0.10912	0.03978	0.15073
ENSBTAG00000001163	H2AFY2	0.16753	0.22516	0.06229	0	0	0.31838	0.36725	0	0.15236	0.35023	0.19934	0	0	-0.08799	0	0	0.07995	0	0	0.02756	0	0	0	0	0.00472	0.22563
ENSBTAG00000001164	BT.91229	0.60994	0.56481	-0.50982	0	0	0.04808	0.56496	0.27818	0.39419	0.53626	0.32721	0.51396	0	0	0.16726	0	0	0	0	0.23721	0	0	0	0.20725	0	0.37227
ENSBTAG00000001165	AIFM2	0.38481	0.6182	0	0	0.65118	0.16624	0.31475	0.57491	0.38789	0.32537	0.37854	0.73134	0	0	0.37132	0	0	0.70211	0	0.39999	0	0	0	0.11823	0.67483	0.53348
ENSBTAG00000001171	OGFOD1	0.03909	0.15028	0	0	0	0	0	0.05519	0	0	0	0.17539	0	0.01777	0	0	0	0.10076	0	0.00455	0	0.14998	0.15599	0.16211	0.00991	0
ENSBTAG00000001173	PLXNA2	0	0	0.24452	0.19551	0.00431	0	0.02096	0	0.35822	0.07847	0.3619	0	0.3107	0.18084	0.43537	0.26256	0.17927	0	0.30115	0.42798	0.1017	0	0	0.04708	0	0
ENSBTAG00000001174	MRPL15	0	0.10689	0	0	0	0.17689	0.07302	0.3531	0	0.11598	0.35663	0.14017	0	0	0.43574	0	0	0.24543	0	0.40958	0	0.30641	0.31307	0.12555	0.43147	0.16225
ENSBTAG00000001179	TEP1	0	0	0	0	0.17908	0.03167	0	0.05008	0	0	0	0.05809	0	0	0.08714	0	0	0.25974	0	0.02592	0	0.09956	0.10043	0.02738	0.14742	0
ENSBTAG00000001181	RPS6KC1	0.5351	0.36307	0	-0.41815	0.0566	0	0.29543	0.20584	0.17044	0.25965	0.0909	0.32302	0	0	0	0	0	0.29521	0	0.08993	0	0	0	0.12256	0.23844	0.22569
ENSBTAG00000001182	CDC10	0.01495	0.06722	0.38716	0	0	0	-0.03629	0	-0.18358	0	0	0	0.38866	0	-0.10497	0.29769	0.02167	0	0.51035	0	0.15242	0	0	0	0	0.03296
ENSBTAG00000001183	BT.21156	0	0.09878	0	0	0.00026	-0.04906	0.00654	-0.03141	0	0	-0.05246	0	0	-0.186	0	0.03419	-0.06253	0.15297	0	0	0	0	-0.04858	-0.0491	0.01892	0.01052
ENSBTAG00000001185	BT.30964	0	0	0.5939	0.35506	0	0	0	0	0	0	0	0	0.51919	0.3103	0	0.55714	0.32036	0	0.40408	0	0.41703	0.03473	0.02444	0	0	0
ENSBTAG00000001186	SH2D4A	0.53013	0.36407	0	0	0	0	0.89549	0.02716	0.53327	0.85769	0.50469	0	0	0	0.01368	0	0	0	0	0.11772	0	0	0	0	0.05987	0.25441
ENSBTAG00000001187	RASL10A	0	0.28303	0	0	0.63278	0.51553	0	0.34592	0.11793	0	0.15917	0.6164	0	0.04493	0.34251	0	-0.02872	0.47434	0	0.32031	0	0	0	0.20563	0.42358	0.33316
ENSBTAG00000001188	ROM1	0.34166	0.38224	0	0	0	0	0.2152	0.13367	0	0.14172	0.01712	0.3752	0	0	0	0	0	0.25623	0	-0.07509	0	0	0	0	0.13968	0.21384
ENSBTAG00000001189	BT.35586	0.09143	0	-0.36186	0	0	0.40855	0	0.40261	0.00183	0	0	0.68218	0	-0.00046	0	0	0	0	0	0.12806	-0.12674	0	0.0039	0.11505	0.50591	0.20874
ENSBTAG00000001191	CCL17	0	0.04663	0	0	0	0.01117	0.16031	0	0.30387	0.17341	0.34695	0	0	0	0.33869	0	0	0	0	0.2992	0	0	0	0.08239	0.03902	0.05493
ENSBTAG00000001192	STX12	0.25098	0.50846	0	0	0.13405	0.07527	0	0.41404	0	-0.11301	-0.09214	0.54282	0	0	-0.10616	0	0	0.46278	0	-0.05851	0	0	0	0	0.18297	0.35139
ENSBTAG00000001193	BT.53643	0	0	0.3297	0.75356	0	0.02628	0	0	0	0	0	-0.14806	0.70375	0.4903	0	0.6151	0.53973	0	0.46257	0	0	0.3925	0.38428	-0.17411	-0.37262	0
ENSBTAG00000001197	SLAMF7	0.30891	0	0.14041	0.2618	0	-0.1785	0	0	0	0	0	0	0	0	0	0.30702	0	0	0.35814	-0.33896	0.10817	0	0	0	0	0
ENSBTAG00000001199	DAP3	0	0.01803	0	0.12246	0.18038	0.00023	0	0.25575	0	0	0	0	0.05392	0.12228	0.03946	0.01532	0.04531	0	0.0629	0	0	0.34799	0.34622	0	0.12064	0.14709
ENSBTAG00000001204	BT.26095	0.48861	0.4467	0	0	0	0.15397	0.89912	0.13219	0.64547	0.88059	0.64465	0	0	0	0.19481	0	0	0.08575	0	0.30055	0	0	0	0	0.20023	0.30381
ENSBTAG00000001207	SERPINB8	0.52876	0.34592	0	0	0	0	0	0	0.54561	0.85588	0.5157	0	0	0	0.02101	0	0	0	0	0.12015	0	0	0	0	0.01036	0.22428
ENSBTAG00000001209	PHLDB2	0.54978	0.38643	0	0	0	0	0.91258	0	0.57489	0.88116	0.52732	0	0	0	0.07237	0	0	0	0	0.147	0	0	0	0	0.06608	0.26287
ENSBTAG00000001212	BT.49010	0	0.15522	0.03485	0	0	0	0	0	0	0	0.00574	0	0	0	0.03049	0	0	0.0743	0	0	0	0.01473	0.0156	0.00321	0.00048	0.0972
ENSBTAG00000001219	BT.105273	0	0.32825	0	0	0.49486	0.16587	0	0.47656	0	0	0	0.59495	0	0	0.04542	0	0	0.75363	0	0.04597	0	0	0	0.03072	0	0.19219
ENSBTAG00000001224	ATP9B	0	0.04262	0	0	0.16728	0.24246	0	0	0	0	0	0.24509	0	0	0	0	0.01943	0.24702	0	0	0.06939	0	0	0.11959	0.19302	0
ENSBTAG00000001225	BT.91172	0	0	0.32452	0.51058	0	0	0	0	0	0	0	0	0.50345	0.47557	0	0.42171	0.51257	0	0.36508	0	0.34652	0	0	0	0	0
ENSBTAG00000001228	CEND1	0	0.16189	0.06207	0	0.03494	0	0	0.24405	0	0	0	0.06225	0.01079	0.15249	0	0	0.06345	0	0	0	-0.02655	0	0	0	0	0
ENSBTAG00000001229	SLC25A22	0	-0.15587	0	0.29314	0	0.12296	0	0.22895	0.14472	0	0.202	0	0.21414	0	0.20736	0.11584	0.24824	0	0.11142	0.21442	-0.08836	0.30448	0.30421	-0.08587	0.07856	0
ENSBTAG00000001231	BT.97285	0.03009	0.23958	0	0	0.61428	0.3851	0.29395	0.1561	0.74884	0.38363	0.74301	0.09989	0	0	0.9104	0	0	0.20947	0	0.90123	-0.1046	0	0	0.27806	0.65487	0.27865
ENSBTAG00000001233	MPZL3	0.4646	0.32915	0	-0.22131	0	-0.10336	0	0	0	0.86608	0.53441	0	0	0	0.07883	0	0	0	0	0.17463	0	0.08288	0.0864	0.00151	0.01389	0.19498
ENSBTAG00000001235	CD200R1	0	0.16342	0	0	0.32259	0.24796	0.09768	0.06838	0.2242	0.10316	0.14014	0.30923	0	0	0.32855	0	0	0.24747	0	0.31739	0	0.16674	0.18615	0.44525	0.48499	0.17125
ENSBTAG00000001241	ISL1	0	0	0	0.06418	0	0	0	0.07298	0	0	0.00399	0	0.21872	0.00738	0	0.13358	0	0	0.05767	0	0	0	0	0	0	0
ENSBTAG00000001243	AP3M2	0.1301	0.12691	0.06922	0.01742	0	0	0.41862	0	0.19261	0.41864	0.188	0	0.20063	-0.23895	0	0.27539	-0.15998	0	0.14678	0	0	0	0	0	-0.1533	0.04772
ENSBTAG00000001244	PLAT	0.43219	0.35897	-0.10209	0	0	0	0.92244	0.0161	0.63957	0.89317	0.64116	0	0	0	0.16815	0	0	0	0	0.24289	0	0	0	0	0.09282	0.28408
ENSBTAG00000001246	BT.54076	0	0	0.45215	0.67458	0	0	0	0	0	0	0	0	0.81123	0.36772	0	0.72694	0.43557	0	0.58455	0	0.31176	0.06333	0.04963	0	0	0
ENSBTAG00000001247	LECT2	0.02145	0.10075	0	0	0.2007	0	0	0.33903	0	0	0	0.25773	0	0	0	0	0	0.33166	0	0	0	0	0	0	0.13485	0.17739
ENSBTAG00000001249	SULT1B1	0	0	0.11571	0.64317	0	0	0	0	0	0	0	0	0.61573	0.15968	0	0.56065	0.25413	0	0.36827	0	0.13007	0.69819	0.69044	0	0	0
ENSBTAG00000001250	TFAP2A	0.5367	0.39038	0	0	0	0	0.91267	0	0	0	0	0	0	0	0.04982	0	0	0	0	0	0	0	0	0	0.06431	0.26673
ENSBTAG00000001254	ANKRD46	0	0	0	-0.44765	0.26226	0.08482	0.04112	0.10537	0	0	0	0.36765	0	0	0.35316	0	0	0.30389	0	0.34537	0	0	0	0.45256	0.356	0.10886
ENSBTAG00000001255	CRYBB3	0	0	0	0.39365	0	0	0	0	0	0	0	0	0.46192	0.05002	0	0.47481	0.03016	0	0.31258	0	0.15059	0	0	0	0	0
ENSBTAG00000001257	AGTPBP1	0.06779	0.32795	0	-0.23274	0.03622	0.00239	0.09459	0	0	0.0622	0	0.10627	0	0	0	0	0	0.2327	0	0	0	0	0	0.04797	0.07607	0.18942
ENSBTAG00000001258	TMEM50B	0	0	0.40093	0	-0.60331	0	-0.20152	0	0	0	0	-0.34507	0.53723	0.13996	0	0.4582	0.16677	0	0.50111	0	0.22353	0	0	0	0	0
ENSBTAG00000001260	BT.36570	0	0.00948	0.04947	0.26589	0	0.09157	0	0.10012	0	0	0	0	0.22167	0.15321	0	0.22722	0.03511	0	0.07328	0	0.05596	0	0	0	0	0.05187
ENSBTAG00000001269	TMEM165	0	0	0.41312	0	0	0	0	0	0.04756	0	0.05754	0	0.37964	0.40625	0.0328	0.32886	0.33127	0	0.36306	0.02901	0.16292	0.04834	0.05123	0.02631	0	0
ENSBTAG00000001271	PLG	0	0	0.13953	0.2055	0.12276	0.01986	0	0	0.00737	0	0.08257	0.06617	0.24264	0.22926	0.11026	0.22986	0.03269	0	0.09314	0.11701	0.19358	-0.08029	0	0	0.06768	0
ENSBTAG00000001273	NLRP3	0	0	0.55341	0.72638	0	0	0	0	0	0	0	0	0	0.3778	0	0.79013	0.49227	0	0.68604	0	0.32672	0	0	0	0	0
ENSBTAG00000001279	MPP2	0.31518	0.11903	0	0	0	0	0.59956	0	0.37554	0.61394	0.33413	0	0.00171	0	0	0	0	-0.18325	0.00449	0.03904	0	0	0	0	0	0.06369
ENSBTAG00000001280	CLPB	0.40063	0.19937	0	0	0.44553	0.0876	0.16634	0.29453	0.24348	0.21352	0.18933	0.46916	0	0	0.22431	0	0	0.4803	0	0.22356	0	0	0	0.09175	0.53363	0.16402
ENSBTAG00000001282	BT.103355	0.51505	0.34258	0	0	0.21514	0	0.27625	0.04177	0.24511	0.29095	0.1549	0.41486	0	0	0.20604	0	0	0.34737	0	0.16108	0	0	0	0.20437	0.30457	0.21711
ENSBTAG00000001283	KIAA1432	0	0	0.61173	0.64883	0	0	0	0	0	-0.21921	-0.28194	0	0.79718	0.39982	0	0.75804	0.44866	0	0	0	0.34552	0.04237	0.02915	0	0	0
ENSBTAG00000001286	ELMO3	0.30074	0.28906	0	0	0	0.00014	0.80573	0	0.64695	0.78576	0.64681	0	0	0	0.23743	0	0	0	0	0.31271	0	0.15656	0.15872	0	0.10516	0.17982
ENSBTAG00000001288	MAOB	0	0	0	0.22753	0	0	0	0.07472	0	0	0	0	0.15519	0	0	0.14491	0	0.00081	0.02085	0	0	0.67607	0.66667	0	0	0
ENSBTAG00000001289	MRPL18	0.31481	0.49261	0	0	0.57356	0.27603	0	0.5188	0.53291	0.335	0.46768	0.44477	0	0	0.63689	0	0	0.55315	0	0.64235	0	0	0	0.33891	0.7397	0.40401
ENSBTAG00000001290	BT.25963	0	0.20891	0	0	0.09798	0	0.18138	0.04373	0.11439	0.13546	0.18666	0	0	0	0	0	0	0.05264	0.00289	0.0408	0	0	0	0.00605	0.10772	0.21907
ENSBTAG00000001292	LTF	0.02554	0.15095	0.11833	0.02164	0	0	0	0.06242	0.20782	0	0	0	0.14039	0	0.08344	0.03496	0	0	0.05595	0.23548	0	0	0	0	0	0.10494
ENSBTAG00000001293	C3ORF15	0.1508	0.05443	0	0	0.29961	0	0.0571	0.24975	0.01151	0.05882	0.06508	0.18646	0	0	0.01367	0	0	0.26317	0	0	0	0.2341	0.22811	0	0.35259	0.04792
ENSBTAG00000001294	BT.59327	0	0	0.44861	0.73595	0	0	0	0	0	0	0	0	0.81751	0.39934	0	0.69702	0.46912	0	0.6354	0	0.33659	0	0	0	0	0
ENSBTAG00000001295	DEPDC5	0	0	0.29744	0.34366	0	0	0	0	0	0	0	0	0.38789	0.22317	0.01805	0.40605	0.28584	0	0.17173	0	0.30228	0.12308	0.1221	0	0	0
ENSBTAG00000001296	TMEM50A	0	0	0.54398	0.57912	0	0	0	0	0	0	0	0	0.67416	0.23943	0	0.63515	0.28124	-0.50325	0.51704	0	0.30246	0.10225	0.09186	0	0	0
ENSBTAG00000001297	ENSBTAG00000001297	0	0	0	0.06788	0	0.11658	0	0	0	0	0	0	0	0.02293	0	0.00955	0.17336	0	0	0	0.02297	0.53215	0.53527	0.12849	0.05102	0.01034
ENSBTAG00000001298	STAMBPL1	0	0.22151	0	0	0.27279	0.06168	0.31221	0.07721	0.58284	0.41323	0.52086	0	0	0	0.6497	0	0	0.1689	0	0.60309	0	0	0	0.31449	0.42415	0.12052
ENSBTAG00000001302	MRPS28	0.09454	0.42412	0	0	0.11318	0.07998	0.15571	0.23877	0.13562	0.08512	0.22499	0.16064	0	0	0.17024	0	0	0.08853	0.01325	0.18536	0	0.07965	0.08225	0	0.09755	0.34344
ENSBTAG00000001303	HSPB8	0.55417	0.37809	0	0	0	0	0.91985	0.00529	0	0.88865	0.53626	0	0	-0.22006	0.06817	-0.23882	0	0	0	0.17182	0	0	0	0	0.09375	0.25472
ENSBTAG00000001306	FXN	0.09875	0.08522	0	0	0.08194	0	0.18005	0	0.33294	0.21432	0.28941	0	0	0	0.35831	0	0	0	0	0.30386	0	0.27768	0.28636	0.16989	0.17926	0.04257
ENSBTAG00000001308	BT.29090	0	0	0.32949	0.12288	0	0	0	0	-0.2533	0	0	0	0.13647	0.22888	0	0.08323	0.40335	-0.06607	0	0	0	0.17097	0.16482	0	0	0
ENSBTAG00000001311	MORF4L2	0	0	0.19944	0.3708	0	0	0	0	0	0	0	0	0.43512	0.01722	0.00725	0	0.10188	0	0.43526	0	0.11196	0	0	0.03668	0	0
ENSBTAG00000001314	TRMT6	0.28157	0.10448	0.00031	0	0	0	0.14248	0	0	0.01528	0	0	0	0.00337	0	0	0	0	0.0741	0	0	0.25365	0.24655	0	0	0.10864
ENSBTAG00000001320	VPS16	0	0	0.10168	0.30928	0.07573	0.46377	0	0	0	0	0	0.03202	0.13657	0.35293	0.0118	0.15603	0.39591	0	0.05658	0.01077	0.23241	0.30285	0.31143	0.16512	0.02617	0
ENSBTAG00000001321	IL1B	0	0	0.45677	0.56923	0	0	0	0	-0.15782	0	0	0	0.72638	0.37051	0	0.62619	0.43852	0	0.51999	0	0.26425	0	0	0	-0.48329	0
ENSBTAG00000001322	FAM154A	0	0	0.09589	0.20735	0	0.25722	0	0	0	0	0	0	0.19584	0.26762	0	0.20042	0.23291	0	0	0	0.1365	0	0	0	0	0
ENSBTAG00000001323	BT.50011	0.26135	0.32912	0.04231	0	0	0	0.09461	0	0.06244	0.10648	0	0.02782	0	0	0.15341	0	0	0.0611	0	0.07487	0.02276	0	0	0.17813	0.04344	0.20112
ENSBTAG00000001325	UPB1	0	0	0.49554	0.6765	0	-0.27742	0	0	0	0	0	0	0.82347	0.25353	0	0.81228	0.33567	0	0.65857	0	0.41698	0	0	0	0	0
ENSBTAG00000001328	SLBP	0	0	0.47479	0.39436	0	0	0	0	0	0	0	0	0.53203	0.15882	0	0.57165	0.16364	0	0.34177	0	0.39799	0	0	0	0	0
ENSBTAG00000001329	CLPTM1L	0	-0.19561	0	0.07778	0.22188	0.33011	-0.15348	0.27578	0	0	0.02744	0.16799	0	0.20285	0	0	0.23464	0.2302	0	0.03656	0	0.28944	0.288	0	0.2051	0
ENSBTAG00000001332	MYO1C	0	0	0	0.19635	0.01919	0	0.32412	0	0.39682	0.36181	0.34855	0	0.22275	0.08471	0.18664	0.13248	0	-0.2088	0.06169	0.2253	0	0.07122	0.0764	0	0.04577	0
ENSBTAG00000001333	PPARG	0.24362	0.47668	0	0	0.52159	0.34936	0.11539	0.36171	0.3124	0.1436	0.24881	0.5879	0	0	0.39014	0	0	0.56629	0	0.42241	0	0	0	0.28301	0.55588	0.37551
ENSBTAG00000001335	GHR	0.45292	0.11704	0.07381	0	0	0	0.66203	0	0.30432	0.63254	0.25134	0	8e-05	0.03672	0	0	0	0	0.00339	0	0	0	0	0	0	0.04667
ENSBTAG00000001342	RSL24D1	0	0	0.33071	0	0	0	0	0	0	0	0	0	0.35283	0.20335	0	0.27264	0.17641	0	0.28432	0	0.10651	0.29961	0.28899	0	0	0
ENSBTAG00000001344	ENSBTAG00000001344	0.01441	0.10891	0	0	0.29181	0.04422	0.15531	0	0.14425	0.14972	0.23341	-0.07741	0	0	0.14741	0	0	0.19916	0	0.09759	0	0.3014	0.29172	0	0.24683	0.21476
ENSBTAG00000001346	STRA8	0	0	0.32261	0.50264	0	0	0	0	0	0	0	0	0.52584	0.26566	0	0.55932	0.29669	0	0.25216	0	0.28491	0.35489	0.34519	0	0	0
ENSBTAG00000001348	COMMD8	0.13222	0.26963	0	-0.37957	0.38694	0.05561	0.06651	0.2721	0	0.14475	0.24168	0.36036	0	0	0.50094	0	0	0.354	0	0.44473	0	0	0	0.45895	0.41373	0.19701
ENSBTAG00000001352	SDCCAG3	0	0	0.44895	0.47497	0	0	0	0	-0.28635	0	0	0	0.52405	0.51639	-0.27035	0.54821	0	0	0.24417	0	0	0.01106	0.00622	0	0	0
ENSBTAG00000001353	PMPCA	0	0	0	0.11631	0.42537	0.39713	0	0.16861	0.05467	0	0.14	0.07687	0	0.25618	0.23939	0	0.25974	0.06227	0	0.21042	-0.06846	0.2572	0.25849	0.031	0.24105	0
ENSBTAG00000001356	BT.46819	0	0.22776	0	-0.17529	0.28516	0	0.12484	0.18789	0	0.07098	0	0.1827	0	0	0	0	0	0.31218	0	0	0	0.33233	0.3268	0	0.25238	0.3191
ENSBTAG00000001360	RPS12	0	0.13065	0.03794	0.08138	0	0	0.19088	0	0.05472	0.12155	0.18633	0	0.19821	0	0.05691	0.16013	0	0	0.09267	0.05031	0	0.27788	0.27286	0	0	0
ENSBTAG00000001361	NMNAT1	0.33415	0.41385	0	0	0.23345	0	0.09822	0.35297	0.22474	0.15457	0.10482	0.43103	0	0	0.30148	0	0	0.38692	0	0.29587	0	0	0	0.34011	0.39857	0.31938
ENSBTAG00000001364	ATPBD4	0.43688	0.37312	0	-0.24711	0	0	0.14835	0.15278	0	0.02515	0	0.15826	0	0	0	0	0	0	0	0	0	0	0	0	0.00363	0.29913
ENSBTAG00000001365	C1QTNF9	0.22305	0.146	0	0.08555	0	0	0.54458	0.00323	0.27346	0.51729	0.29415	0	0.14332	0	0	0.12531	0	0	0	0	0	0	0	0	0	0.054
ENSBTAG00000001368	LGALS3BP	0	0	0.16523	0.54842	0	0.12739	0	0.1847	0	-0.3649	-0.33624	0.09903	0.47995	0	0	0.42011	0.28743	0	0.35315	0	0.13711	0.06938	0.05647	0	0	0
ENSBTAG00000001374	WBSCR27	0.29108	0.15545	0	0	0.17941	0.06492	0.32596	0	0.46839	0.39919	0.41158	0	0	0	0.44308	0	0	0.07297	0	0.40098	0	0	0	0.21296	0.32287	0.14475
ENSBTAG00000001385	ZSCAN2	0.00562	0.19481	0	0	0.42042	0.2967	0.18974	0.18179	0.57985	0.31058	0.43258	0.27819	0	0	0	0	0	0.2921	0	0.66744	0	0	0.01866	0.5668	0.58212	0.11644
ENSBTAG00000001388	NMB	0	0	0.35049	0.73639	0	0	0	0	0	0	0	0	0.80242	0.2145	0	0.78981	0.31372	0	0.59448	0	0.26351	0.38499	0.38086	0.02218	0	0
ENSBTAG00000001390	B4GALT4	0	0	0.44929	0.25526	0	0	0	0	0	0	0	0	0.3242	0.36944	0	0.32728	0.29592	0	0.15923	0	0.29474	0.23139	0.22346	0	0	0
ENSBTAG00000001391	ANKRD42	0	0	0.29437	0	0	0	0	0	0	0	0	0	0.19106	0.08845	0	0.23531	0.04157	0	0.19174	0	0.33953	0	0	0.0381	0	0
ENSBTAG00000001392	RDH16	0	0	0.12844	0.25051	0	0.01373	0	0	0	0	0	0	0.21947	0.22731	0	0.21531	0.11655	0	0.03689	0	0.12475	0	0	0	0	0
ENSBTAG00000001393	MTF2	0.29347	0.12878	0.21909	0	0	0	0.09505	0	0.03358	0.08742	0	0	0	0	0	0	0	0	0.08489	0	0.12425	0	0	0.13589	0	0.01618
ENSBTAG00000001394	TMED9	0	0.01075	0.07725	0.18457	0.05527	0.20067	0	0.18725	-0.50681	0	0	0.21935	0.03369	0.20226	0	0.02016	0.29165	0.18647	0.07135	0	0	0.06968	0.07007	0.09687	0.02255	0
ENSBTAG00000001395	C1H21ORF91	0	0	0.48097	0.47976	0	0	-0.00206	0	0	0	0	0	0.61148	0.18209	0	0.59068	0.29227	0	0.52585	0	0.27704	0.00493	0	0	0	0
ENSBTAG00000001398	ATP2A2	-0.28503	0	0.25991	0.40348	-0.35269	0	-0.31003	0	-0.29414	-0.27561	-0.27752	0	0.50774	0	-0.27069	0.43547	0.33593	0	0.33756	0	0.21718	0	0	0	0	0
ENSBTAG00000001401	SLC45A1	0	0	0.13675	0.04042	0.02242	0.3015	0	0	0	0	0	0.02325	0.02421	0.10626	0	0.03301	0.26867	0.04638	0	0	0.09311	0	0	0	0	0
ENSBTAG00000001403	PRKCI	0.12952	0	0.12292	0	0	0	0	0	0	0	0	0	0.09039	0	0	0.01532	0	0	0.08366	0	0.1616	0.02555	0.01816	0	0	0
ENSBTAG00000001404	CACNG3	0	0	0	0.21894	0	0.00495	0.00918	0.01104	0	0	0	0.01982	0.16573	0.13806	0	0.18276	0.00448	0	0.10599	0	0	0	0	0	-0.15052	0
ENSBTAG00000001405	GLCE	0.34654	0.25454	0	0	0.06651	0.18152	0.25684	0.03908	0	0.295	0.28398	0.23832	-0.57849	0	0.33685	0	0	0	0	0	0	0	0	0.26952	0.28102	0.04108
ENSBTAG00000001407	AP3S2	0	0.51121	0	0	0	0.35614	0.20656	0.42294	0	0.18309	0.16777	0.60009	0	0	0	0	0	0	0	0.2234	0	0	0	0.10585	0	0.29716
ENSBTAG00000001408	CNRIP1	0.17205	0.53943	0	0	0.57389	0.24859	0.40504	0.2741	0.69681	0.42854	0.72842	0.18171	0	0	0.83706	0	0	0.38093	0	0.8003	0	0	0	0.18833	0.62719	0.47189
ENSBTAG00000001410	GRAMD1B	0	0.1792	0	0	0.36841	0.21729	0.09108	0.10715	0.42491	0.19194	0.28513	0.54391	0	0	0.43468	0	0	0.46365	0	0.47851	0	0	0	0.45478	0.3508	0.0921
ENSBTAG00000001412	N6AMT1	0.136	0.30642	0	0	0.35381	0.18211	0.15312	0.12117	0.1367	0.0858	0.15808	0.40268	0	0	0.21033	0	0	0.34338	0	0.17483	0	0.33323	0.34014	0.19203	0.34972	0.21161
ENSBTAG00000001415	BT.59626	0	-0.44946	0.16851	0.53335	0	0	0	0	-0.44748	0	0	0	0.5065	0	0	0.40829	0.27894	0	0.32865	0	0.17212	0.09434	0.08326	0	0	0
ENSBTAG00000001417	BT.96657	0	0	0.32651	0.11844	0	0	0	0	0	0	0	0	0.10856	0.27795	0	0.11859	0.16047	0	0	0	0.35297	0	0	0	0	0
ENSBTAG00000001419	MRPL4	0	0.08191	0	0.04135	0	0	0.00736	0.30606	0.10003	0	0.19824	0.13247	0	0.09714	0.22883	0	0.07988	0.25885	0	0.22884	0	0.5789	0.58206	0.01668	0.32579	0.13121
ENSBTAG00000001420	ABHD12	0.05304	0.10549	0	0	0	0.23074	0	0.34562	0.00496	0	0	0.4472	0	0	0.01615	0	0.05517	0.43625	0	0.11175	-0.02964	0	0	0.04109	0.30116	0.1276
ENSBTAG00000001422	HMGN3	0.1663	0.58002	0	0	0.28043	0.06792	0.01699	0.48211	0	-0.00675	0	0.43636	0	0	0.13551	0	0	0.53626	0	0.1376	0	0	0	0	0.39182	0.40899
ENSBTAG00000001424	BT.98842	0.28497	0.5819	0	-0.6277	0.55647	0.20361	0.26593	0.37656	0.48498	0.33843	0.43378	0.49026	0	0	0.59708	0	0	0.6279	0	0.57475	0	0	0	0.32951	0.66743	0.43848
ENSBTAG00000001435	ARL6IP6	0	0	0.41597	0.62334	0	0	0	0	0	0	0	0	0.65952	0.317	-0.40691	0.62897	0.31252	-0.43825	0.57335	-0.42413	0.20838	0	0	0	0	0
ENSBTAG00000001439	HESX1	0.19682	0.29205	0	0	0.28192	0.03669	0.10119	0.23441	0.23553	0.16895	0.10298	0.37855	0	0	0.27894	0	0	0.4316	0	0.24239	0	0	0	0.43803	0.47848	0.15529
ENSBTAG00000001440	PMM2	0	-0.20434	0	0.07193	0.26034	0.25517	0	0.07791	0.06789	0	0.08789	0.15398	0	0.31671	0.33333	-0.14403	0.26717	0.03727	0	0.36378	0.12921	-0.02567	0	0	0.19991	0
ENSBTAG00000001441	CARHSP1	0	0	0.29817	0.0751	0	0	0	0	0	0	0	0	0.19695	0.16093	0.10715	0.13575	0	0	0.13668	0.11396	0.26568	0	0	0.01581	0	0
ENSBTAG00000001444	TNXB	0.27277	0.35048	0	0	0	0	0.23205	0.07068	0.18651	0.2487	0.1389	0.23934	0	-0.50975	0	0	0	0.3492	0	0.12778	0	0	0	0.10796	0.34949	0.14234
ENSBTAG00000001446	ABRACL	0	0.09741	0.26342	0	0	0	0.19751	0	0.18133	0.13686	0.23393	0	0.31077	0.06209	0.20692	0.20855	0.04861	0	0.38499	0	0.03516	0.18321	0.18637	0.01864	0	0.10027
ENSBTAG00000001449	SRA1	0	0	0.403	0.39169	0	0	0	0	0	0	0	0	0.39951	0.55974	0	0.33771	0.5365	0	0.26779	0	0.28445	0.06613	0.06213	0	0	0
ENSBTAG00000001450	APBB3	-0.23933	0	0.0902	0	0	0	0	0	0	0	0	0	0.05431	0.12228	0	0.089	0.15431	0	0	0	0.17087	0	0	0	0	0
ENSBTAG00000001455	BT.99285	0.16453	0.28952	0	0	0.02961	0	0.70123	0.11029	0.39628	0.63222	0.47656	0	0	0	0.0581	0	0	0	0	0.06414	0	0.20578	0.19982	0	0.02786	0.30483
ENSBTAG00000001457	C20H5ORF28	0.50466	0.41046	0	0	0.16166	0.36426	0	0.18833	0.23989	0.33028	0.26013	0.17413	0	0	0.16392	0	0	0.22028	0	0.20667	0	0	0	0.01135	0.34659	0.23044
ENSBTAG00000001460	LIN7C	0.24241	0.39093	0	0	-0.02808	0	0.1504	0.08263	0.03444	0.09367	0.02431	0.33421	0	0	-0.02599	0	0	0.19264	0	0.00148	0	0	0	0.09747	0	0.17223
ENSBTAG00000001462	FLT4	0	0	0.14981	0.28612	0	0	0	0	0	0	0	0	0.32749	0.3627	0	0.26596	0.34454	0	0.17578	0	0.09437	0.17093	0.16455	0	0	0
ENSBTAG00000001463	TNKS	0.20358	0.14948	0	0	0.28319	0.09769	0	0.26208	0.03757	0.03353	0.02527	0.5092	0	0	0	0	0	0.41059	0	0.11326	0	0	0	0.17169	0.31174	0.08423
ENSBTAG00000001465	P2RY1	0	0	0.22226	0.26867	0	0	0	0	0	0	0	0	0.32185	0.27316	0	0.34048	0.30823	0	0.11814	0	0.18779	0.26095	0.25454	0	0	0
ENSBTAG00000001468	SAMD4A	0	0	0	0.04526	0.34024	0.21647	0.03147	0.14816	0	0.08597	0.22195	0	0	0	0.23837	0.02357	0.06663	0.16694	0	0.19373	0	0.28525	0.28694	0.02735	0.27609	0
ENSBTAG00000001470	DTX2	-0.41019	0	0.31627	0.39238	0	0	0	0	0	0	0	0	0.48375	0.46226	0	0.41448	0.46616	0	0.27662	0	0	0.10321	0.09496	0	0	0
ENSBTAG00000001473	ARVCF	0	0	0	0	0.45623	0.29106	0	0.33284	0.09042	0	0.11439	0.39609	0	0	0.27642	0	0.01717	0	0	0.30076	-0.16609	0.39422	0.4026	0	0.41543	0
ENSBTAG00000001474	NRGN	0	0.19769	0	0	0.1293	0	0.15074	0	0.30329	0.21694	0.28597	0	0	0	0.3422	0.03794	0	0.16007	0	0.28637	0	0	0	0.07711	0.13217	0.09702
ENSBTAG00000001478	PPPDE1	0	0	0.1004	0.08509	0	0	0.10839	0	0	0.06817	0	0	0.19515	0	0	0.29231	0	0	0.11028	0	0.03684	0.11327	0.10069	0	0	0
ENSBTAG00000001481	IGSF9	0.48607	0.35133	0	0	0	0	0.87516	0	0.55345	0.84436	0.48374	0	0	0	0.02106	0	-0.21464	0	0	0.11939	0	0	0	0	0.02417	0.23816
ENSBTAG00000001484	BT.49509	0.54607	0.69513	0	0	0.21335	0.10372	0.4757	0.31853	0.36293	0.44692	0.35829	0.29477	0	0	0.29876	0	0	0.41172	0	0.309	0	0	0	0.16356	0.46956	0.4873
ENSBTAG00000001485	PPIP5K2	0.17059	0.207	0	0	0	0	0.17636	0	0.08766	0.16011	0.07426	0	-0.30649	0	0.12012	0	0	0.03886	0	0.02696	0	0.16484	0.16865	0.16261	0.06221	0.1734
ENSBTAG00000001488	OTC	0	0.09782	0	0	0.30122	0.06409	0.13753	0.11553	0.6489	0.29464	0.50042	0.07598	0	0	0.83089	0	0	0.13212	0	0	0	0	0	0.59189	0.44949	0.01377
ENSBTAG00000001489	BT.53243	0.30905	0.39511	0	0	0.48263	0.21222	0.13463	0.3931	0.27787	0.1594	0.17778	0.57075	0	0	0.2879	0	0	0.5237	0	0.32688	0	0	0	0.32017	0.5826	0.30923
ENSBTAG00000001492	FYB	0	0	0.58643	0.75961	0	0	0	0	0	0	0	0	0.90893	0.39628	0	0.84645	0.46884	0	0.6995	0	0.32132	0.03698	0.02445	0	0	0
ENSBTAG00000001495	SPINLW1	0	0	0.12957	0	0	0	0	0	-0.1682	0	0	0	0.44546	0.20143	0	0.4573	0.08563	0	0.20529	0	0.18357	0	0	0	0	0
ENSBTAG00000001497	MRAS	0.28294	0.35699	0	0	0	0.09584	0.25267	0	0	0.30513	0.22031	0.49304	-0.59164	0	0	0	0	0	0	0	-0.17169	0	0	0.43132	0	0.2148
ENSBTAG00000001498	CYTH2	0	0	0.04841	0.43664	0	0.06526	0	0	0.08523	0.0159	0.07708	0	0.44324	0.15587	0.0546	0.37574	0.34886	0	0.15329	0.06853	0.16788	0.16581	0.17071	0	0	0
ENSBTAG00000001499	TRIM33	0	0	0.0354	0	0	0	0	0	0	0	0	0	0.08211	0	0	0.12988	0.00888	0	0.03072	0	0.16058	0	0	0.06159	0	0
ENSBTAG00000001504	NOP14	0	0	0.27124	0.42866	0	0.03136	0	0	0	0	0.01425	0	0.4493	0.46105	0	0.36209	0.49167	0	0.30427	0	0.15897	0.26762	0.26405	0	0	0
ENSBTAG00000001505	GRK4	0.06837	0.07256	0	0.03874	0.157	0.11271	0	0	0	0	0	0.27013	0	0.08941	0.08444	0	0	0	0	0	0.1714	0	0	0.1552	0.10679	0.13501
ENSBTAG00000001506	HTT	0	0	0.18365	0.51748	0	0.03413	0	0	0	0	0	0	0.48431	0.39039	0	0.45295	0.53781	0	0.24066	0	0.26058	0.20692	0.20347	0	0	0
ENSBTAG00000001508	BT.44357	0.23305	0.17952	0	0	0.40536	0.08552	0.32867	0.29605	0.34966	0.3757	0.32135	0.24811	0	0	0.16832	0	0	0.47891	0	0.18697	0	0	0	0	0.43803	0.19133
ENSBTAG00000001509	ELK3	0	0	0.49754	0.39703	0	0	0	0	0	0	0	0	0.44642	0.53691	0	0.44425	0.47421	0	0.28392	0	0.26436	0.2453	0.23541	0	0	0
ENSBTAG00000001512	ZFP64	0.09218	0.34746	0	0	0.67829	0.368	0.08592	0.53422	0.28165	0.14994	0.28602	0.58101	0	0	0.36578	0	0	0.75001	0	0.36412	0	0.04283	0.05073	0.13192	0.68386	0.34383
ENSBTAG00000001513	PDIK1L	0.24522	0.3921	0	0	0.15314	0.09892	0.21185	0.26016	0.06574	0.16965	0.1242	0.2236	0	0	0.12236	0	0	0.35685	0	0.09998	0	0.09311	0.0956	0.11072	0.31552	0.25455
ENSBTAG00000001514	ASB11	0	0.10721	0.03833	0	0.11463	0.01152	0	0	0.24879	0.00907	0.2713	0	0.02948	0	0.44471	0.00375	0	0	0	0.38327	0.12481	0	0	0.22256	0.07485	0.11082
ENSBTAG00000001516	CRSP1	0.18398	0	0.1166	0.01841	0	0	0	0	0	0	0	0.01238	0.0643	0.07175	0	0.08588	0	0	0.07797	0	0.14463	0	0	0	0	0
ENSBTAG00000001517	BT.65129	0.51052	0.38038	0	0	0	0	0.91367	0.01961	0.55205	0.86785	0.54055	0	0	0	0.03571	0	0	0	0	0.12432	0	0	0	0	0.05599	0.27669
ENSBTAG00000001518	ISG20L2	0	0	0.52046	0.60483	0	0	0	0	0	0	0	0	0.71336	0.49767	0	0.64373	0.49024	0	0.51636	0	0.34089	0.12119	0.11357	0	0	0
ENSBTAG00000001519	BT.46083	0	0	0.20357	0.43047	0	0	0	0	0	0	0	0	0.51316	0.18545	0	0.48295	0.23598	0	0.31294	0	0.07733	0.09249	0.08647	0	0	0
ENSBTAG00000001520	MRPL24	0.24735	0.4178	0	0	0.29051	0.30206	0.24815	0.32716	0.30478	0.19853	0.35061	0.32322	0	0	0.34282	0	0	0.30409	0	0.40405	0	0.11492	0.1294	0.24449	0.48941	0.37289
ENSBTAG00000001521	UQCRB	0.1641	0.47197	0	0	0.27664	0.149	0	0.41848	0.02252	0	0.12236	0.39339	0	0	0.20475	0	0	0.33328	0	0.19277	0	0	0	0.00666	0.26989	0.34507
ENSBTAG00000001522	MTERFD1	0.18432	0.39795	0	0	0.39141	0.22118	0.25961	0.2855	0.47366	0.31199	0.40321	0.10545	0	0	0.52084	0	0	0.26669	0	0.53405	0	0.02703	0.04527	0.22407	0.50653	0.28591
ENSBTAG00000001523	YES1	0.5309	0.39215	0	0	0	-0.05539	0.92695	0.00676	0.59348	0.8903	0.57267	0	0	0	0	0	0	0	0	0	0	0	-0.09762	0	0.08455	0.27926
ENSBTAG00000001527	TMEM213	0.01635	0.11566	0	0	0.00054	0	0.03856	0.00691	0	0.06562	0	0	0	-0.17919	0	0.01003	-0.07791	0	-0.11203	0	0	0	0	0	0.0481	0.02732
ENSBTAG00000001529	BT.88726	0	0	0.39637	0	0	0	-0.23101	0	0	0	0	0	0.66967	0	0	0.61111	0.47475	0	0.55627	0	0.3353	0.05201	0.04577	0	0	0
ENSBTAG00000001533	HACE1	0	0	0.14202	0	0	0	0	0	0	-0.255	-0.14863	0	0.52027	0.1568	0	0.44868	0.31843	0	0.41377	0	0.06065	0.12367	0.1177	0	0	0
ENSBTAG00000001535	LIPH	0.45448	0.36618	0	0	0	0	0.87897	0.02772	0.51142	0.83369	0.48907	0	0	0	0.01219	0	0	0	0	0.09723	0	0	0	0	0.02036	0.30419
ENSBTAG00000001537	TSKU	-0.26188	-0.40057	0	0.15662	0	0	0	0	0	0	0	0	0.1604	0.32752	0	0.13854	0.29736	0	0.0573	0	0.08713	0.05369	0.05224	0	-0.14105	0
ENSBTAG00000001538	BT.61268	0	0	0	0.06208	0.10969	0.12756	0.05938	0.11564	0.22829	0.09656	0.29614	0	0.04358	0	0.32032	0.0469	0.00161	0.07639	0	0.33224	0	0.37312	0.37984	0.06308	0.24655	0
ENSBTAG00000001539	BT.61728	0	0	0.42518	0.25711	0	0	0	0	0	-0.08809	-0.12232	0	0.44688	0.23494	0	0.41939	0.27598	0	0.32157	0	0.25633	0.08529	0.08295	0	0	0
ENSBTAG00000001543	BRI3BP	0.13076	0.38312	0	0	0.66238	0.29183	0.20972	0.45083	0.58932	0.30273	0.5623	0.41834	0	-0.24367	0.7363	0	0	0.52079	0	0.71518	0	0.03528	0.04924	0.26742	0.70453	0.35488
ENSBTAG00000001545	BT.61466	0.0151	0	0	0	0	0	0.0082	0.0412	0.06461	0.06516	0.09151	0	0	0	0.04252	0	0	0	0	0.17765	0	0	0	0	0	0
ENSBTAG00000001546	MGAT1	0	0	0.17203	0.22977	0	0.00485	0	0.00628	0	0	0	0	0.24798	0.27098	0	0	0.34158	0	0.07778	0	0	0.17056	0.16487	0	0	0
ENSBTAG00000001551	PLEKHG3	0	0	0	0.28416	0	0	-0.04338	0	0	0	0.00199	0	0.33633	0.30436	0	0.3584	0.31352	-0.33683	0.13874	0	0.23436	0.29159	0.28958	0	0	0
ENSBTAG00000001553	HNRNPA1	0.11471	0.29389	-0.00277	0	-0.18707	0.04902	0.1777	0	0.09397	0.13191	0.11619	0	-0.32689	0	0.12172	0	-0.2496	0	0	0.12561	0	0.13004	0.13727	0.08196	0	0.09197
ENSBTAG00000001557	CCL28	0.17397	0.09386	0.00111	0	0	0.00514	0.18749	0.06654	0.18769	0.23706	0.18094	0.08714	0	0	0.03492	0	0	0.11293	0	0.12321	0	0	0	0	0	0
ENSBTAG00000001558	PATL2	0.14641	0	0	0	0	0.12204	0.26213	0	0.0672	0.17492	0.06655	0	0	0.15344	0	0	0.03435	0	0	0	0	0.44229	0.44848	0.22861	0.03205	0.11595
ENSBTAG00000001562	NFE2	0	0	0.3032	0.24071	0	0	0	0	0	0	0	0	0.36067	0.15738	0	0.45137	0.20953	0	0.20423	0	0.15325	0.02287	0.01533	0	0	0
ENSBTAG00000001564	PDE4DIP	0.13716	0	-0.40518	0	0	0.21048	0.25934	0.20612	0.67439	0.38335	0.54538	0.32038	0	0	0.80303	0	-0.31979	0.44977	0	0.76438	0	0	0	0.54906	0.69354	0.222
ENSBTAG00000001565	MESDC2	0.21052	0.1998	0	0	0.19148	0.08331	0.23952	0.15179	0.40275	0.25068	0.38112	0.00169	0	0	0.43956	0	0	0.03313	0	0.44974	0	0.12926	0.14222	0.21027	0.32631	0.17913
ENSBTAG00000001567	LRRK1	0	-0.18853	0	0.19507	0.2777	0.04721	0	0.23581	0.01087	0	0.04306	0	0.13383	0.18961	0	0.11806	0.2184	0	0	0.03705	0	0.16569	0.15803	-0.17885	0.10212	0
ENSBTAG00000001568	PPIC	0.47831	0.13793	0	-0.27806	0.06573	0	0.26661	0	0.1457	0.27656	0.04066	0.22297	0	0	0.01492	0	0	0.08922	0	0.0311	0	0	0	0.1853	0.22292	0.15776
ENSBTAG00000001570	CSF2	0	0	-0.03078	0.06545	0.20003	0.08188	0.10929	0	0.27708	0.13134	0.37637	0	0.19469	0	0.29847	0.18653	0.02724	0	0.01562	0.28799	0.00122	0	0	0	0.08317	0.05784
ENSBTAG00000001573	JMJD1C	0	0	0.6237	0.48719	0	0	0	0	0	0	0	-0.70264	0.65303	0.35502	0	0.69199	0.3698	0	0.52673	0	0.40845	0.07629	0.06461	0	0	0
ENSBTAG00000001574	BT.25266	0	-0.02567	0.16215	0	0	0	-7e-05	0	0.13862	0	0	0	0	0	0.20349	0.05554	0.107	0	0.02077	0.18489	0	0	0	0.10284	0.00316	0
ENSBTAG00000001575	BT.61778	0.21744	0.55528	0	0	0	0	0.38271	0.0371	0.28057	0.3529	0.26732	0	0	0	0.19893	0	0	0.1878	0	0.21624	0	0	0	0.16924	0.1785	0.33775
ENSBTAG00000001576	TMEM140	0	0	0.45133	0.72293	0	0	0	0	0	0	0	-0.39098	0.83157	0.14723	0	0.72877	0.2478	0	0	0	0.17613	0.06391	0.05027	0	0	0
ENSBTAG00000001578	ADPGK	0	0	0.1846	0.42824	0	0	0	0.1044	-0.3344	0	0	0	0.4306	0.24684	0	0.29367	0.22168	0	0.40571	0	0.02335	0.24651	0.23719	0	-0.27696	0
ENSBTAG00000001579	EIF2C2	0	-0.58472	0.43	0.57929	0	0	-0.21671	0	-0.19464	0	0	0	0.69485	0.42222	0	0.60714	0.47797	0	0.59968	0	0.26766	0.02752	0.01726	0	0	-0.37599
ENSBTAG00000001580	CLGN	0	0.19917	0	0	0.40583	0.29534	0.0046	0.19432	0.17064	0.0341	0.21533	0	0	0	0.38602	0	0	0.25617	0	0	0	0	0	0.15156	0.40619	0.18408
ENSBTAG00000001582	BT.47694	0.00334	0	0	0	0	0	0	0	0	0	0	0.0431	0	-0.19325	0	0	0	0	0	0	0	0	0	0	0	0
ENSBTAG00000001585	BT.56769	0	0	0.54552	0.3895	-0.3308	0	-0.2815	0	-0.26904	-0.25392	-0.25352	0	0.46976	0.40685	-0.24215	0.50585	0.36793	0	0.27122	-0.26181	0.37632	0	0	0	-0.43867	0
ENSBTAG00000001589	TM9SF2	0.08427	0.09587	0.08708	0	0	0	0	0	0	0	0	0	0	0	0	0	0	0	0.05216	0	0.10485	0	0	0.24649	0	0
ENSBTAG00000001592	INSIG1	0	0	0.50018	0.70246	0	0	-0.37149	0	0	0	0	0	0.7782	0.52437	0	0.70834	0.53518	0	0.51719	0	0.41833	0.05541	0.04387	0	0	0
ENSBTAG00000001593	OGFOD2	0.21916	0.38086	-0.30455	0	0	0.26851	0	0.30682	0.06429	0	0.03752	0.72093	0	0	0.13324	0	-0.21389	0.60484	0	0.19209	0	0	0	0.13209	0.4035	0.22886
ENSBTAG00000001594	ARL6IP4	0.48349	0	0	0	0.29637	0.26866	0.35077	0.26122	0	0.26499	0.27044	0.41862	0	0	0.18528	0	0	0.45607	0	0.26335	-0.19945	0	0	0.0449	0.50972	0.44044
ENSBTAG00000001595	MT1E	0.3481	0.53087	0	0	0.15913	0.0617	0.08486	0.56268	0	0.0324	0.02489	0.55109	0	0	0	0	0	0.53489	0	0	0	0	0	0	0.20677	0.36646
ENSBTAG00000001598	MGC151537	0.49237	0.37761	0	0	0	-0.05776	0.91718	0	0.57407	0.87317	0.55342	0	0	0	0.06825	0	0	0	0	0.15467	0	0	0	0	0.05526	0.26171
ENSBTAG00000001599	SV2A	0	0.15789	0	0	0.03453	0	0.10234	0	0	0.13191	0.06211	0	0	0	0.06426	0	0	0.14493	0	0.02372	0	0	0	-0.00642	0	0.07883
ENSBTAG00000001600	DCUN1D4	0.10361	0.22761	0	-0.39729	0.05348	0.02692	0	0.20251	0.02683	0	0.04134	0.31232	0	0	0.19761	0	0	0	0	0.17244	0	0	0	0.22213	0.1479	0.01693
ENSBTAG00000001601	PKM2	0	0	0.46463	0.63069	0	0	0	0	0	0	0	0	0.72579	0	0	0.57511	0.51111	0	0.57478	0	0	0	0	0	0	0
ENSBTAG00000001602	IL4R	0	0	0.55316	0.6349	0	-0.25562	0	0	0	0	0	0	0.77639	0.50855	0	0.69816	0.50505	0	0.59561	0	0.35997	0.0562	0.04485	0	0	0
ENSBTAG00000001603	BT.61469	0.15568	0.17006	0	-0.34318	0.21612	0	0.101	0.13796	0.31727	0.13809	0.29239	0.24445	0	0	0.42979	0	0	0.22484	0	0.46328	0	0	0	0.19353	0.3542	0
ENSBTAG00000001604	BT.9012	0	0.24602	-0.22337	0	0.57861	0.33189	0.3307	0.17482	0.76806	0.40612	0.78627	0.04561	0	0	0.9377	0	0	0.19305	0	0.90998	0	0	0	0.2838	0.59862	0.26931
ENSBTAG00000001607	TMEM41B	0	0	0.21458	0	0	0	0	0	0	-0.36185	-0.37964	0	0.34001	0.00119	0	0.27019	0.04136	0	0.32399	0	0.18944	0	0	0	0	0
ENSBTAG00000001609	MAP2K6	0	0.35031	0	0	0.23296	0.16473	0.14309	0.14917	0.14193	0.12771	0.17123	0.11028	0	0	0.17031	0	0	0.39695	0	0.14208	0	0.22948	0.2342	0.03108	0.22625	0.19666
ENSBTAG00000001610	BKB3	0	0.17365	0.01784	0	0.15854	0.00752	0.37125	0.07202	0.42546	0.43844	0.4064	0	0	0	0.25824	0.01002	0	0.03491	0	0.26886	0	0	0	0	0	0.19052
ENSBTAG00000001612	LSM1	0.06161	0	0.38451	0.11319	0	0	0	0	0	0	0	0	0.18374	0.12915	0	0.09134	0.20968	0	0.28861	0	0.13745	0	0	0	0	0
ENSBTAG00000001614	ZNF174	0.30757	0.61233	0	0	0.63122	0.13786	0.29343	0.48617	0.47864	0.33838	0.44464	0.62978	0	0	0.57087	0	0	0.71689	0	0.57312	0	0	0	0.27414	0.76265	0.46961
ENSBTAG00000001615	RUNDC3A	0.27629	0.38725	0	0	0	0.02178	0.7404	0	0.48573	0.67548	0.48266	0	0	0	0.12658	0	0	0.05101	0	0.20636	0	0.0871	0.09	0	0	0.1906
ENSBTAG00000001616	BT.25251	0	0	0.13411	0.29584	0	0	0	0	0	0	0	0	0.33274	0.22694	0	0.36351	0.34123	-0.10713	0.13885	0	0	0.07178	0.06815	-0.07894	-0.15668	0
ENSBTAG00000001617	G2E3	0.20546	0.24138	0	-0.28335	0	0	0.04383	0	0.10336	0.04664	0.05334	0.31881	0	0	0.18513	0	0	0.10233	0	0	0.00076	0	0	0.18593	0	0.09272
ENSBTAG00000001618	ALPK3	0	0	0	0.15442	0.0878	0	0.05817	0	0.2081	0.09395	0.22539	0.04993	0.15844	0	0.20515	0.07498	0.00366	0	0.00731	0.15797	0	0.22903	0.22966	0.09003	0	0
ENSBTAG00000001619	SERINC5	0	0.16499	0	0	0.39572	0.08912	0	0.24418	0.2634	0.0335	0.24257	0.30043	0	0	0.50964	0	0	0.39143	0	0	0	0	0	0.24882	0.33832	0.06432
ENSBTAG00000001626	CTPS	0.23512	0.44076	-0.41382	0	0.62233	0.31955	0.21449	0.36365	0.40057	0.24157	0.46028	0.35051	0	0	0.49014	0	-0.3052	0.36953	0	0	0	0	0	0.04801	0.53545	0.48728
ENSBTAG00000001627	ENSBTAG00000001627	0	0	0.41505	0.36407	0	0.06711	0	0	0	0	0	0	0.39715	0.45744	0	0.33639	0.34295	0	0.21137	0	0.25175	0.14139	0.13165	0	0	0
ENSBTAG00000001628	SLFNL1	0	0.17257	0	0.0704	0.14245	0.24511	0	0.15318	0	0	0	0.32337	0	0.17312	0	0	0.14926	0.31366	0.00162	0	0	0	0	0	0.0307	0.11713
ENSBTAG00000001631	KIFC1	0.00268	0.35355	0	0	0.60505	0	0.27936	0.27085	0.73103	0.38464	0.68734	0.22833	0	0	0.9251	0	0	0.38622	0	0.8798	0	0	0	0.45144	0.70784	0.28112
ENSBTAG00000001632	NBR1	0	0.13796	0	0	0.13383	0.00974	0	0.12348	0	0	0	0.22844	0	0	0.00266	0	0	0.38008	0	0	0	0	0	0.03087	0.14355	0.04391
ENSBTAG00000001634	BT.20328	0	0	0.47638	0.73055	0	0	0	0	0	0	0	0	0.83001	0.46363	0	0.79573	0.48484	0	0.51386	0	0.38611	0.16766	0.1572	0	0	0
ENSBTAG00000001635	CUTA	0.26635	0.45266	0	0	0.44002	0.33068	0.46458	0.37164	0.5474	0.4704	0.55667	0.18307	0	0	0.5207	0	0	0.42421	0	0.54722	0	0.18512	0.20144	0.2737	0.68196	0.39316
ENSBTAG00000001637	FUNDC1	0.04009	0.05512	0.33295	0.38608	0	0	0.09238	0	0	0.02616	0	0	0.48828	0.01569	0	0.30263	0.09749	0	0.49839	0	0.01607	0	0	0	0	0.02865
ENSBTAG00000001638	FGA	0	0	0.0722	0.26574	0	0.0553	0	0	0	0	0	0	0.23792	0.17048	0	0.27563	0.07198	0	0.05213	0	0.12762	0	0	0	0	0
ENSBTAG00000001640	EPB41L1	0.46522	0.4108	0	0	0.00627	0	0.87904	0.16638	0.60382	0.86038	0.59258	0	0	0	0.13311	-0.26594	0	0.12111	0	0.21771	0	0	0	0	0.22892	0.30477
ENSBTAG00000001645	C20ORF4	0.19872	0.2032	0	0	0	-0.02201	0.36525	0.22358	0.19527	0.31711	0.23701	0.16403	0	0	0.04688	0	0	0	0	0.06378	0	0	0.4451	0.04868	0.28429	0.21987
ENSBTAG00000001647	PLEKHJ1	0	0	0	0.28562	0	0.03564	0	0	0	0	0	0	0.27407	0.22705	0	0.32684	0.35847	0	0.04867	0	0.19128	0.31199	0.31008	0	0	0
ENSBTAG00000001648	RPL21	0.12461	0.32974	0.12191	0	0	0	0.29292	0	0.20461	0.24207	0.23801	0	0	0	0	0	0	-0.22934	0.05011	0.19123	0	0	0	0.02932	0	0.17092
ENSBTAG00000001651	SYF2	0.16132	0.1552	0.21652	0	0	0	0.23444	0	0.04802	0.20723	0	0	0.03258	0	0	0.05956	0	0	0.04934	0	0.15419	0	0	0.12301	0	0.00464
ENSBTAG00000001654	SNTB2	0	0	0	0	0.4319	0.22988	0	0.26291	0.20931	0	0.25158	0.11449	0	0.09237	0.33901	0	0.12768	0.16636	0	0.35333	0	0	0	0	0.29773	0
ENSBTAG00000001656	C28H10ORF57	0	0.16762	-0.17607	-0.13312	0	0	0.23373	0	0	0.15939	0.05931	0.13081	0	0	0	0	0	0	0	0.08697	0	0.21397	0.22258	0.24983	0.05589	0.04131
ENSBTAG00000001658	AKR1D1	0	0	0	0.07476	0.09533	0	0	0.13067	0.30192	0.05735	0.13356	0.10464	0.02901	0.0315	0.44959	0.01436	0.06364	0.06056	0.01515	0.40601	0.02955	0	0	0.4606	0.18851	0
ENSBTAG00000001659	VPS4A	0.18337	0.28233	0	0	0.49275	0.26501	0	0.39374	0.00029	0	0	0.73966	0	0	0.11568	0	0	0	0	0.1493	-0.13264	0	0	0.21852	0.48956	0.22691
ENSBTAG00000001660	SPTY2D1	0	0	0.31822	0.41414	0	0	0	0	0	0	0	0	0.48261	0.30487	0	0.4927	0.34987	0	0.4633	0	0.28401	0.04375	0.03294	0	0	0
ENSBTAG00000001662	MGC139254	0.04866	0	0	0	0.01049	0	0.19182	0	0.04189	0	0	0	0	0	0	0.04548	0	0	0	0	-0.08914	0	0	0	0.09148	0.091
ENSBTAG00000001663	PDF	0.14074	0.20115	0	0	0.4148	0.34108	0.2666	0.40892	0.31035	0.2355	0.39401	0.16671	0	0.03211	0.28278	0	0	0.272	0	0.34209	0	0.32489	0.33258	0.12139	0.54234	0.34476
ENSBTAG00000001665	BT.56330	0	0	0.22666	0.23253	0.08213	0.31167	0	0.0671	0	0	0	0	0.16616	0.40775	0.01286	0.24831	0.44364	0	0	0.02051	0.18732	0.15735	0.16365	0.0952	0.06493	0
ENSBTAG00000001666	NIP7	0.17068	0.11637	0	0	0.27941	0.18128	0.3883	0.1821	0.41738	0.40707	0.4373	0	0	0	0.27553	0	0	0.0626	0	0.30603	0	0.09935	0.10189	0.02585	0.29545	0.1659
ENSBTAG00000001671	RTF1	0.0578	0.16951	0.03993	0	0	0	0.12591	0	0.1047	0	0	0	0	-0.35157	0.155	0	0	0	0	0.14542	0.08043	0	0	0.06388	0	0
ENSBTAG00000001673	KIAA0528	0.36675	0.43066	0	0	0	0	0.27874	0	0.04876	0.23598	0.03539	0.16285	0	0	0	0	0	0.22283	0	0	0	0	0	0.01441	0	0.23872
ENSBTAG00000001675	ITPKA	0.21597	0.2427	-0.16504	0	0.10294	0.13034	0.53457	0.14422	0	0.51345	0.42577	0.05058	0	0	0.13779	0	0	0.0828	0	0.20458	0	0	0	0	0.17455	0.3384
ENSBTAG00000001687	STC1	0.07318	0.22764	0.07215	-0.0752	-0.15467	0	0.37401	0.05297	0.20514	0.33657	0.29603	0	0	0	0	0	0	0	0	0.06588	0	0	0	-0.20311	0	0.17741
ENSBTAG00000001692	NDST1	0.22015	0.25131	-0.5685	0	0	0.13698	0.0186	0.36527	0.1679	0	0	0.66294	0	0	0.18753	-0.57122	0	0	0	0.21076	0	0	0	0.28348	0.5357	0.1391
ENSBTAG00000001693	RPAP1	0.22993	0.49832	0	0	0.67858	0.31008	0.18078	0.47636	0.33735	0.2266	0.32472	0.58631	0	0	0.40135	0	0	0.77908	0	0.40317	0	0	0	0.17706	0.72969	0.41216
ENSBTAG00000001694	TYRO3	0.26194	0.35772	0	0	0.51071	0.32389	0.49902	0.28839	0.6623	0.56228	0.57916	0.2311	0	0	0.53735	0	0	0.36512	0	0.56448	-0.26342	0	0	0.31759	0.58504	0.3897
ENSBTAG00000001696	RBM46	0	0	0.23838	0.29373	0	0	0	0	-0.133	0	0	0	0.34237	0.28682	0	0.34105	0.18333	0	0.04619	0	0.34671	0	0	0	0	0
ENSBTAG00000001697	TRA2B	0	0	0.47937	0.42937	0	0	0	0	0	0	0	0	0.54767	0.23203	0	0.43451	0.30523	0	0.57079	0	0.26382	0	0	0	0	0
ENSBTAG00000001698	CHTF8	0	0	-0.0964	0	0.37388	0.04548	0	0.34177	0.01361	0	0	0.39907	0	0.08708	0.06053	0	0.07486	0.3879	0	0.0858	0	0	0	0	0.28557	0.11678
ENSBTAG00000001700	BT.56113	0	0	0.49902	0.49092	0	0	0	0	0	0	0	0	0.61177	0.2071	0	0.49871	0.24432	0	0.59434	0	0.24808	0	0	0	-0.62842	0
ENSBTAG00000001702	TMEM107	0.04719	0.28289	0	0	0.18706	0.28678	0.10975	0	0	0.1769	0.1973	0.13719	0	0	0	0	0	0.32693	0	0.26597	0	0	0	0.12836	0.21324	0.13783
ENSBTAG00000001703	SYT13	0	0	0.00912	0	0	0.34253	0	0	0	-0.0937	-0.12268	0	0.0653	0.1041	0	0.07619	0.28053	0	0	0	0.06721	0	0	0	0	0
ENSBTAG00000001706	BT.61796	0	0	0.00383	0.1795	0	0	0.20233	0.04238	0.0528	0.1913	0.08074	0	0.19021	0.04675	0	0.19343	0	0	0.0042	0	0.00048	0	0	0	0	0
ENSBTAG00000001707	BT.59061	0.46689	0.56561	0	0	0.07774	0	0.248	0.13008	0.2117	0.26076	0.11939	0.33321	0	0	0.17525	0	0	0.32938	0	0.20066	0	0	0	0.23974	0.30329	0.35059
ENSBTAG00000001708	TTLL12	0	0	0	0.03126	0.24055	0.11297	0	0.1782	0.01903	0.02046	0.02013	0.04463	0	0	0.02854	0.06164	0.16851	0	0	0.00072	0	0	0	0	0	0.0296
ENSBTAG00000001710	CMTM8	0.07789	0.27687	0	0	0.01591	0	0.63868	0.09584	0.55903	0.61452	0.63213	0	0	0	0.29344	0	0	0	0	0.32612	0	0.25646	0.25645	0	0.07181	0.22249
ENSBTAG00000001711	C19H17ORF59	0	0	0	0	0.37513	0	0.00434	0.41048	0.09358	0.02472	0.07998	0.49053	0	0	0.17552	0	0	0.62206	0	0.2066	0	0.02255	0.03633	0.28886	0.52811	0.1963
ENSBTAG00000001712	CMTM7	0	-0.0389	0.03736	0.14029	0.13077	0.07902	0	0.13471	0	0	0	0	0.10473	0.08787	0	0.15652	0.16961	0	0	0	0.00912	0.1631	0.15728	-0.18466	0.04833	0
ENSBTAG00000001717	AURKB	0.07688	0.34559	0	0	0.64587	0.26558	0.25125	0.28343	0.69652	0.349	0.6471	0.28302	0	-0.27974	0	-0.43644	0	0.37199	0	0.8527	0	0	0	0.47521	0.75411	0.31472
ENSBTAG00000001721	GYG1	0.39798	0.40936	0	0	0.11398	0.06209	0.21491	0.04931	0.19584	0.19215	0.07602	0.36093	0	0	0.14864	0	0	0.34668	0	0.20593	0	0	0	0.27531	0.27685	0.19481
ENSBTAG00000001725	CXCL10	-0.24194	0	0.40509	0.58038	0	0	0	0	-0.36479	0	0	0	0.67227	0.2079	0	0.50134	0.28137	-0.36865	0.5275	0	0.17216	0.15159	0.13942	0	0	0
ENSBTAG00000001727	FAM213B	0.12966	0.27434	0	0	0.54474	0.49566	0.14193	0.32592	0.37217	0.16342	0.37173	0.45626	0	0	0.45627	0	0	0.46269	0	0.50503	0	0.01777	0.03446	0.32762	0.65025	0.27583
ENSBTAG00000001729	DUSP10	-0.08448	0	0.23371	0	0	0	0	0	0	0	0	0	0	0.07047	0	0.59052	0.22392	0	0.59722	0	0	0.34069	0.33364	0	0	0
ENSBTAG00000001730	BT.56902	0.01812	0.17802	0	0	0.52603	0.10359	0.01814	0.14138	0.13836	0.0111	0.23292	0.23536	0	0.00296	0.2511	0.001	0	0	0	0.20844	0.11789	0	0	0	0.40197	0.30341
ENSBTAG00000001731	GLYR1	0	0	0	0.66639	-0.44643	0	0	0	-0.31072	-0.32733	-0.31189	0	0.75893	0	0	0.70057	0.56763	0	0.50413	0	0	0.05205	0.04352	0	0	0
ENSBTAG00000001736	UBN1	0	0	0.38542	0.5316	0	0	0	0	0	0	0	0	0.63566	0.4134	0	0.63769	0.4844	0	0.38919	0	0.39231	0	0	0	0	0
ENSBTAG00000001737	ZCCHC6	0	0	0.56075	0.57822	0	0	0	0	0	-0.22041	-0.27758	0	0.72696	0.23801	0	0.78862	0.31289	0	0.53999	0	0.33376	0.02184	0.00897	0	0	0
ENSBTAG00000001739	BT.56646	0.3543	0.09512	0	0	0	0	0.26593	0	0.18239	0.29264	0.12845	0	0	0	0.07372	0	0	0.00627	0	0.13426	0.03008	0	0	0	0.12434	0
ENSBTAG00000001740	BT.41613	0	0	0.03342	0	-0.05693	0	-0.07773	0	0.20522	0.03788	0.06621	0	0	0.01055	0.18615	0	0	0.06665	0	0.20642	0.15283	0	0	0.10158	-0.04903	0
ENSBTAG00000001741	DLGAP4	0	0	0	0.02418	0.13693	0.06293	0	0.07771	0.02244	0	0	0.30756	0	0	0	0	0.0464	0.27076	0	0	0.07152	0	0	0.1105	0.11998	0
ENSBTAG00000001744	BET1L	0	-0.00037	0	0	0	0	0	0.29472	-0.0931	0	0	0.45678	0	0.10406	0	0	0.04502	0.32069	0	0.07994	0.07764	0	0	0.06241	0.19323	0
ENSBTAG00000001745	LUM	0	0.20368	0	0	0.26804	0.03219	0.13539	0.02326	0.13441	0.11091	0.2188	0	0	0	0	0.01668	0	0.15346	0	0.15222	0	0	0	0	0.20033	0.19961
ENSBTAG00000001747	BT.31205	0.21733	0.65925	0	0	0.24915	0.10402	0.24472	0.11712	0.21836	0.19268	0.24153	0.30359	0	0	0.28988	0	0	0.32382	0	0.28373	0	0	0	0.14267	0.29217	0.47958
ENSBTAG00000001748	TRIM45	0.1728	0.36022	0	0	0.70754	0.34502	0.15175	0.35864	0.48097	0.23756	0.39545	0.48525	0	0	0.61591	0	0	0.59957	0	0.59018	0	0	0	0.40384	0.76079	0.34022
ENSBTAG00000001749	SENP2	0	0	0.44857	0.42925	0	0	0	0	0	0	0	0	0.57518	0.17707	0	0.61695	0.24143	0	0.38052	0	0.28872	0.06091	0.05147	0	-0.46586	0
ENSBTAG00000001752	FUCA2	0.2208	0.50327	0	0	0.24661	0.01755	0.01921	0.45661	0.01874	0.03516	0.01339	0.52518	0	0	0.09883	0	0	0.64026	0	0.12529	0	0	0	0.06202	0.37322	0.26851
ENSBTAG00000001754	AHCYL2	0.43097	0.51764	0	-0.44579	0.27598	0.0401	0.46988	0.15192	0.47905	0.46555	0.44787	0.16347	0	0	0.47993	0	0	0	0	0	0	0	0	0.25558	0.51429	0.37802
ENSBTAG00000001755	BT.104022	0	0	0.04777	0	0	0	0	0	0	0	0	0	0.05292	0.04876	-0.07966	0.05586	0	0	0	0	0.08322	0	0	0	0	0
ENSBTAG00000001762	RFXANK	0	0	-0.19334	0.03599	0.32735	0.26041	0	0.21336	0	0	0	0.23321	0	0.05356	0.03511	0	0.15532	0	0	0	0	0.09263	0.0991	0.13717	0.26026	0.05156
ENSBTAG00000001763	NR2C2AP	0	-0.40028	0	0.48383	0	-0.15391	0	0	-0.31464	0	0	0	0.46867	0.57114	-0.25217	0.39524	0.46578	0	0.36582	0	0	0.19961	0.18584	0	0	0
ENSBTAG00000001764	NCAN	0	0	0.05464	0	0.31845	0.56909	0.03691	0.18171	0	0.03872	0.31287	0	0.00016	0.11247	0.33474	0.06172	0	0	0	0.37317	0	0	0	0	0	0.21436
ENSBTAG00000001767	B4GALT7	0.17062	0.30158	0	0	0	0.41809	0.15358	0.41052	0.2239	0.12554	0.24082	0.44607	0	0.03421	0.21724	-0.5904	0	0.49333	0	0.29576	0	0.11725	0.13	0.23218	0.55207	0.31402
ENSBTAG00000001770	ST8SIA5	0.12945	0.28191	0	0	0.50982	0.09139	0	0.44078	0.03835	0	0.00731	0.64382	0	0	0.19748	0	0	0.54485	0	0.17281	0	0	0	0.05102	0.39202	0.14793
ENSBTAG00000001772	PDCL2	0.51046	0.05299	0	-0.20038	0	0	0.19091	0	0.08226	0.19114	0	0	0	0	0	0	0	0	0	0.00179	0.08993	0	0	0	0.01594	0
ENSBTAG00000001773	C7ORF49	0	-0.14628	0.22907	0.44037	0	-0.18493	0	0	0	0	0	0	0.50032	0.04253	0	0.47488	0.21521	0	0.45746	0	0.07099	0.12226	0.11439	0	0	0
ENSBTAG00000001774	SPRY2	0.0435	0.23836	0	0	0.51036	0.21592	0.35601	0.18338	0.83179	0.50051	0.71815	0.13983	0	0	0.89295	0	0	0.28722	0	0.88061	-0.19119	0	0	0.45938	0.6213	0.20168
ENSBTAG00000001776	BT.19604	0.33729	0	-0.39813	0	0.2721	0.16298	0	0.3344	0	0	0	0.64557	0	0	0	0	0	0.47821	0	0	-0.22319	0	0	0.11577	0.34009	0.23144
ENSBTAG00000001777	RPLP2	0.06031	0.23584	0	0	0	0.03648	0.26306	0	0.26509	0.20204	0.35361	0	0	0	0.26012	0	0	0	0	0.31421	0	0.14177	0.14607	0	0.04156	0.05054
ENSBTAG00000001778	BT.20178	0	0	0.48516	0.7445	0	0	0	0	0	0	0	0	0.87662	0.45196	0	0.79131	0.50264	0	0.60282	0	0.33268	0.0898	0.07722	0	0	0
ENSBTAG00000001780	SARS2	-0.14315	0.0949	0	0.01138	0.33153	0.42405	0	0.35593	0	0	0	0.31591	0	0.03375	0.00213	0	0.12531	0.39176	0	0.03969	0	0.01243	0.0107	0	0	0.09202
ENSBTAG00000001781	TOM40A	0	-0.22484	0	0.25898	0.14018	0.13421	0	0.2123	0.02776	0	0.10087	0	0.17093	0	0.11325	0.12353	0.23331	0	0.1455	0.12372	0	0.40142	0.3995	0	0.02344	0
ENSBTAG00000001782	MRPS12	0	0.3057	0	0	0.41503	0.42877	0	0	0	0	0.05796	0.52478	0	0	0.01884	-0.4666	0	0.58905	0	0.11223	-0.32292	0.21961	0.22455	0	0.41846	0.29132
ENSBTAG00000001783	FBXO17	0.08528	0.15129	0	0	0	0.19177	0	0.17925	0.11111	0.07381	0.08203	0.10912	0	0	0.19265	0	0	0.22673	0	0.18684	0	0.07203	0.08032	0.08753	0.35485	0.14343
ENSBTAG00000001785	TGM3	0	0	0.57155	0.50826	0	0	0	0	-0.17087	0	0	0	0.66785	0.47826	0	0.68163	0.4384	0	0.5052	0	0.31866	0	0	0	0	0
ENSBTAG00000001786	AGPHD1	0.39728	0.50064	0	-0.53822	0.48418	0.24579	0.36423	0	0.45461	0.37596	0.4443	0.37719	0	0	0.49069	0	0	0.47352	0	0.48001	0	0	0	0.32998	0.66018	0.48343
ENSBTAG00000001788	BOVAGGRUS	0	0	0.14938	0	0	0	0	0	0	0	0	0.12418	0.28824	0.0849	0	0.28059	0	0	0.34984	-0.50125	0.13847	0	0	0	0	0
ENSBTAG00000001792	C19ORF70	0.17284	0.30668	0	0	0.40944	0.46408	0.2211	0.40853	0.26571	0.19596	0.306	0.3272	0	0	0.26357	0	0	0.40957	0	0.35978	0	0.24524	0.25563	0.16219	0.57774	0.2795
ENSBTAG00000001793	HSD11B1L	0.17717	0	0	0	0.09067	0.19506	0.33454	0	0.24837	0.28469	0.20629	0	0	0.0204	0.1654	0	0	-0.04993	0	0.15947	0	0.41151	0.42489	0.35299	0	0.04649
ENSBTAG00000001794	RPL36	0	0.12673	0	0	0.01576	0.15107	0.21088	0.05109	0.3015	0.19123	0.40439	0	0	0	0.32928	0	0	0.02485	0	0.35816	0	0.2551	0.25926	0	0.09698	0.00083
ENSBTAG00000001795	LONP1	0.04577	0.00414	0	0.06745	0.29445	0.20442	0.19866	0.20001	0.33767	0.19416	0.33057	0.13294	0	0.02956	0.31121	0	0	0.11192	0.03279	0.34623	0	0.27279	0.28346	0.17531	0.32621	0.12609
ENSBTAG00000001796	CATSPERD	0.04809	0.19089	0	0	0.31978	0.31334	0	0	0.13388	0	0.07963	0.48599	0	0	0.32074	0	0	0.22288	0	0.27247	0.00914	0.10577	0.12018	0.37423	0.22014	0.13437
ENSBTAG00000001801	SYT4	0.22837	0	0.15833	-0.10228	0	0	0.09183	0	-0.03605	0.0678	0	0	0	0.0483	0	0	0	0	0	-0.12629	0.24175	0	0	0	0	0
ENSBTAG00000001803	FHL5	0	0	0.03481	0.19207	0	0.02983	0	0.02324	0	0	0	0	0.18015	0.10711	0	0.1966	0.00871	0	0.01184	0	0.05323	0	0	0	0	0
ENSBTAG00000001805	TWSG1	0.0209	0.40533	0	-0.53314	0.51135	0.07736	0.22309	0.42987	0.60938	0.32816	0.5147	0.4653	0	0	0	0	0	0	0	0.70094	-0.34652	0.04756	0.06983	0.49644	0.64081	0.26416
ENSBTAG00000001806	IQCD	0	0.35129	0	0	0.45709	0.08601	0	0.48192	0.06766	0.02104	0.07009	0.45626	0	0	0.12568	0	0	0.68216	0	0.12655	0	0	0	0.09295	0.45472	0.28793
ENSBTAG00000001807	AKAP8	0	0	0.54342	0.59805	0	0	0	0	0	0	0	0	0.67542	0.43078	0	0.64447	0.41506	0	0.44939	0	0.53078	0.10851	0.09866	0	0	0
ENSBTAG00000001808	LACTB2	0.39856	0.5801	0	0	0.48492	0.25051	0.22289	0.53327	0.26745	0.22821	0.24965	0.47491	0	0	0.33108	0	0	0.59841	0	0.33601	0	-0.11501	0	0.22883	0.65858	0.47197
ENSBTAG00000001810	SCAF11	0	0	0.50894	0.27558	0	0	0	0	0	0	0	0	0.43506	0.18456	0	0.42425	0.22187	0	0.41261	0	0.30437	0.02481	0.01502	0	0	0
ENSBTAG00000001814	PLXND1	0.04526	0	0	0.25235	0.28931	0.2553	0	0.05665	0	0	0	0.2784	0.12616	0.24697	0	0.15548	0.17049	0.10161	0.04245	0	0.17679	0.19269	0.18993	0	0.17658	0
ENSBTAG00000001815	BT.18132	0.5208	0.37903	0	0	0	0	0.90696	0.01139	0.55435	0.87019	0.52054	0	0	0	0.03253	0	-0.24927	0	0	0.12824	0	0	0	0	0.0591	0.25689
ENSBTAG00000001816	BT.37567	0.05298	0.3848	0	0	0	0.08319	0.26687	0.33178	0.40415	0.3093	0.4331	0.25268	0	0	0.45334	0	0	0.53123	0	0.43841	0	0	0	0.08615	0	0.29076
ENSBTAG00000001817	TMEM161A	0.16871	0	0	0	0.7153	0	0.15702	0.56295	0.34373	0.18988	0.38941	0.49814	0	0	0.45912	0	0	0.73858	0	0	0	0	0.00056	0.04272	0.75308	0.39536
ENSBTAG00000001818	BT.61507	0.16376	0.2782	0	0	0.43065	0.26436	0.32861	0.08611	0.46715	0.30792	0.45309	0.30013	0	0	0.45778	0	0	0.30798	0	0.50342	0	0.00583	0.0224	0.29664	0.52055	0.26939
ENSBTAG00000001822	SNX10	0	0	0.51474	0	0	0	0	0	-0.42766	0	0	0	0.88361	0.34053	-0.37747	0.78179	0.4149	0	0.68398	-0.4225	0.33524	0.16658	0.15118	0	0	0
ENSBTAG00000001824	BT.25025	0	0	0.47584	0.56764	0	0	0	0	0	0	0	0	0.68827	0.41273	0	0.63325	0.48325	0	0.45146	0	0.3339	0.09894	0.0896	0	0	0
ENSBTAG00000001827	GID8	0	0	0.40326	0.39992	0	0	0	0	0	0	0	0	0.48917	0.22169	0	0.47392	0.33735	0	0.28847	0	0.33742	0.01443	0.01147	0	0	0
ENSBTAG00000001828	SCRN2	0.07489	0.37566	0	0	0.55389	0.4513	0.33276	0.23403	0.66838	0.41727	0.64923	0.2145	0	0	0.76666	0	0	0.41039	0	0.77043	0	0	0	0	0.69133	0.2714
ENSBTAG00000001829	SLC17A9	0	0	0	0	0.50104	0.2391	0	0.43066	0.08749	0	0.04614	0.34676	0	0.04463	0	0	0.09516	0.41457	0	0.22572	-0.19826	0.09242	0.10245	0.21885	0.44802	0.08046
ENSBTAG00000001830	LRRC46	0.24197	0.1111	0	0	0.13268	0	0.00058	0.19696	0	0.00229	0	0	0	0	0	0.03714	0	0.15876	0	0	0	0	0	0	0.21573	0.1753
ENSBTAG00000001832	MRPL10	0.3274	0.62612	0	0	0.57457	0	0.27416	0.38988	0.38134	0.27373	0.36259	0.57047	0	0	0.43728	0	0	0.66126	0	0.47654	0	0	0	0.27219	0.69532	0.49819
ENSBTAG00000001834	PNKP	0	0	0.26977	0.49092	0	0.01691	0	0	0	0	0	0	0.51323	0.42438	0	0.51582	0.51405	0	0.21872	0	0	0.30066	0.2977	0	0	0
ENSBTAG00000001835	GJA1	0	0	0.30732	0.04174	0	0.00776	0.02935	0	0.04437	0.07453	0.0356	0	0.05329	0.3164	-0.08484	0.01636	0.18116	0	0	0	0.31145	0.11341	0.10746	0	0	0
ENSBTAG00000001838	LRRC36	0	0.24148	0	0	0.41096	0.15985	0.01841	0.26899	0.29155	0.08724	0.31432	0.17101	0	0	0.46211	0	0	0.44555	0	0.41517	0	0.08847	0.10372	0.29029	0.41412	0.1609
ENSBTAG00000001839	OCIAD2	0.37406	0.71498	0	0	0.43385	0	0.30907	0.57014	0.30626	0.29806	0.34763	0.4216	0	0	0.35241	0	0	0.6198	0	0.3768	0	0	0	0.09176	0.63446	0.54063
ENSBTAG00000001840	INO80B	0.11371	0.2968	0	0	0.13515	0.18152	0.14587	0.12421	0	0.10179	0	0.22091	0	0	0	0	0	0.39967	0	0	0	0	0	0	0.23429	0.12939
ENSBTAG00000001842	GSTM3	0.10961	0.30601	0	0	0.50346	0.20549	0.25516	0.35008	0.584	0.33916	0.5157	0.32054	0	0	0.70262	0	0	0.38162	0	0.67901	0	0	0	0.53134	0.61606	0.28974
ENSBTAG00000001843	WBP1	0.15593	0.4737	0	0	0.58143	0	0.23489	0.29563	0	0.29743	0.46277	0.4556	0	0	0.60053	0	0	0.62328	0	0.61174	0	0	0	0.31723	0.69041	0.32637
ENSBTAG00000001847	CNTLN	0.37008	0.42538	0	-0.47444	0.16829	0.04945	0.0466	0.14107	0	0	0	0.44245	0	0	0.06371	0	0	0.38367	0	0.01411	0	0	0	0.00774	0.16096	0.27837
ENSBTAG00000001848	KATNB1	0.21931	0.43686	0	0	0.53634	0.31292	0.14069	0.29218	0.24705	0.16454	0.25105	0.59398	0	0	0.29517	0	0	0.62235	0	0.32019	0	0	0	0.20091	0.62964	0.35754
ENSBTAG00000001851	BT.62268	0	0	0	0.15425	0.04874	0.04065	0	0.25991	0	0	0	0.13663	0.07547	0.08748	0	0.05559	0	0.03643	0	0	0	0	0	0	0.02512	0
ENSBTAG00000001852	BREH1	0	0.02046	0.05004	0.13679	0	0	0	0	0	0	0	0	0.17159	0	0	0	0	0.01563	0.01842	0	0.06376	0	0	0	0	0
ENSBTAG00000001854	CIAPIN1	0.28343	0.36782	0	0	0.37748	0.2855	0.32648	0.35972	0	0.31436	0.2984	0.20057	0	0	0.22603	0	0	0.42938	0	0.27463	-0.3075	0.20867	0.2163	0.08864	0.58511	0.37568
ENSBTAG00000001855	COQ9	0.08921	0.32991	0	0	0.59183	0.39367	0.05086	0.54635	0.1694	0.03534	0.30327	0.40096	0	0	0.34664	0	0	0.52905	0	0.33716	0	0.21506	0.21685	0	0.62084	0.35552
ENSBTAG00000001856	POLR2C	0	0	0.58473	0.72169	0	0	0	0	0	0	0	0	0.83516	0.44345	0	0.75006	0.41188	0	0.61121	0	0.40161	0.02983	0.01492	0	0	0
ENSBTAG00000001857	DOK4	0	0	-0.01826	0.21173	-0.04565	0	-0.22205	0.22689	0	0	0	0	0.26612	0.02599	0	0.28142	0	0	0.07987	0	-0.05862	0	0	0	-0.01433	0.0925
ENSBTAG00000001861	SESTD1	0	0.02209	0.08125	0	0	0	0	0	0	0	0	0.20002	0	0.06197	0	0	0	0.09865	0	0	0.18497	0	0	0.0327	0	0
ENSBTAG00000001862	PPP2R2B	0	0	0	0	0.08136	0.37399	0.053	0.07794	0	0.1064	0.17866	0	0.08808	0.15801	0	0.06671	0.20858	0	0	0.26558	0	0	0	0.24519	0.13421	0
ENSBTAG00000001864	NR4A3	0	0	0.41079	0.68814	0	0	0	0	0	0	0	0	0.78205	0.15938	0	0.64977	0.31037	0	0.61382	0	0.29723	0	0	0	0	0
ENSBTAG00000001865	SGCG	0	0	0	0.19538	0	0.04964	0	0.16058	0	0	0	0.12556	0.16683	0.05738	0	0.17019	0	0.04544	0	0	0	0	0	0	0	0
ENSBTAG00000001866	BT.51193	0	0	0.51485	0.00591	0	0	0	0	0	0	0	0	0.06927	0.27356	0	0.09961	0.15546	0	0.04266	0	0.40864	0	0	0	0	0
ENSBTAG00000001868	PCYT2	0	0	0	0.10249	0.2363	0.08587	0	0	0	0	0	0.35188	0.01349	0.1119	0	0	0.05858	0	0	0	0.08866	0	0	0.1514	0.17608	0
ENSBTAG00000001870	CPNE6	0.00452	0	0.01319	0.2317	0	0	0	0	0	0	0	0	0.25235	0.11488	0	0.25781	0	0	0.18781	0	0.06313	0	0	0.03953	0	0
ENSBTAG00000001872	ORC6	0.15142	0.39228	0	0	0.17717	0.07713	0.23769	0.02969	0.42657	0.2672	0.34717	0.14638	0	0	0.41795	0	0	0.21172	0	0.4564	0	0	0	0.27655	0.26835	0.24633
ENSBTAG00000001881	SLC10A1	0	0	0.51024	0.60069	0	0	-0.352	0	0	0	0	0	0.70301	0.4699	0	0.70387	0.41629	0	0.55578	-0.19862	0.40671	0.05132	0.03814	0	0	0
ENSBTAG00000001882	CD79A	0	0.09485	0	0	0.00042	0	0.02212	0	0	0.03977	0	0	0	0	0	0.04474	0	0	0	0	0	0	0	0	0.01784	0.01421
ENSBTAG00000001885	COPR5	0.40298	0.51917	0	0	0.33528	0.26721	0.31918	0.39166	0.30821	0.27712	0.30611	0.39892	0	0	0.23844	0	0	0.40863	0	0.31443	0	0	0	0.02199	0.40068	0.4579
ENSBTAG00000001887	BT.58902	0	0	0.53751	0.5238	0	0	0	0	0	0	0	0	0.66934	0.24982	0	0.65434	0.23654	0	0.60125	0	0.31862	0.08425	0.07126	0	0	0
ENSBTAG00000001888	MED13L	0	0	0.23532	0	0	0	0	0	-0.14292	0	0	0	0.37602	0.11477	0	0.41447	0.24279	0	0.24165	0	0.17705	0.06627	0.05879	0	0	0
ENSBTAG00000001889	C22H3ORF14	0.36333	0.51404	0	0	0.21196	0.08031	0.04034	0.37406	0	0	0	0.50562	0	0	0	0	0	0.43357	0	0	0	0	0	0	0.29945	0.32119
ENSBTAG00000001892	YAE1D1	0.34989	0.60043	0	0	0.1571	0.09333	0.36374	0.11161	0.20392	0.27959	0.29555	0.23743	0	0	0.14594	0	0	0.26302	0	0.17913	0	0	0	0.04901	0.28857	0.44212
ENSBTAG00000001893	TM4SF4	0	0	0.04594	0	0	0	0	0.18178	0	0	0	0	0	0.0742	0	0	0	0.03828	0	0	0	0	0	0	0.00651	0
ENSBTAG00000001894	NEDD1	0.37885	0.56364	0	0	0.25659	0.09376	0.20559	0.1922	0.1732	0	0	0.43079	0	0	0.19006	0	0	0.53519	0	0.20166	0	0	0	0.13987	0.41026	0.32243
ENSBTAG00000001898	CCDC112	0.24122	0	0.37661	0.2136	0	0	0.03708	0	0	-0.07142	-0.33159	0	0.32805	0	0	0.35382	0	0	0.40621	0	0.26168	0	0	0	0	0
ENSBTAG00000001902	KIAA1731	0.32707	0.16571	0	0	0.17838	0	0.04405	0	0.11195	0.07369	0.04489	0.23357	0	0	0.22297	0	0	0.19564	0	0.15779	0.0007	0	0	0.12699	0.18078	0.10257
ENSBTAG00000001904	ZNF276	0	0	0.36946	0.77446	0	0.01868	0	0	0	0	0	0	0.73178	0.57701	0	0.63886	0.62441	0	0.49258	0	0.36345	0.20094	0.19507	0	0	0
ENSBTAG00000001906	FANCA	0.14281	0.22153	0	0	0.46479	0.27186	0	0.19851	0.16501	0	0.07885	0.66778	0	0	0.25529	0	0	0	0	0.26726	0	0	0	0.31953	0.44233	0.17035
ENSBTAG00000001908	BT.105088	0.37565	0.50993	0	0	0.19716	0.14232	0.14744	0.25115	0.09026	0.09402	0.08336	0.45805	0	0	0.13771	0	0	0.33849	0	0.15739	0	0	0	0.23397	0.30351	0.40551
ENSBTAG00000001915	APOH	0	0	0	0	0	0	0	0	0	0	0	0	0	0	0	0	0	0	0	0	0	0	0	0	0	0
ENSBTAG00000001917	C11ORF16	0.1483	0.02129	0.03166	0.08581	0	0	0	0.0261	0	0	0	0	0.1023	0.0306	0	0.03992	0	0	0.02286	0	0.04168	0	0	0	0.00851	0.07077
ENSBTAG00000001918	STXBP5L	0	0	0.13577	0.03513	0.01278	0	0	0.0882	0	0	0	0	0.04753	0.22746	0	0	0.06239	0.07199	0	0	0.09432	0	0	0	0	0
ENSBTAG00000001922	AKIP1	0.09876	0.32958	0	0	0.59174	0.43549	0.2206	0.34424	0.54193	0.31953	0.46595	0.31894	0	0	0.60731	0	0	0.47258	0	0.6181	0	0	0	0.43139	0.68173	0.36812
ENSBTAG00000001926	RAD23B	0.31983	0.2407	0	0	0	-0.17312	0.06522	0	0	0.00605	0	0.04643	0	0	-0.11257	0	0	0.04106	0	0	0	0	0	0.08425	0	0.09227
ENSBTAG00000001927	ATP6V1C2	0.09948	0.17661	0.0557	0	0	0.334	0.63548	0	0.63664	0.67373	0.59883	0	0	0	0.32746	0	0.01037	0	0	0.41392	0	0	0	0.09144	0.06984	0.04621
ENSBTAG00000001928	PDIA6	0	0	0.25524	0.47742	0	-0.22792	0	0	0	0	0	0	0.50128	0.20777	0	0.36328	0.31006	0	0.462	0	0.19003	0.01894	0.01762	0.04579	0	0
ENSBTAG00000001931	TRABD	0	0	0.27915	0.41997	0	0	0	0	0	0	0	0	0.4311	0.42083	0	0.42081	0.48136	-0.34337	0.16855	0	0.30998	0.44001	0.43738	0	-0.30133	0
ENSBTAG00000001932	MGC142781	0.24612	0.3404	0	0	0.59285	0.25895	0.01616	0.50429	0.15622	0.02478	0.152	0.73648	0	0	0.26314	0	0	0.6466	0	0.28106	0	0.01281	0.01949	0.17016	0.6047	0.29071
ENSBTAG00000001933	PPP2R4	0.04065	0	-0.28131	0	0.56291	0.4864	0.00455	0.28333	0.18796	0.00766	0.15888	0.50073	0	0.07655	0	0	0	0.48155	0	0.31805	-0.13635	0.05823	0.07382	0.26241	0.54973	0.26914
ENSBTAG00000001936	PCK1	0	0.15076	0	0	0.28118	0.2196	0	0.14848	0.26464	0.00553	0.24725	0.16481	0	0	0.39289	0	0	0	0	0.3887	0	0	0	0.02421	0.15607	0.09404
ENSBTAG00000001937	ANAPC11	0.00203	0.26567	0	0	0.52817	0.38354	0	0.47056	0.02162	0	0.03428	0.54971	0	0.04903	0.09727	0	-0.00044	0.56605	0	0.14719	0	0	0	0.18081	0.52675	0.34012
ENSBTAG00000001938	CKS2	0.11534	0.34376	0	0	0.46926	0.09536	0.23108	0.25056	0.65251	0.34885	0.53399	0.31319	0	0	0.81697	0	0	0.35499	0	0.76641	0	0	0	0.55881	0.61345	0.24777
ENSBTAG00000001939	SECISBP2	0	0	0.52812	0.5232	0	0	0	0	-0.44382	0	0	0	0.65522	0.3397	0	0.6552	0.36629	0	0.45443	0	0.43397	0.01963	0.00801	0	0	0
ENSBTAG00000001941	SEMA4D	0	-0.56171	0	0.7233	0	0	0	0	0	0	0	0	0.83227	0.47552	0	0.73387	0.5212	0	0.61636	0	0.34476	0.14143	0.12978	0	-0.55822	-0.36835
ENSBTAG00000001942	SNX27	0.31217	0	0	0	0.0062	0.06158	0.09372	0	0.02198	0.10043	0	0.21693	0	0	0	0	0	0.21776	0	0	0.05899	0.00826	0.01776	0.26989	0.12998	0
ENSBTAG00000001945	BT.22399	0	0	0.34874	0.38937	0	0	0	0	0	0	0	0	0.50505	0.09926	0	0.47673	0.1379	0	0.44421	0	0.31822	0	0	0	-0.54562	0
ENSBTAG00000001947	ZNF514	0.17479	0.21388	0	0	0.35291	0.27274	0.19978	0.16539	0.58726	0.31462	0.45226	0.16517	0	0	0.70115	0	0	0.28341	0	0.69001	0	0	0	0.33057	0.44509	0.03553
ENSBTAG00000001948	VTI1B	0	0.16307	0	0	0.18573	0.3017	0	0.24965	0.09034	0	0.13978	0.04712	0	0.07287	0.18687	0	0.05525	0.23743	0	0.24339	0	0.20215	0.21034	0.11101	0.28142	0.084
ENSBTAG00000001949	BT.55400	0.24581	0.41685	0	-0.51485	0.20356	0.20119	0.3337	0.30762	0	0.32126	0.26974	0.3887	0	0	0.24447	-0.51779	0	0.45794	0	0.32173	0	0	0	0.38191	0.48234	0.36305
ENSBTAG00000001956	HINT3	0.35202	0.44892	0	0	0.06364	0	0.2023	0.36405	0.03475	0.22851	0.01689	0.34107	0	0	0	0	0	0.48583	0	0	0	0	0	0.00775	0.25828	0.26371
ENSBTAG00000001957	TRMT11	0.50404	0.5087	0	0	0	0.01895	0.2018	0.01868	0.00032	0.13731	0	0.27492	0	0	0	0	0	0.22592	0	0	0	0	0	0	0.08053	0.30658
ENSBTAG00000001962	MRPS27	0.06574	0.07948	0	0	0.4179	0.37182	0	0.36463	0.22207	0.03264	0.27626	0.14007	0	0.00362	0.39236	-0.26259	0	0.16955	0	0.39698	0	0	-0.07976	0	0.40845	0.21327
ENSBTAG00000001966	BT.47512	0	0.18514	-0.33763	-0.1013	0.0495	0	0	0.29268	0.00382	0	0.04092	0.35915	-0.08491	0	0.04448	0	0	0.35933	0	0.0793	0	0	0	0.06329	0.15649	0.10062
ENSBTAG00000001968	TTC14	0	0	0.2526	0	-0.36861	0	0	0	0	-0.27508	-0.3558	0	0	0	0	-0.04243	0	0	0.05028	0	0.20794	0.03348	0.0247	0	0	0
ENSBTAG00000001969	CCDC39	0.55472	0.37717	0	0	0	-0.01541	0.91165	0.00392	0.59417	0.87698	0.56163	0	0	0	0.09786	0	0	0	0	0.19268	0	0	0	0	0.09347	0.25661
ENSBTAG00000001976	PPP1R17	0.5168	0.03768	0.00529	0	0	0	0.20782	0	0.13103	0.24279	0	0	0	0	0	0	0	0	0	0.05281	0.12173	0	0	0	0.0527	0
ENSBTAG00000001977	YIPF6	0	0	0.23653	0	0	0	0	0	0	0	0	0	0.26735	0	0	0.30937	0.1122	0	0.26446	0	0.23131	0.13035	0.12757	0.20768	0	0
ENSBTAG00000001983	SMAGP	0	0.07308	0.22739	0.06267	0	0	0.0224	0	0	0.02394	0	0	0.16392	0	-0.20375	0.18044	0.02803	0	0.08348	0	0.16634	0	0	0	0	0
ENSBTAG00000001987	HSPC321	0.24629	0.14894	0.03538	0	0	0	0.14652	0	0.02449	0.07105	0	0	0.18936	0	0	0.13311	0	0	0.33993	-0.06002	0	0	0	0	0	0.04055
ENSBTAG00000001988	EIF3D	0	0	0.43024	0.26919	0	0	0.00598	0	0.0875	0.03315	0.05978	0	0.3198	0.3735	0.02653	0.29733	0.38253	0	0.09918	0.07116	0.33071	0.23255	0.23579	0	0	0
ENSBTAG00000001992	CYP51A1	0	0	0.47352	0.56921	0	-0.28962	0	0	0	0	0	0	0.66399	0.31853	-0.37217	0.59759	0.3245	0	0.46895	0	0.45111	0	0	0	0	-0.40878
ENSBTAG00000001996	SNRNP70	0	0	0.20076	0.42327	0.06474	0.08367	0	0	0	0	0	0	0.38332	0.49309	0	0.31458	0.56372	0	0.15435	0	0.26181	0.04506	0.04296	0	0	0
ENSBTAG00000001998	ST6GALNAC1	0	0.5249	0.00798	0.05809	0	0	0.2261	0.17627	0.03261	0.13256	0.13985	0	0.06756	0	0	0	0	0.01282	0.07191	0	-0.18481	0	0	0	0	0.37028
ENSBTAG00000001999	MGC143285	0.18334	0	0	0	0	0	0	0	0	0	0	0	0.02327	0.08239	0	0.03232	0.02253	0	0.1177	0	0.24979	0	0	0	0	0
ENSBTAG00000002000	TIMM8B	0	0	0.29532	0.06739	0	0.18882	0.04967	0	0	0.0008	0.01665	0	0.07946	0.30622	0	0.14875	0.25563	0	0.13347	0	0.03277	0.16264	0.16309	0	0	0.01164
ENSBTAG00000002002	BT.97864	0.28332	0.41636	0	0	0.36767	0.14728	0.3561	0.11118	0.61121	0.44929	0.49896	0.28224	0	0	0.68425	0	0	0.37037	0	0.63608	0	0	0	0.50125	0.57103	0.27923
ENSBTAG00000002004	LLPH	0.05691	0.08021	0.25176	0.08578	0	0	0	0	0	0	0	0	0.14739	0.02307	0	0.09855	0	0	0.21523	0	0.1004	0.03347	0.03134	0	0	0.02166
ENSBTAG00000002006	THBS1	0.1127	0	0	0	0	0	0.05648	0	0	0.06521	0	0	0	0.02164	0	-0.07912	0.08916	0	0	0	0.26064	0	0	0.11731	0	0
ENSBTAG00000002007	PRG3	0	0.00629	0.01529	0.04247	0	0	0	0	0	0	0	0	0.06649	0	0	0.16548	0	0.02111	0	0	0.03719	0	0	0	0	0
ENSBTAG00000002010	PI4K2A	0	0	0.34119	0.60565	-0.27648	-0.15954	-0.1874	0	0	0	0	0	0.60932	0	0	0	0.41146	0	0.52314	0	0	0.24916	0.24691	0	0	0
ENSBTAG00000002011	KIAA0895	0.29228	0.21211	0	0	0	0.12672	0.23107	0	0.13171	0	0	0.26264	0	0.06653	-0.03254	0	0	0.01602	0	0	0.05554	0	0	0.15226	0.03083	0.17365
ENSBTAG00000002012	FAM96A	0.11521	0.5325	0	0	0.08802	0.24074	0.16083	0.19856	0.14315	0.1012	0.21925	0.14646	0	0	0.2159	0	0	0.31462	0	0.26747	0	0	0	0.07168	0.21848	0.26539
ENSBTAG00000002014	SNX1	0	0.04132	0.34186	0.27212	0	0	0	0	0	0	0	0	0.36735	0	0	0.23136	0.1003	0	0.34566	0	0.16909	0.03887	0.04009	0	-0.28374	0
ENSBTAG00000002015	RPS6KA6	0.28328	0.26638	0	0	0	0	0.60449	0	0.38679	0.60877	0.37656	0	0	0	0.09759	0	0	0.02006	0	0.13839	0	0	0	0	0.10116	0.15107
ENSBTAG00000002018	EIF5A	0	0	0.01131	0.34773	0	0.16792	0	0.10131	0	0	0	0	0.26339	0.27242	0	0.11546	0.30473	0	0.21072	0	0	0.33138	0.33004	0	0	0
ENSBTAG00000002019	SERPINB5	0.55784	0.43105	0	0	0.00934	0	0.86023	0.12607	0.59495	0.85797	0.60451	0	0	0	0.16936	0	0	0.016	0	0.26269	0	0	0	0	0.25789	0.38759
ENSBTAG00000002020	C5ORF41	0	0	0.53106	0.54132	0	0	0	0	0	0	0	0	0.6945	0.18937	0	0.77053	0.27217	0	0.57667	0	0.25983	0	0	0	0	0
ENSBTAG00000002021	BT.102307	0	0	0.20634	0.42932	0	0	0	0	0	0	0	0	0.44848	0.10015	0	0.27552	0.16774	0	0.26448	0	0	0.22951	0.22053	0	0	0
ENSBTAG00000002026	RPL5	0.33018	0.51637	0	0	0.06331	0.04663	0.44795	0.05316	0.43132	0.4352	0.4397	0	0	0	0.42301	0	0	0.18812	0	0.43376	0	0	0	0.13056	0.32651	0.29898
ENSBTAG00000002027	FAM167B	0	0	0.36805	0.78052	-0.35233	0	0	0	0	0	0	0	0.87183	0.31159	0	0.8789	0.30816	0	0.61398	0	0.2093	0.25476	0.24259	0	0	0
ENSBTAG00000002028	MGC143035	0.29306	0.51903	0	0	0.38016	0.1193	0.13722	0	0	0.18431	0.28493	0.40433	0	0	0.47596	0	0	0.43254	0	0.46157	0	0	0	0.32478	0.47751	0.38167
ENSBTAG00000002030	SPP2	0	0	0	0	0	0	0	0	0	0	0	0	0	0	0	0	0	0	0	0	0	0	0	0	0	0
ENSBTAG00000002033	UBXN2A	0.26582	0.30597	0	-0.62147	0.37239	0.05451	0.20488	0.16195	0.38442	0	0	0.33863	0	0	0.42219	0	0	0.41211	0	0.3909	0	0	0	0.43094	0.48978	0.22507
ENSBTAG00000002036	BT.37145	0.25288	0.29095	0	0	0.46896	0.28115	0.13304	0.26037	0.2106	0.15783	0.16401	0.44773	0	0	0.19432	0	0	0.52187	0	0.23478	0	0.02936	0.03587	0.09149	0.53499	0.27255
ENSBTAG00000002037	ATXN7L1	0	0.12816	0	0	0.2067	0.16958	0	0.06161	0.07977	0.0519	0.01444	0.14344	0	0	0.15722	0	-0.03548	0.34846	0	0.12167	0.02282	0	0	0	0.22077	0.02621
ENSBTAG00000002039	FRMD8	0	0	0.07128	0.06792	0.25839	0.11579	0	0.24315	-0.19596	0	0	0.19652	0	0.37275	0	0.00414	0.32956	0.28396	0	0	0	0.09584	0.09495	0	0	0.10138
ENSBTAG00000002041	SASH3	0	0.12482	-0.02817	0	0	0.04115	0	0	0	0	-0.02603	0.02182	0	-0.12644	0.01263	0	0	0	0	0	0	0	0	0.02413	0.09762	0.05172
ENSBTAG00000002042	RIC8A	0	0	0.11547	0	0.01409	0	0	0.17136	0	0	0	0	0.3522	0.31842	0	0	0.41667	0.02865	0.24932	0	-0.08439	0.19649	0.19377	0	0	0
ENSBTAG00000002044	SIRT3	0.07774	0	-0.51211	0	0.75234	0	0.06897	0.49728	0.38128	0.13312	0.38204	0.5365	0	0	0.57385	0	0	0.66437	0	0.54263	0	0	0	0.23257	0.72505	0.36414
ENSBTAG00000002045	BT.21635	0.12162	0.37719	0	0	0.20364	0.19733	0	0.24357	0	0	0	0.44884	0	0	0.10329	0	0	0.34651	0	0.09943	0	0	0.00152	0.04862	0.23471	0.23154
ENSBTAG00000002046	COX8B	0	0.20286	0	0	0.45542	0.29017	0	0.38917	0.15013	0	0.13889	0.39512	-0.20713	-0.0841	0.33202	0	0	0.4259	0	0.34194	0	0.00205	0.01639	0.29321	0.43013	0.19756
ENSBTAG00000002048	PTPN11	0.21425	0	0	0.01798	0	0	0	0	-0.00721	0	0	0.08903	0	0.0038	0	0.00738	0.03495	0	0.10214	0	0.07338	0	0	0.11742	0	0
ENSBTAG00000002049	BT.58717	0.24747	0.52358	0	0	0.59004	0.31489	0.07846	0.52195	0.25345	0.10698	0.22336	0.69637	0	0	0.3617	0	0	0.71214	0	0.37939	0	0	0	0.26525	0.63679	0.41378
ENSBTAG00000002050	SELRC1	0	0	0.00419	0.1081	0.09737	0.10612	0	0.19603	0.00095	0	0.03282	0	0.08392	0.22795	0.00049	0	0.25193	0	0.04726	0.04195	0	0.11262	0.11478	0	0.06697	0.07507
ENSBTAG00000002052	PLOD1	0	0	0	0.00717	0.45622	0.18521	0	0.24661	0.19679	0	0.16061	0.14299	0	0.09874	0.38788	0	0.09787	0	0	0.35295	0	0.34147	0.35174	0.23337	0.42293	0
ENSBTAG00000002056	MARS2	0	0.13147	0	0	0.36097	0.09069	0.19625	0.28022	0.26182	0.23387	0.23846	0.09871	0	0	0.23105	0	0	0.14466	0	0.25704	0	0.06889	0.07535	0.10277	0.46346	0.25997
ENSBTAG00000002058	ASF1A	0.30454	0.542	0	0	0.17514	0.17565	0.1038	0.32398	0.11824	0	0	0.43756	0	0	0.15169	0	0	0.5642	0	0.19265	0	0	0	0.11936	0.33535	0.23968
ENSBTAG00000002060	BT.55679	0	0	0.18388	0.07321	0	0	0.10779	0	0.1489	0.12641	0.18931	0	0.19277	0	0.17078	0.20569	0.06868	0	0.09889	0.1502	0.03687	0.06901	0.07235	0	0	0
ENSBTAG00000002062	TRPA1	0.0796	0	0	0.09138	0	0.01423	0.01329	0.06387	0	0.0138	0	0	0.06865	0	0	0.07282	0	0	0	0	0	0	-0.06079	0	0	0
ENSBTAG00000002065	TFAP2C	0.11422	0.11321	0.18387	-0.05226	0	0	0.27339	0	0.13034	0.25429	0.16627	0	0.07824	0	0.01589	0.20529	0	0	0	0	0.02769	0	0	0	0	0
ENSBTAG00000002066	MYL7	0	0	0	0	0	0	0	0	0	0	0	0	0	0	0	0	0	0	0	0	0	0	0	0	0	0
ENSBTAG00000002068	TAGLN2	0	0	0.39011	0.36272	0	0	0	0	0	0	0	0	0.49768	0.36595	0	0.45282	0.39655	0	0.29739	0	0.22562	0.11568	0.10934	0	0	0
ENSBTAG00000002069	BT.73422	0	0	0.52198	0.71042	0	0	0	0	0	0	0	0	0.79352	0.3477	0	0.7414	0.39184	0	0.60359	0	0.31749	0	0	0	0	0
ENSBTAG00000002070	BT.54295	0.48532	0.33776	0	0	0	0	0.77854	0.09791	0.52284	0.79242	0.41899	0	0	0	0.0364	0	0	0.07921	0	0.13718	0	0	0	0.02565	0.12238	0.12957
ENSBTAG00000002072	ERCC2	0	0	0	0	0.35786	0.29266	0	0.17835	0	0	0.01876	0.29928	0	0	0.03805	0	0.04824	0.42604	0	0.03935	0	0.07597	0.07266	0	0.22758	0.05205
ENSBTAG00000002073	RAD17	0.21614	0.36556	0	0	0	-0.11009	0.12896	0	0.00771	0.07125	0	0	-0.26032	0	0.05967	0	0	0	0.00788	0.01811	0	0	0	0.25831	0.02395	0.23548
ENSBTAG00000002075	MME	0	0.12463	0.19401	0	0.37247	0.40499	0.05459	0	0.34817	0.11617	0.35158	0.02244	0	0.1858	0.46416	0	0.15297	0.06424	0	0.4614	0.12912	0	0	0.10903	0.1593	0.27377
ENSBTAG00000002076	STAU2	0.36565	0.02568	0	0	0.05022	0	0.16775	0.00033	0.23037	0.20113	0.11687	0.15983	0	0	0.17491	0	0	0	0	0.19436	0	0	0	0.21419	0.19762	0
ENSBTAG00000002078	KDM4A	0	0	0.45692	0.56845	0	0	0	0	0	0	0	0	0.68307	0.37924	0	0.69962	0.44665	0	0.42605	0	0.37279	0.2208	0.21449	0	0	0
ENSBTAG00000002080	NOV	0.5277	0.36347	0	0	0	0	0.90184	0.00829	0.53683	0.86064	0.50286	0	0	0	0	-0.21387	0	0	0	0.1	0	0	0	0	0.05734	0.25467
ENSBTAG00000002081	BMPR1B	0	-0.05069	0	0.08269	0	0	-0.11613	0.09222	-0.15496	-0.0912	-0.12157	0	0.11122	0	0	0.18066	-0.07908	0.14495	0	0	-0.07289	0	0	0	0	0
ENSBTAG00000002082	BT.95322	0	0	0.50614	0.74207	0	0	-0.30678	0	0	-0.35717	-0.34694	0	0.82013	0.39687	0	0.76927	0.4204	0	0.63606	0	0.38003	0.0929	0.08477	0	0	0
ENSBTAG00000002084	UNC5C	0	0.18855	0	0	0.14337	0.03623	0.01151	0.25281	0.02007	0.03578	0.08957	0.06674	0	0	0.04368	0	0	0.24395	0	0.03334	0	0	-0.10278	0	0.15799	0.10762
ENSBTAG00000002085	BT.61828	0.26655	0.307	0	0	0.04856	0	0	0.34939	0	0	0	0.37577	0	0	0	0	0	0.2669	0	0	0	0	0	0	0	0.14696
ENSBTAG00000002086	PRPF4B	0	0	0.43327	0	0	0	0	0	0	0	0	0	0.3763	0.26047	0	0.38671	0.28862	0	0.27082	-0.24409	0.39146	0	0	0	0	0
ENSBTAG00000002087	IL1F6	0.07804	0.25557	0	0	0.22279	0.01431	0	0.44371	0	0	0	0.49285	0	0	0	0	0	0.39626	0	0	0	0	0	0	0.08166	0.11893
ENSBTAG00000002088	BT.99282	0.00022	0	0	0.22039	0	0.03954	0.00247	0	0	0.01559	0	0.01188	0.23161	0	0.00748	0.16736	0.0632	0	0.16399	0	0.04181	0	0	0.13233	0	0.02886
ENSBTAG00000002090	CPSF4	-0.28284	0	0	0.08367	0.19833	0.19438	0	0.07577	0	0	0	0	0.03941	0.47925	0	0.13632	0.3735	0.03425	0	0	0.37548	0	0	0	0.09397	0
ENSBTAG00000002092	PI16	0	0	0	0.00106	0.04434	0	0	0	0	0	0.01015	0	0.05543	0	0.02783	0.12673	0	0	0	0	-0.01341	0	0	-0.11392	-0.02482	0
ENSBTAG00000002094	ATP5J2	0.1297	0.44031	0	0	0.19008	0.13713	0	0.39841	0	0	0.03802	0.22558	0	0	0.11171	0	0	0.25877	0	0.11764	0	0.02949	0.03032	0	0.25935	0.31449
ENSBTAG00000002095	MEN1	0	-0.29601	0.00708	0.13374	0.0496	0.10573	0.02189	0	0.25093	0.09161	0.23195	0	0.14873	0	0.28413	0.17329	0.26956	0	0	0.29387	0.09302	0.12179	0.1345	0	0.12971	0
ENSBTAG00000002096	FCGR3A	0	0	0.579	0.59665	0	0	0	0	0	0	0	0	0.71192	0.32396	0	0.70829	0.34903	0	0.53063	-0.35644	0.32776	0.08855	0.07492	0	0	0
ENSBTAG00000002098	CDC34	-0.04953	0.00603	0	0	0.39572	0.41991	0.0014	0.35233	0.21196	0.03922	0.20901	0.13974	0	0.10218	0.24796	0	0.15069	0.30913	0	0.33074	0	0.23994	0.25027	0.04701	0.47215	0.01844
ENSBTAG00000002101	GDE1	0.42555	0.48739	0	0	0.19888	0.13127	0.36568	0	0.29202	0.29753	0.25339	0.32519	0	0	0.18762	0	0	0.30839	0	0.27832	0	0.02755	0.0414	0.20805	0.38353	0.39941
ENSBTAG00000002103	PLCG2	0	0	0.48356	0.47866	0	0	0	-0.51942	0	0	0	0	0	0.2527	0	0.57096	0.41469	0	0.40486	0	0.44041	0.04853	0.04151	0	0	0
ENSBTAG00000002105	TEX261	0.26287	0.45293	-0.4408	0	0	0.27635	0.01873	0.4782	0.02258	0.02315	0.00037	0.69416	0	0	0.01422	-0.59479	0	0	0	0.09541	-0.27285	0	0	0.07199	0.4983	0.29182
ENSBTAG00000002107	FZD1	0	0	0.25076	0	0	-0.05855	-0.3834	0	0	0	0	0	0.34014	0.26452	0	0.23029	0.38983	0	0.15268	0	0	0	0	0.03454	0	0
ENSBTAG00000002108	YWHAQ	0.42249	0.53395	0	0	0.21262	0.08946	0.29961	0.27349	0.29628	0.29216	0.23532	0.47885	0	0	0.23006	0	0	0.42231	0	0.27729	0	0	0	0.23126	0.35702	0.31947
ENSBTAG00000002112	INSIG2	0.22843	0.29522	0	0	0	0	0.13388	0	0.10112	0.11668	0.01572	0.22635	0	0	0.01071	0	0	0.11585	0	0.06725	0	0	0	0.25857	0	0.10927
ENSBTAG00000002115	C20ORF96	0.08588	0.18666	0.02554	0	0.22861	0.24207	0	0	0.37067	0.13278	0.30261	0.1023	0	0	0.45293	0	0	0.09455	0	0.41346	0	0	0.00905	0.28594	0.13087	0.06548
ENSBTAG00000002116	ZCCHC3	0	0.21452	0	0	0	0	0.28487	0	0	0.28327	0.15608	0.09657	0	0	0.2219	0	0	0.14677	0	0.22756	0.04059	0.35103	0.37135	0.47822	0	0.0827
ENSBTAG00000002117	BT.97998	0.23328	0.37954	0	0	0.37597	0.08503	0.18492	0.29951	0.49255	0.28539	0.39718	0.35934	0	0	0.63519	0	0	0.40716	0	0.59991	0	0	0	0.48375	0.56272	0.26167
ENSBTAG00000002121	CDK2AP2	0	0	-0.28712	0	0.10381	0.03315	0	0.02429	0	0	0.00782	0.1519	0	-0.21296	0.20255	0	0	0.30345	0	0.19627	0	0.08135	0.098	0.38712	0.20476	0
ENSBTAG00000002125	BT.101003	0	-0.13466	0.17935	0.14608	0	0	0	0	0	0.00364	0	0	0.24378	-0.01402	0	0.32945	0.0222	0	0.04916	-0.10263	0.18443	0	0	0	0	0
ENSBTAG00000002126	PFKFB2	0.3108	0	0	0	0	0.05336	0.55365	0	0.3474	0.55581	0.27886	0	0	0	0.03433	0	-0.1819	0.20061	0	0.09039	0	0	0	0.05405	0.14784	0.13999
ENSBTAG00000002127	TCP11L2	0	0.09666	0.00653	0	0	0	0.06505	0	-0.02517	0	-0.00245	0	0	0	-0.03688	0.08799	0	0.07486	0	0	0	0	0	0	0	0.01918
ENSBTAG00000002129	KLF5	0	0	0.33059	0.70022	0	0	0.08553	0	-0.13243	0.02902	0	0	0.80169	0.12469	0	0	0.23285	0	0.59321	-0.30384	0.18426	0.26779	0.25614	0	0	0
ENSBTAG00000002130	SMPD4	0	0	0	0.49105	0	0.03466	-0.31015	0	-0.14921	0	0	0	0.46122	0.50947	0	0.39788	0.53121	0	0.18994	0	0.28704	0.28576	0.28361	0	0	0
ENSBTAG00000002135	CD69	0	0	0.48524	0	0	0	0	0	0	0	0	0	0.91714	0.25554	0	0.82398	0.40013	0	0.74368	0	0.22934	0	0	0	0	0
ENSBTAG00000002136	FCHO1	0	0.2198	0	0	0.23514	0.06919	0.11269	0.08314	0.14841	0.14677	0.17071	0.04216	0	0	0.21027	0	0	0.28576	0	0.16065	0	0.01128	0.01575	0.05895	0.27111	0.16995
ENSBTAG00000002138	PADI1	0.09239	0.193	0	0	0.13834	0.37889	0.14774	0.04998	0.21619	0.14937	0.30932	0	0	-0.11534	0.3198	0	0	0	0	0.31705	-0.00396	0	0	0	0.18341	0.23429
ENSBTAG00000002140	IL3	0.02528	0	0	0.05669	0	0	0.07029	0.06191	0	0.06133	0.00222	0	0.06687	0.00471	0	0.05365	0	0	0	0	0	0	0	0	0	0
ENSBTAG00000002145	MMP17	0	0	-0.05839	0.19567	0	0	0.1435	0	0	0.10883	0	0	0.19788	0.14934	0	0.2069	0	0	0.13828	0	-0.02598	0	0	-0.07906	0	0
ENSBTAG00000002148	BT.20052	0	-0.31711	0.27121	0.28546	0	0	0	0	0	-0.11372	-0.11325	0	0.34434	0.30874	0	0.39235	0.33104	0	0	0	0.14331	0.17762	0.17036	0	0	0
ENSBTAG00000002150	IL17	0	0	0	0.18877	0	0	0.03993	0	0	0	0	0	0.12922	0.00632	0	0.15065	0	0	0	0	0.08486	0.81133	0.80479	0	0	0
ENSBTAG00000002151	ASB15	0	0.053	0	0	0.23711	0.03997	0.02395	0.11119	0.48525	0.1635	0.34416	0.18101	0	0	0.61663	0	0	0	0	0.58794	0	0	0	0.35426	0.27395	0
ENSBTAG00000002157	BT.47472	0	0	0	0.03927	0.08625	0.06907	0	0.02225	0.04206	0	0.17054	0	0.08321	0	0.19577	0.13434	0	0	0	0.1055	0.04518	0	0	0	0	0
ENSBTAG00000002163	PTGER2	0	0	0.22169	0	0	0	0	0	0	0	0	0	0.60345	0.35711	0	0.50815	0.42953	0	0.41791	0	0.23143	0.2451	0.24037	0	0	0
ENSBTAG00000002166	CRISP2	0.09092	0	0	0.15491	0	0	0.1865	0	0.00132	0.08836	0.05025	0	0.05463	0.05813	0	0.08464	0	0	0	0	0.01427	0.53786	0.5302	0.06614	0	0
ENSBTAG00000002174	RERG	0.0309	0.15574	0	-0.25667	0.17239	0	0	-0.01242	0	0	0	0.36871	0	0	0.04975	0	0	0.18391	0	0.0779	0.05207	0	0	0	0.17732	0.0402
ENSBTAG00000002176	BT.43646	0.13495	0.1164	0	0.03035	0	0	0	0.05656	0	0	0	0.20079	0.04862	0	0	0	0	0	0.09793	0	0.00562	0	0	0	0	0
ENSBTAG00000002179	C10H15ORF41	0	0.43925	0	0	0.56998	0.26932	0.23905	0.39443	0.47739	0.29028	0.42399	0.43374	0	0	0.59633	0	0	0.59043	0	0	0	0.01149	0.02826	0.41951	0.75195	0.34432
ENSBTAG00000002181	KHDRBS3	0.19276	0.33022	0	0	0.0384	0	0	0	0.67706	0.65544	0.66922	0	0	-0.24054	0.45414	0	0	0	0	0.48181	0	0	0	0.25052	0.1128	0.24112
ENSBTAG00000002182	COX17	0	0	0.04997	0.27375	0	-0.00495	0	0	0	0	0	0.01416	0.25053	0.10385	0	0.15259	0.06749	0	0.16549	0	0.10051	0.19888	0.19188	0	0	0
ENSBTAG00000002184	FNDC5	0	0	-0.32724	0	0.66274	0.08713	0.02631	0.34169	0.45852	0.16402	0.32821	0.54503	0	0	0.56099	0	-0.1658	0.61375	0	0.54192	0	0	0	0.36106	0.62349	0.23012
ENSBTAG00000002185	RNF7	-0.06449	0.11169	0.20503	0	0	0	0.00987	0	0.04164	0.01255	0.00095	0	0	0.07481	0	0	0.0464	0.04709	0	0.08925	0.13574	0.17253	0.18198	0.24648	0.04875	0.00395
ENSBTAG00000002186	NDN	0.02147	0	0.11544	0	0.13088	0	0	0.02906	0	-0.09674	-0.16456	0.08753	0	0.12912	0	0.03514	0	0.26299	0	0	0	0	0	0	0.00528	0
ENSBTAG00000002187	SERINC3	0.17039	0.00401	0.21104	0	0	0	0.24063	0	0.02257	0.18747	0	0	0.10894	0	-0.19679	0.10752	0	0	0.14279	-0.14368	0.12811	0	0	0.09269	0	0
ENSBTAG00000002190	DOCK8	0	0.00665	0.0262	0	0.00252	0	0	0	0	0.02701	0	0	0.00503	0	0	0	0	0	0	-0.06064	0.0174	0.01752	0.01471	0	0	0
ENSBTAG00000002191	RRP12	0.01012	0	0	0.53974	0	0.08919	0	0	0	0	0	0	0.51882	0	0	0.48025	0.42815	0	0.46131	0	0.23038	0	0	0	0	0
ENSBTAG00000002192	C14H8ORF46	0.17148	0.0656	0.01951	0.00052	0	-0.11775	0	0	0.03889	0.20448	0	0	0.11817	0	-0.13118	0.17385	0	0.01126	0.03794	-0.08288	0.00385	0	0	0	0	0
ENSBTAG00000002194	GCOM1	0.41569	0.32886	0	0	0	0	0.79899	0	0.6295	0.815	0.526	0	0	0	0.14625	0	0	0.02005	0	0.2399	0	0	0	0	0.02012	0.15093
ENSBTAG00000002196	TCEB1	0	0.00973	0.18848	0.36992	0	0	0	0	0	-0.25969	-0.19269	0	0.34518	0.14736	0	0.32313	0.16446	0	0.40917	0	0.0273	0	0	0	0	0.0703
ENSBTAG00000002203	NDUFS2	0.27569	0.58339	0	0	0.57371	0.37711	0.1008	0.54014	0.16393	0.08495	0.19539	0.72174	0	0	0.25628	0	0	0.74746	0	0.30397	0	0	0	0.16111	0.64999	0.48055
ENSBTAG00000002205	CNGA1	0.00175	0	0	0	0.16435	0.15498	0.15173	0	0.24388	0.15261	0.3097	0	0	0	0.35216	0	0	0	0	0.32153	0.12696	0	-0.08764	0	0.12344	0.05763
ENSBTAG00000002209	BT.76398	0.22507	0.32593	0	-0.42853	0	0	0	0	0.1932	0.04808	0.14887	0.5283	-0.5486	-0.10304	0.24271	0	0	0.45129	0	0.30261	0	0	0	0.20827	0	0.262
ENSBTAG00000002210	LAS1L	0.11742	0.07649	0	0	0.11382	0.2921	0	0	0.011	0	0	0.14481	0	0	0.1122	0	0.06563	0.23418	0	0.15802	0.02961	0.00697	0.02356	0.24059	0.26036	0
ENSBTAG00000002211	MAPK8IP3	0	0	-0.26067	0	0.33984	0.22906	0	0	0	0	0	0.58544	0	-0.05657	0	0	0.00414	0.52674	0	0.03361	-0.00942	0	0	0.12409	0	0.02866
ENSBTAG00000002214	BT.68753	0.33185	0.35432	0	0	0	0	0	0	0	0.75537	0.46014	0	0	0	0.01874	-0.15843	-0.15693	0.05007	0	0	-0.18337	0	0	0.02627	0	0.24694
ENSBTAG00000002215	GFPT2	0.41671	0.08014	0.10255	0	0	0	0.22232	0	0.03891	0.176	0	0	0	0	-0.1391	0	0	0	-0.0759	0	0	0	0	0.06979	0	0
ENSBTAG00000002216	MYOD1	0.0315	0	0	0.0932	0	0.10129	0	0	0	0	0	0.20007	0	0.12286	0	0	-0.04201	0.10036	0.11731	0	-0.12047	0	0	0.12504	0	0.23826
ENSBTAG00000002219	ATAD3	0	0.05772	0	0	0.52771	0.25554	0	0.40563	0.19346	0	0.26193	0.38932	0	0.00998	0.39335	0	0	0.34833	0	0.37467	-0.27464	0.22811	0.23343	0.10366	0.37734	0.10357
ENSBTAG00000002220	SPTLC1	0.14562	0.06847	0.15934	0.00248	0	0	0	0	0	0	0	0	0.04874	0	0	0	0	0	0.15655	0	0.07393	0	0	0	0	0
ENSBTAG00000002223	POP4	0.3278	0.17399	0	0	0.10845	0.02906	0	0.13529	0	0	0	0.41169	0	0	0	0	0	0.14862	0.09594	0	0	0	0	0.08663	0.14527	0.21953
ENSBTAG00000002224	UHRF1	-0.03474	0.2435	0	0	0.53556	0.2151	0.25463	0	0	0.38934	0.66742	0.1244	0	-0.23059	0.93387	0	0	0	0	0	0	0	0	0	0.61645	0.21864
ENSBTAG00000002226	FBXO31	0	0	0	0	0.33856	0.14636	0.09032	0.13535	0.25277	0.17901	0.25793	0.05522	0	0	0.23424	0	0.00103	0.30075	0	0.24607	0	0	0	0.0053	0.37895	0.06695
ENSBTAG00000002227	LRIG3	0	0.39865	0	0	0	0.14337	0.80059	0.03212	0.54068	0.76752	0.54807	0	0	0	0.08282	0	0	0	0	0.20099	0	0	0	0	0.04801	0.2521
ENSBTAG00000002233	CPNE2	0	0	0.32598	0.49923	0	0	0.102	0	0.14557	0.12882	0.15619	0	0.6688	0.15384	0.08926	0.6762	0.19932	0	0.47833	0.01165	0.13558	0	0	-0.10382	0	0
ENSBTAG00000002236	TRPC4AP	0	0	0.2827	0.40074	0	0	0	0	0	0	0	0	0.35907	0.32226	0	0.36224	0.46783	0	0.1334	0	0.4752	0.10374	0.10641	0.23193	0	0
ENSBTAG00000002238	ARL2	0	0	0.28522	0.46094	0	0.12591	0	0	0	0	0	0	0.43579	0.40921	0	0.28518	0.40305	0	0.27556	0	0.27504	0.16235	0.16054	0	0	0
ENSBTAG00000002240	GPR18	0	0	0.22045	0.04552	0	0	0.00835	0	0	0.01987	0	0	0.11802	0	0	0.18813	0.10043	0	0.03731	0	0.11714	0	0	0	0	0
ENSBTAG00000002242	NIP30	0	0	0.55613	0.59511	0	0	0	0	0	0	0	0	0.69681	0.26389	0	0.57297	0.27792	0	0.58792	0	0.41296	0	0	0	0	0
ENSBTAG00000002243	SNX15	0	0	0.43181	0.39994	0	0	0	0	0	0	0	0	0.47773	0.37666	0	0.45508	0.39794	-0.24385	0.21783	0	0.35763	0	0	0	0	0
ENSBTAG00000002247	ENSBTAG00000002247	0	0	0.26442	0.32847	0	0	0	0	0	0	0	0	0.37706	0.02126	0	0.43531	0	0	0.17752	0	0.13458	0	0	0	0	0
ENSBTAG00000002248	SAC3D1	0	0	0.23857	0.19095	0	0.07608	0	0.04944	0	0	0	-0.16239	0.20212	0.29026	0	0.1759	0.39612	0.05374	0.06242	0	0.14148	0	0	0	-0.20633	0
ENSBTAG00000002249	NAALADL1	0	0	0.1218	0.04645	0.05621	0	0	0	0	0	0	0	0.0784	0.17186	0	0.1677	0	0.03795	0	0	0.16351	0.04035	0.03817	0	0	0
ENSBTAG00000002253	FKBP6	0	-0.17177	0	0.14346	0	-0.0706	0	0.04892	0.15238	0.07281	0.10641	0	0.10541	0	0.20152	0.07561	0.11313	0	0.05846	0.14684	0	0	0	0.18496	0.00912	0
ENSBTAG00000002255	BHMT	0	0	0	0.10953	0	0	0	0	0	0	0	0.1143	0.10864	0	0	0	0	0.0138	0	-0.02194	0.06515	0	0	0.03555	0	0
ENSBTAG00000002256	YEATS4	0.22033	0.20227	0.21593	0.03287	0	0	0.05401	0	0	0	0	0	0.0853	0	0	0.04107	0	0	0.2081	0	0.03935	0	0	0	0	0.13506
ENSBTAG00000002258	APOA1	0.02002	0.04608	0.08673	0.01092	0	0.13283	0	0.03108	0	0	0	0.0594	0	0	0	0	0.05231	0.06759	0	0.00711	0.04764	0	0	0	0	0
ENSBTAG00000002259	ENSBTAG00000002259	0.16641	0.38071	0	0	0.11949	0.02794	0.38498	0.11152	0.25084	0.379	0.30113	0	0	0	0.12838	0	0	0.22259	0	0.1389	0	0	0	0	0.20674	0.30115
ENSBTAG00000002260	NCAPD3	0.17913	0.38574	0	0	0.66563	0.32006	0.15998	0.37557	0.49065	0.21717	0.4628	0.54954	0	0	0.6676	0	0	0.55255	0	0.63973	0	0	0	0.37628	0.73116	0.30978
ENSBTAG00000002261	BT.54498	0	0	0	0.1553	0	0	0	0	0	0	0	0	0.06541	0	0	0.04884	0.19399	0	0	0	0.01781	0.4893	0.48295	0	0	0
ENSBTAG00000002266	NPL	0.11054	0.38067	0	0	0.34364	0.17285	0	0.26432	0.25168	0.03029	0.15735	0.56212	0	0	0.3367	0	0	0.5289	0	0.36667	0	0	0	0.31008	0.33915	0.21111
ENSBTAG00000002267	ANKRD40	0.25555	0.53161	0	0	0	0.16908	0.25924	0.48777	0	0	0	0.49641	-0.63925	0	0.31834	0	0	0.68122	0	0	0	0	0	0.16408	0	0.4
ENSBTAG00000002271	CDADC1	0	0	0.42788	0.58261	0	0	0	0	0	0	0	0	0.70066	0.18621	0	0.54082	0.33547	0	0.59198	0	0.1804	0	0	0	0	0
ENSBTAG00000002272	KCTD18	0.48793	0.4852	0	0	0.11248	0	0.24724	0.12808	0.04553	0	0	0.2751	0	0	-0.0523	0	0	0.39446	0	0	0	0	0	0	0.33129	0.33253
ENSBTAG00000002275	PTP4A1	0.24512	0.25032	0.01367	0	0.02942	0.03791	0	0.11198	0	0	0	0.24872	0	0	0	0	0	0.09358	0.04828	0.0392	0	0	0	0	0	0.14853
ENSBTAG00000002278	FBN1	0	0.2561	0	0	0.54699	0.23908	0.33803	0.11937	0.80806	0.43955	0.79749	0.02835	0	0	0.96439	0	0	0.17383	0	0.9182	0	0	-0.05718	0.30693	0.55763	0.24397
ENSBTAG00000002279	LUC7L3	0	0.0282	0.33359	0.13686	0	0	0	0	-0.22105	0	0	0	0.24882	0	0	0.29379	0	0	0.29465	0	0.15383	0	0	0	0	0
ENSBTAG00000002280	BT.102163	0.20108	0	0.26976	0.01006	0	0	0	0	0	0	0	0	0.12157	0.00069	0	0.0984	0	0	0.29091	0	0.07514	0	0	0	0	0
ENSBTAG00000002282	EIF1	0	0	0.49206	0.64236	0	0	0	0	0	0	0	0	0.74666	0.41675	0	0.67174	0.39839	0	0.51688	-0.21009	0.33904	0	0	0	-0.53749	0
ENSBTAG00000002283	BT.105583	0.42574	0.3708	0	0	0.05216	0.13761	0.866	0.15953	0.66504	0.87282	0.63167	0	0	0	0.21479	-0.31084	0	0.16422	0	0.32601	-0.32459	0	0	0.00971	0.27559	0.26233
ENSBTAG00000002286	DNAJC18	0.45768	0.60567	0	0	0	0.22638	0.27242	0	0.33099	0.28164	0.27389	0.58249	-0.77438	0	0	0	0	0.65285	0	0.38745	-0.40039	0	0	0.2631	0	0.45618
ENSBTAG00000002292	SMARCA1	0.18937	0.38172	0	0	0.49699	0.29468	0.45314	0.09763	0.78648	0.50731	0.75291	0.15423	0	0	0.8559	0	0	0.22294	0	0.83159	0	0	0	0.38603	0.58926	0.34733
ENSBTAG00000002293	ARL5A	0.00457	0	0.25838	0	0	0	0	0	0	0	0	0	0	0.04422	0	0.02779	0	0	0	0	0.13571	0.0043	0	0	0	0
ENSBTAG00000002296	TMEM173	0	0.05247	0	0	0.00712	0.0488	0	0.03458	0	0	0	0	0	0.00186	0	0	0.02608	0.11887	0	0	0	0.26964	0.26656	0	0.01408	0.01001
ENSBTAG00000002298	CKAP2L	0	0	0.10141	0.07832	0.1241	0.02384	0.14022	0	0.52235	0.232	0.43264	0	0.16666	0	0.67269	0.19913	0	0	0.19118	0.58295	0.02218	0	0	0.3861	0	0
ENSBTAG00000002299	SEL1L3	0.15707	0.24257	0	0	0	0	0.39985	0	0.17749	0.40237	0.17203	0	0	0	0	0	0	0.10572	0	0	0	0	0	0	0.0275	0.10728
ENSBTAG00000002300	BT.93330	0	0	0.0722	0.26574	0	0.0553	0	0	0	0	0	0	0.23792	0.17048	0	0.27563	0.07198	0	0.05213	0	0	0	0	0	0	0
ENSBTAG00000002302	CD59	0	0.17151	0	0	0.03362	0	0.12385	0	0.08005	0.14422	0.06532	0	0	0	0.07578	0	0	0.15416	0	0.02713	0	0	0	0.02236	0.06956	0.04829
ENSBTAG00000002303	GLG1	0	0	0	0	0.27577	0.11718	0	0.05477	0.00542	0	0	0.33198	0	0	0.11347	0	0	0.34176	0	0.07155	0	0.084	0.08565	0.13741	0.25446	0
ENSBTAG00000002306	UTP11L	0.43528	0.52267	0	0	0.11147	0.13421	0.30018	0.03886	0.17661	0.24769	0.1572	0.01889	0	0	0.13042	0	-0.31916	0.21434	0	0.14699	0	0	-0.20119	0.02786	0.26093	0.40994
ENSBTAG00000002309	BT.27313	0	0	0.02147	0.32737	0.18896	0	0	0	0.02629	0	0.01979	0.02583	0	0.12686	0.26062	0.34561	0.1132	0	0.28421	0.10014	0.16144	0.05046	0	0.22497	0	0
ENSBTAG00000002311	REEP6	0	0.28944	-0.37322	0	0.68558	0.39159	0.18466	0.36176	0.5658	0.26541	0.57797	0.33709	0	0	0.74418	0	0	0.48691	0	0.73544	-0.23598	0	0	0.36673	0	0.34435
ENSBTAG00000002313	BT.66624	0	0	0.21003	0.1386	0	0	0	0	0	0	0	0	0.24475	0	0	0.30886	0.08742	0	0.13857	0	0.14927	0	0	0	0	0
ENSBTAG00000002315	RNF34	0.24941	0.5041	-0.36377	0	0.45422	0.2139	0.12169	0.44262	0.27359	0.18187	0.23471	0.41268	-0.6688	0	0.38298	0	0	0.6372	0	0.39408	0	0	0	0.19567	0.60445	0.31972
ENSBTAG00000002317	PTN	0.36429	0.20893	0	-0.10773	0	0	0.73987	0	0.4582	0.70218	0.49777	0	0	0	0.04465	0	0	0	0	0.09092	0	0	0	0	0	0.15898
ENSBTAG00000002319	HMCN2	0	0	0.19174	0.4796	0	0.15288	0	0	0	0	0	0	0.44585	0.24148	0	0.46147	0.27403	0	0.15622	0	0.21236	0.03808	0.0354	0	0	0
ENSBTAG00000002321	AMT	-0.1929	0.03997	-0.07568	0	0.33009	0.28219	0	0.03884	0.07318	0	0.03235	0.09617	0	0	0.23334	-0.04662	0.11824	0.27479	0	0.18225	0.08037	0	0	0.19221	0.30462	0.04801
ENSBTAG00000002323	BT.24505	0.17174	0.01875	0.0008	0	0	0	0.03711	-0.2399	-0.00196	0	-0.02762	0	0	0	0	0	0	0.01961	0	0.00848	0.17901	0	0	0.00091	0.0126	0
ENSBTAG00000002326	LGALS3	0.48372	0.32938	0	0	0.19282	0.12174	0.41303	0.06186	0.38671	0.3912	0.27113	0.22275	0	0	0.25113	0	0	0.23868	0	0.3057	0	0	0	0.3095	0.42548	0.23449
ENSBTAG00000002327	TMEM208	0.22132	0.14674	0	0	0	0.20439	0.01944	0.06858	0	0	0	0.0784	0	0.01808	0	0	0	0	0	0	0	0.09136	0.08911	0	0.08891	0.20723
ENSBTAG00000002328	KDM2B	0	0.09034	0	0	0.06515	0	0.02856	0.00555	0.00795	0.06498	0.00745	0	0	0	0.02523	0	0	0.1943	0	0	0	0	0	0	0.08841	0.01991
ENSBTAG00000002329	ASAP2	0.25946	0.21252	0	0	0.16333	0.11725	0.41474	0	0.48551	0	0	0.13307	0	0	0.36827	0	0	0.09738	0	0.39755	0	0	0	0.41463	0.34816	0.12156
ENSBTAG00000002331	DLGAP5	0	0.18136	0	0	0.44455	0.1696	0.25547	0.11293	0	0.384	0.61345	0.08583	0	0	0.89806	0	0	0.1903	0	0.8334	0	0	0	0.59294	0.57464	0.14139
ENSBTAG00000002332	LSM5	0.13838	0.47117	0	-0.28725	0.14076	0.26957	0.07558	0.1935	0.01312	0	0.11224	0.25669	0	0	0	0	0	0.2	0	0.12082	0	0	0	0.07085	0.16975	0.29155
ENSBTAG00000002333	HOP	0	0	0.28419	0.10041	0	0	0.06568	0	0	0.07071	0	0	0.22401	0.0345	0	0.29385	0.12749	0	0.16445	0	0.11072	0	0	0	0	0
ENSBTAG00000002335	HAND1	-0.15734	0	0	0.19563	0	0	-0.21735	0.1096	0	0	0	0.07462	0.23897	0	0	0.24197	0	0.01856	0	0	-0.14503	0	0	-0.15864	-0.14065	0
ENSBTAG00000002341	ETS1	0.14802	0.24504	0	0	-0.06082	0	0.44364	0	0.26368	0.45404	0.26528	0	0	0	0.04664	0	0	0.07543	0	0.05186	0	0	0	0	0.05062	0.13602
ENSBTAG00000002344	ORAI3	0	-0.07566	-0.21805	0.09241	0.47096	0.2586	0	0.40014	0.02476	0	0.03864	0.20934	0	0.24286	0.13367	0	0.24339	0	0	0.14199	0	0.19459	0.20301	0.14169	0.38995	0.11808
ENSBTAG00000002345	SETD1A	0	0	0	0.22851	0.14019	0	0	0	0.08684	0	0.03456	0	0.19167	0.27494	0.14985	0.20185	0.32016	0	0.00749	0.10903	0.11734	0.17953	0.18484	0.12675	0.08404	0
ENSBTAG00000002346	HSD3B7	0.05646	0	0.22252	0.39199	-0.36223	0	0	0	0	0	0	0	0.46455	0	0	0.41769	0.15326	0	0.48769	0	0.20832	0	0	0	-0.399	0
ENSBTAG00000002349	STX1B	0	0	0.39575	0.6052	0	0	0	0	0	0	0	0	0.72706	0.15022	0	0.74842	0.18758	0	0.5209	0	0.3663	0	0	0	0	0
ENSBTAG00000002350	PIK3R2	0.1404	0.48099	0	0	0.79539	0.40768	0.09049	0.60407	0.33666	0.1409	0.3661	0.7032	0	0	0	0	0	0	0	0.47504	0	0	0	0	0	0.42176
ENSBTAG00000002352	GGA2	0.2319	0	0	0	0.20152	0.14872	0	0.37694	0.03801	0	0.01845	0.61444	-0.44095	0	0.06841	0	0	0.46541	0	0.15282	0	0.01998	0.02676	0.1677	0.29192	0.18008
ENSBTAG00000002357	TICAM2	0	0	0.39183	0	-0.4981	0	0	0	0	0	0	-0.22568	0.39168	0.1911	-0.36951	0	0.23493	0	0.36652	0	0.19496	0	0	0	-0.47829	0
ENSBTAG00000002361	TMCC2	0.38262	0.45222	-0.03363	0	0	0.14586	0.56724	0	0.32532	0.52253	0.34048	0	0	0	0	0	0	0.17025	0	0.07251	0	0	0	0	0	0.26927
ENSBTAG00000002362	APOLD1	0	0	0.07265	0.15934	0	0.01841	0	0.10526	-0.07387	-0.24678	-0.05157	0.05323	0.15465	0.1482	0.05158	0.02894	0.14188	0.01553	0.03523	0.07406	0.0923	0	0	0	0	0
ENSBTAG00000002363	SESN2	0	0	0.55503	0.72977	0	-0.21192	0	0	0	0	0	0	0.8908	0.30836	0	0.84605	0.39768	0	0.70895	0	0.30562	0	0	0	0	0
ENSBTAG00000002367	HCFC1R1	0.17006	0.4051	0	0	0.572	0.41769	0.35566	0.37235	0.51996	0.36408	0.52137	0.40512	0	0	0.50574	0	0	0.53694	0	0.55659	0	0.12193	0.13639	0.24845	0	0.35947
ENSBTAG00000002368	BT.88263	0.10616	0.25302	0	0	0.49556	0.17214	0.08152	0.3944	0.17813	0.13092	0.19186	0.30301	0	0	0.22877	0	0	0.4908	0	0.18596	0	0	0	0.07782	0.43832	0.37407
ENSBTAG00000002369	TMEM217	0	0	0.45202	0.71007	0	-0.10352	0	0	0	0	0	0	0.82849	0.25948	0	0.8123	0.39747	0	0.72473	0	0.16396	0	0	0	0	0
ENSBTAG00000002376	PPIL1	0.3917	0.62207	0	0	0.11535	0	0	0.3023	0.03368	0	0	0.38347	0	0	0	0	0	0.48064	0	0.03303	0	0	0	0.13421	0.35375	0.46079
ENSBTAG00000002377	PSMB2	0.12899	0.27753	0	0.08752	0.09072	0.16797	0	0.37481	0	0	0	0.2438	0.03659	0	0	0	0	0.16593	0.05143	0	0	0	0	0	0.06694	0.23139
ENSBTAG00000002378	NUCB1	0	0	0.00787	0	0.46283	0.24787	0	0.15811	0.15369	0	0.10794	0.3521	-0.10938	0.02937	0.38913	-0.16312	0.1333	0.31051	0.03714	0.33571	0	0	0	0	0.37723	0.17866
ENSBTAG00000002381	ZDHHC5	0	0	0.37371	0.53471	0	0	0	0	0	0	0	0	0.5637	0.55637	0	0.53427	0.59733	0	0.30625	0	0	0.27274	0.26607	0	0	0
ENSBTAG00000002382	DDX10	0.24084	0.18189	0.04316	0	0	0	0.10129	0.0254	0	0.04757	0.0047	0	0.1009	0	0	0	0	0	0.24698	0	0	0	0	0	0	0.09221
ENSBTAG00000002389	MED19	0	0	0.36476	0.50768	0	0	0	0	0	0	0	0	0.52778	0	0	0.40094	0.49019	0	0.24118	0	0.29267	0.14213	0.1358	0	0	0
ENSBTAG00000002390	C5H12ORF68	0	0.0108	0	0	0.01189	-0.0102	0.00286	0.08255	0.37039	0.13922	0.23534	0	0	0	0.48168	0	0	0.00318	0	0	0	0.05936	0.07869	0.42911	0.23091	0
ENSBTAG00000002391	TGFB1I1	0.10867	0.36501	0	0	0.24278	0.10479	0.39976	0.10165	0.46784	0.44156	0.44631	0.2097	0	-0.34722	0.36008	0	0	0.24761	0	0.33225	-0.27545	0	0	0.05066	0.15804	0.28345
ENSBTAG00000002392	ANK2	0.43668	0.17676	0	0	0.03681	0	0.31973	0.08263	0.17377	0.31856	0.17532	0	0	0	0.06476	0	0	0.1603	0	0.06385	0	0	0	0	0.21988	0.04938
ENSBTAG00000002393	C6ORF89	0	0.02847	0.07964	0	-0.0479	0	0	0	0	0	0	0	0	0	0	0.03508	0	0.13597	0	0	0	0	0	0	-0.0468	0
ENSBTAG00000002394	TMEM44	0.15905	0.33835	0	0	0.46974	0.28038	0.55613	0.30392	0.83841	0.65028	0.81035	0.01816	0	0	0	0	0	0.25485	0	0.8376	0	0	0	0.29038	0	0.30737
ENSBTAG00000002395	HPS3	0.29553	0.51876	0	-0.57241	0.30483	0.10558	0.3646	0.21405	0	0.37086	0.27198	0.30779	0	0	0.28206	0	0	0.50994	0	0.28276	0	0	0	0.26975	0.47578	0.41298
ENSBTAG00000002398	BT.92826	0.5219	0.52322	0	0	0.05024	0	0.48266	0.01815	0.39942	0.48347	0.2522	0.34707	0	0	0	0	0	0.3499	0	0.2745	0	0	0	0.36065	0.3204	0.28
ENSBTAG00000002402	BT.4977	0	0	0.32203	0.53226	0	0	0	0	0	0	0	0	0.52462	0.43767	0	0.55453	0.43249	0	0.32804	0	0	0.23921	0.23549	0.03065	0	0
ENSBTAG00000002404	TMX2	0	0	0	0.0234	0.28772	0.31113	0	0.40594	0	0	0	0.31003	0	0.28404	0	0	0.15319	0.25141	0	0	0	0.14963	0.15071	0.01794	0.22488	0.07036
ENSBTAG00000002408	FHAD1	0.12346	0.20327	0.21116	0.04013	0	0	0.34719	0	0.03799	0.27566	0.07354	0	0.14917	0	0	0.24432	0	0	0.20802	0	0	0	0	0	0	0.12056
ENSBTAG00000002411	CTNND1	0	0	0.18546	0.13794	0	0	0.20938	0	0.19516	0.2468	0.15994	0	0.245	0.18169	0.01418	0.16195	0	0	0.16394	0.0118	0.07724	0.24209	0.24455	0.00927	0	0
ENSBTAG00000002412	CYB5B	0.04105	0.06806	0	0	0.16321	0	0	0.22212	0	0	0	0.46832	0	0	0.04212	0	0	0.23992	0	0.08398	0	0	0	0.27987	0	0.00128
ENSBTAG00000002413	MCAT	0	0.14787	-0.32978	0	0.5202	0	0.05785	0.42664	0.16334	0	0	0.18831	0	0	0.19551	0	0	0.49861	0	0.2207	0	0.14047	0.14259	0	0.51838	0.17313
ENSBTAG00000002414	KCNJ10	0.27331	0	0	-0.21337	0.04657	0	0.4401	0.06137	0.2356	0	0	0	0	-0.35143	0.16606	0	0	-0.10147	0	0.11009	-0.08941	0.10257	0.09767	0	0.08966	0.22954
ENSBTAG00000002415	BT.81335	0.21265	0.46618	0	0	0.34835	0.24986	0.14249	0.29215	0.38273	0.1625	0.38397	0.33963	0	0	0.5603	0	0	0.31631	0	0.57602	0	0	0	0.2775	0.48927	0.3694
ENSBTAG00000002417	RAB30	0.21699	0.28973	-0.34251	0	0.30045	0.21183	0.30959	0.05145	0.65265	0.40304	0.48638	0.29244	0	0	0.69939	0	0	0.28124	0	0.70825	0	0	0	0	0.49797	0.12074
ENSBTAG00000002418	C15ORF42	0	0.23805	-0.25079	0	0	0.2392	0.29366	0.13786	0.7685	0.3973	0.72484	0.07905	0	0	0.96275	0	0	0.20076	0	0.90061	0	0	0	0.44388	0.60698	0.23138
ENSBTAG00000002419	PIGM	0.2548	0.34819	0	0	0.06084	0.09786	0	0	0	0	0	0.18109	0	0	0	-0.37565	0	0.33114	0	0	0	0.08258	0.08197	0	0.17878	0.24534
ENSBTAG00000002423	PSMD12	0.17711	0.1321	0.12282	0	0	0	0	0.02139	0	0	0	0.09929	0	0.00163	0	0	0	0	0.17174	0	0	0	0	0	0	0.06945
ENSBTAG00000002425	BT.61065	0	0	0.14533	0.40684	0	0	0	0	0	0	0	0	0.47353	0.00543	-0.17621	0.36301	0.255	0	0.40911	0	0.17847	0.0858	0	0.0027	0	0
ENSBTAG00000002428	PPA2	0.21281	0.62349	0	0	0.51869	0.27452	0.27211	0.34036	0.51719	0.28561	0.5199	0.45539	0	0	0.66287	0	0	0.49593	0	0.6693	0	0	0	0.34407	0.6069	0.46173
ENSBTAG00000002430	COL17A1	0	0	0.37377	0.10766	0	0	0.02797	0	0.08974	0.07142	0.15857	0	0.24786	0.12227	0.08345	0.27055	0	0	0.08908	0.06366	0.19115	0	0	0	0	0
ENSBTAG00000002434	WDR18	0	0	0	0.12728	0.3951	0.38248	0	0.3878	0	0	0.02696	0.36139	0	0.3177	0.01341	0	0.26352	0.35113	0	0.08372	0	0.39534	0.39396	0	0	0.0609
ENSBTAG00000002435	PTPRE	0	0	0.43363	0.82924	0	0	0	0	0	0	0	0	0.86128	0.45242	0	0.81456	0.51979	0	0.64737	0	0.3877	0.224	0.21573	0	0	0
ENSBTAG00000002440	KIF7	0.01346	0.1544	0	0	0.03468	0.00638	0.19359	0	0.10972	0.20634	0.11661	0	0	0	0.03864	0	0	0.12382	0	0.02023	0	0	0	0	0.06602	0.06123
ENSBTAG00000002441	BT.98647	0.02528	0	0	0.05669	0	0	0.07029	0.06191	0	0.06133	0.00222	0	0.06687	0.00471	0	0.05365	0	0	0	0	0	0	0	0	0	0
ENSBTAG00000002447	C19ORF44	0	0.20306	0	0	0.53005	0.28181	0.0088	0.32038	0.19339	0.04174	0.25918	0.23191	0	0	0.40407	0	0	0.40753	0	0.36694	0	0.27656	0.28358	0.13955	0.50376	0.25191
ENSBTAG00000002448	SNTG1	0	0	0	0.19128	0	0.08653	0	0.07506	0	0	0	0	0.15989	0.07702	0	0.18474	0.00879	0	0	0	0.03009	0	0	0	0	0
ENSBTAG00000002452	ASCC2	0	0.06797	-0.3921	0	0.67088	0.34041	0	0.40997	0.3022	0.03644	0.29929	0.37176	0	0.05678	0.4632	0	0	0.50296	0	0.44112	0	0.20278	0.21637	0.26669	0	0.17478
ENSBTAG00000002454	ALG2	-0.23193	0	0.25685	0.12419	0	0	0	0.04081	-0.23535	0	0	0	0.12422	0.31928	0	0.13909	0.17702	0	0.19448	0	0.12434	0.11037	0.10419	0.00928	0	0
ENSBTAG00000002455	KLHL8	0	0	0.64415	0.72318	0	0	0	0	-0.35057	0	0	0	0.86431	0.46117	-0.31397	0.82946	0.47215	0	0.64021	0	0.43079	0.045	0.03138	0	0	0
ENSBTAG00000002457	SEC61B	0	0.07324	0.0509	0.13145	0	0	0	0	0	0	0	0.02431	0.13225	0	0	0	0.02663	0	0.26561	-0.08744	0.00554	0	0	0.14478	0	0.04651
ENSBTAG00000002458	NUP155	0.24142	0	0.20576	0	0	0	0.04815	0	0	0.01327	0	0	0.01393	0	0	0.07447	0	0	0.09413	0	0.18529	0	0	0	0	0
ENSBTAG00000002460	ACTL6A	0.27204	0.46997	0	0	0	0	0.08633	0.07821	0.00769	0.06191	0.01303	0.15626	0	0	0.06557	0	0	0.19938	0	0.07157	0	0	0	0.11159	0.08377	0.26632
ENSBTAG00000002462	BT.24917	0.23998	0.47306	0	0	0	0.08715	0.15733	0.09709	0	0.0567	0.03205	0.16342	0	0	0	0	0	0.14713	0	0.0286	0	0.26267	0.26695	0.07115	0.03768	0.28154
ENSBTAG00000002463	NDUFB5	0.17999	0.53408	0	0	0.06868	0.07216	0.03029	0.21847	0	0	0	0.19461	0	0	0.03874	0	0	0.16968	0.01058	0.01147	0	0	0	0.04593	0.09363	0.41736
ENSBTAG00000002468	RPS28	0	0	0	0.1179	0.17942	0.33088	0	0.06658	0.20194	0.03506	0.30932	0	0.10467	0.04499	0.28052	0.08759	0.22899	0.05513	0	0.32455	0	0.20335	0.20588	0	0.21502	0
ENSBTAG00000002469	BT.105935	0	0.0552	0	0	0.20417	0	0	0.02929	0.17236	0	0.04646	0.34441	0	0	0.21277	0	0	0.25079	0	0.21034	0	0	0	0.33666	0.2347	0
ENSBTAG00000002472	CASP9	0	0.21856	-0.07744	-0.25227	0	0	0	0	0	0.11202	0.10061	0.05637	0	-0.175	0.14194	0	0	0	0	0.1157	0	0	0	0	0	0.14878
ENSBTAG00000002473	ANGPTL4	0.17771	0.47393	0	0	0.63175	0.26127	0.00824	0.4825	0.24453	0.03294	0.23387	0.75715	0	0	0.4082	0	0	0.68855	0	0.42182	0	0	0	0.26705	0.61819	0.38546
ENSBTAG00000002474	MAD1L1	0	-0.13795	0	0	0.04478	0.17986	0	0.13378	0	0	0	0.2398	0	0.24654	0	0	0.19279	0.2321	0	0	0.18772	0	0	0	0	0
ENSBTAG00000002475	RAB11B	0	0	0	0.01168	0.19841	0.21886	0	0	0	0	0	0	0	0.10985	0	-0.16243	0.15681	0	0	0.00627	0	0.14108	0.14738	0.12558	0.20085	0
ENSBTAG00000002476	DNAJC16	0.25397	0	-0.184	0	0	0	0.14056	0	0	0.16169	0	0	-0.1121	0	-0.22154	0	0	-0.01945	0	-0.22918	0	0.07546	0.07438	0.00376	0	0
ENSBTAG00000002477	FTSJ2	0	0	0.43691	0.48048	0	0	0	0	0	0	0	0	0.55892	0.24279	0	0.4797	0.27388	0	0.48701	-0.20343	0.45704	0	0	0.04789	0	0
ENSBTAG00000002478	BT.104930	0	0	0.25804	0.57925	0	0	0	0	0	0	0	0	0.65894	0.14073	0	0.62319	0.23735	0	0.5649	0	0.06732	0.25046	0.23467	0	0	0
ENSBTAG00000002479	BT.24745	0	0	0	0.28029	0.06029	0	0	0.05063	-0.45612	0	0	0.36475	0.14896	0.28416	0	0.08056	0.19793	0.02388	0.19396	0	0.15722	0.05548	0.05082	0.03223	0	0
ENSBTAG00000002480	NUDT1	0	0	0.36011	0.47739	-0.17464	0.07511	0	0	0	0	0	0	0.44771	0.40437	0	0.28213	0.48577	0	0.36021	0	0	0	0	0	-0.35731	0
ENSBTAG00000002483	HES5	0.03543	0.09987	0	0	0	0.04712	0	0.44437	0	0	0	0.39757	0	0	0	0	0	0.29554	0	0	0	0	0	0	0	0.06312
ENSBTAG00000002484	NARFL	0	0	0	0.20185	0.34209	0.31013	0	0.28924	0	0	0	0.02606	0.05641	0	0.00674	0.0631	0.37755	0	0	0.01278	-0.01772	0.23735	0.23512	-0.07519	0	0
ENSBTAG00000002485	TNS1	0.01335	0	0	0.03897	0	0	0.27152	-0.34034	0.41413	0.31562	0.23091	0	0.07388	0	0.20673	0	0	0	0.09579	0.29314	0.14263	0.07911	0.09434	0	-0.08726	0
ENSBTAG00000002487	UBE3A	0.30136	0.13324	0.18336	0	0	0	0.12184	0	-0.1673	0.01697	0	0	-0.02112	0	0	0	-0.21303	0	0.13953	-0.24583	0.09135	0	-0.11349	0	0	0.04648
ENSBTAG00000002488	BT.36084	0.30626	0.39002	0	0	0.16486	0	0	0.28125	0	0	0	0.28784	0	0	0	0	0	0.29963	0.00106	0	0	0	0	0	0.11181	0.30107
ENSBTAG00000002489	BT.50400	0.0119	0	0	0	0.10256	0.06374	0	0.2117	0	0	0	0.34664	0	0	0	0	0	0.28364	0	0	0	0	0	0	0.03559	0
ENSBTAG00000002490	CHPT1	0.31153	0.4993	0	0	0.37838	0.20501	0.17802	0.16131	0.18585	0.15572	0.11383	0.45681	0	0	0.24126	0	0	0.44447	0	0.21964	0	0	0	0.35031	0.45264	0.47358
ENSBTAG00000002492	SYCP3	0	0.22813	0	0	0.1387	0.02511	0.15906	0	0	0.1632	0.13227	0.13155	0	0	0.29492	0	0	0.1667	0	0.20292	0.02681	0	0	0.41037	0.10534	0.14341
ENSBTAG00000002493	VPS35	0.40685	0.4937	0	0	0.0816	0.00985	0.25859	0.17289	0.17586	0.21763	0.10248	0.23945	0	0	0.13932	0	0	0.26784	0	0.16678	0	0	0	0.25313	0.27161	0.33104
ENSBTAG00000002500	FBXL15	0	0	0	0.09302	0.06946	0.29306	0	0.10794	0	0	0.04752	0	0.03212	0.19877	0	0.0371	0.33876	0.03765	0	0.06217	0	0.20677	0.21505	0.0641	0.14311	0
ENSBTAG00000002501	CUEDC2	0.28303	0.44058	-0.28918	0	0.57699	0.31636	0.29157	0.41912	0.31133	0.27033	0.41795	0.27158	0	0	0.35179	0	0	0.52804	0	0.37436	0	0.02818	0.03174	0	0.72556	0.45437
ENSBTAG00000002503	BSCL2	0.15901	0.4299	0	0	0.65085	0.31852	0.06176	0.48057	0.33747	0.1375	0.29206	0.68848	0	0	0.4493	0	0	0.7725	0	0.47389	0	0	0	0.28213	0.71237	0.29768
ENSBTAG00000002504	IREB2	0.15201	0.00756	0	0	0	0	0	0	0	0	0	0.42721	0	0	0	0	0	0.2781	0	0	0	0	0	0.34104	0	0
ENSBTAG00000002507	ATP5A1	0.15738	0.41542	0	-0.26009	0.37481	0.18366	0	0.45145	0.01495	0	0.06934	0.58218	0	0	0.19835	0	0	0.44391	0	0.1936	0	0	0	0.11794	0.3368	0.3576
ENSBTAG00000002508	GNG3	0	0.04131	0	0	0.24413	0	0	0.16	0.25293	0	0.14556	0.39032	0	-0.30531	0.39227	0	0	0.41835	0	0.42038	0	0	0	0.47161	0.35614	0
ENSBTAG00000002510	HNRNPUL2	0.31486	0.50764	0	0	0.38483	0.2159	0.06526	0.34414	0.17768	0.09282	0.11762	0.66511	0	0	0.28288	0	0	0.64655	0	0.32176	0	0	0	0.29212	0.50525	0.33547
ENSBTAG00000002512	HAUS1	0.41175	0.48615	0	0	0.1464	0.23256	0.22267	0.11262	0.11197	0.17489	0.12448	0.2275	0	0	0.14257	0	0	0.22037	0	0.16782	0	0	0	0.08094	0	0.40592
ENSBTAG00000002516	BT.65196	0	0	0.27438	0.50982	0	0.03784	0	0	0	0	0	0	0.46588	0.51047	0	0.3686	0.52406	0	0.33065	0	0	0.36141	0.36316	0.05022	0	0
ENSBTAG00000002520	CUGBP1	0	0	0.16977	0.40358	0	0	0	0	0	0	0	0	0.3834	0.34282	0	0.29725	0.4589	0	0.27831	0	0.27117	0	0	0	0	0
ENSBTAG00000002522	SYT5	0.21025	0.28538	0	0	0.56122	0.33929	0	0.13537	0.53103	0.40793	0.53134	0.14214	0	0	0.52692	0	0	0.3099	0	0.52947	0	0	0	0.16164	0.66356	0.32537
ENSBTAG00000002524	MRI1	0.07306	0.36089	0	0	0.7083	0.38852	0.29058	0.59997	0.413	0.29941	0.54362	0.3287	0	0	0.44396	0	0	0.59351	0	0.46751	0	0.02379	0.02734	-0.02899	0.6984	0.42597
ENSBTAG00000002525	C7H19ORF53	0.03675	0.50989	0	0	0	0.36066	0.27591	0.50606	0.47496	0.30466	0.57266	0	0	0	0.5743	0	0	0.5616	0	0.56042	0	0.05776	0.06563	0.04391	0.70603	0.47143
ENSBTAG00000002526	BDH2	0.36658	0.4964	0	0	0.56714	0.33902	0.35679	0.32621	0.50596	0.38827	0.44378	0.40693	0	0	0.52409	0	0	0.51901	0	0.53331	0	0	0	0.29927	0.69129	0.4701
ENSBTAG00000002531	ARHGAP10	0.14765	0.23808	0	0	0.20919	-0.03346	0.01274	0.10046	0.22477	0.028	0.14028	0.49164	0	0	0.31599	-0.39256	0	0.2486	0	0.31213	0	0	0	0.30074	0.15747	0.12359
ENSBTAG00000002534	EEF1E1	0.09657	0.42276	0	-0.24774	0	0.14974	0.03894	0.60083	0	0	0	0.32728	0	0	0	0	0	0.48398	0	0	0	0	0	0	0.2201	0.27397
ENSBTAG00000002542	KRCC1	0.06507	0.15056	0.20648	0.00757	0	-0.12918	0.0411	0	-0.26752	0	0	0	0.0747	0	0	0.08957	0	0	0.12057	0	0	0.04372	0.03847	0	0	0.12225
ENSBTAG00000002549	PTMA	0	0	0.52547	0.51521	0	0	0	0	0	0	0	0	0.64069	0	0	0.59768	0.30431	0	0.54989	0	0.25857	0.15828	0.14784	0	0	0
ENSBTAG00000002551	KCNJ8	0	0	0.0722	0.26574	0	0.0553	0	0	0	0	0	0	0.23792	0.17048	0	0.27563	0.07198	0	0.05213	0	0.12762	0	0	0	0	0
ENSBTAG00000002554	BT.44028	0.46756	0.4469	0	0	0	0	0.94241	0.03883	0.71477	0	0	0	0	0	0.25751	0	0	0.08334	0	0.3309	-0.27991	0	0	0	0.17859	0.29328
ENSBTAG00000002555	PDZK1IP1	0	0.05771	0.06689	0	0	0	0	0	0	0	0	0	0.02747	0	0	0.08925	0	0.09368	0	0	0.02753	0	-0.04871	0	0	0
ENSBTAG00000002557	MRPL19	0.34439	0.57778	0	0	0.44903	0.27059	0.15692	0.34564	0.282	0.17165	0.23175	0.52073	0	0	0.38914	0	0	0.56033	0	0.40418	0	0	0	0.29523	0.57917	0.43851
ENSBTAG00000002561	CCDC120	0.31777	0.19117	0	0	0	0.13231	0.70476	0.03991	0.54302	0.71727	0.45282	-0.04189	0	0	0	0	-0.08843	0.08933	0	0.25763	-0.2369	0.06056	0.07269	0.15593	0	0.08299
ENSBTAG00000002562	PRAF2	0	0	0.19236	0.42681	0	0	0	0	0	-0.17697	-0.07241	0	0.43826	0.26387	0.00653	0.53755	0.28054	0	0.15183	0	0.21665	0.37812	0.37587	0.00134	-0.15223	0
ENSBTAG00000002563	WDR45	0	-0.08113	0	0.17076	0	0	0.01131	0	0	0	0	0	0.24917	0.00316	0	0.3349	0.08042	0	0.11542	0	0.09735	0.11792	0.11415	-0.07435	0	0
ENSBTAG00000002564	DLG4	0	0.20872	0	0	0.28813	0.0089	0.04407	0.10663	0.26398	0.14185	0.12806	0.24397	0	0	0.31212	0	0	0.35961	0	0.27928	0	0	0	0.29391	0.36262	0.0895
ENSBTAG00000002566	BT.30905	0.26298	0	-0.51469	0	0.63784	0.26801	0.11894	0	0.37631	0.17307	0.29754	0.6037	-0.64705	0	0.54051	0	-0.3738	0.59331	0	0.53049	0	-0.07427	0	0.41338	0	0.38371
ENSBTAG00000002568	GPKOW	0	0	0.48293	0.61344	0	0	0	0	0	0	0	0	0.64256	0.48302	0	0.60388	0.51282	0	0.44082	0	0.5497	0.08382	0.07894	0	0	0
ENSBTAG00000002570	KLRAQ1	0.16995	0.46668	0	0	0.31163	0.18668	0.06123	0.31397	0	0.0646	0.09272	0.54597	0	0	0.17545	0	0	0.63746	0	0.17992	0	0	0	0.18495	0.38602	0.23173
ENSBTAG00000002571	PDCD2L	0.14792	0.01831	0	0	0	0.00215	0.23122	0.15197	0.20858	0.26343	0.1561	0	0	0	0.07012	0	0	0	0.05954	0.13255	0	0.01047	0.01981	0.2226	0.09858	0.07263
ENSBTAG00000002573	UBA2	0.31706	0.05787	0.13053	0	0	0	0.10167	0	0	0	0	0	-0.01852	0	0	0	0	0	0.15101	-0.19595	0	0.00337	0	0	0	0.02506
ENSBTAG00000002574	MYOZ2	0	0	0	0	0	0	0.16449	0.03482	0.04166	0.19361	0.05487	0	0.0415	0.0233	0	0.04767	0.03579	0	0	0	0.05521	0	0	0	0	0
ENSBTAG00000002575	SSU72	0	0	0.13396	0.39811	0.03276	0.15335	0	0.12511	0	0	0	0	0.41087	0.13354	0.01254	0.35351	0.07886	0	0.2537	0	0.0696	0	0	0	0	0
ENSBTAG00000002578	ZMYND11	0.39023	0.29384	0	0	0	0	0	0.16022	0	0	0	0.26407	0	0	0	0	0	0.27313	0	0	0	0	0	0	0.09047	0.13801
ENSBTAG00000002579	FBL	0	0	0.07363	0.21272	0	0.05832	0	0	0.02331	0	0.07421	0	0.21461	0.26263	0.03027	0.10459	0.2459	0	0.24812	0.06656	0	0.21645	0.21683	0	0	0
ENSBTAG00000002580	MYH14	0.19215	0.08614	0	0	0.27247	0.23707	0.19305	0.1398	0.20286	0.20439	0.09854	0.25972	0	0	0.05636	0	0	0.31816	0	0.12805	0	0.02194	0.03312	0.21601	0.35057	0.09961
ENSBTAG00000002581	BOLA-DYA	0	0	0.46824	0	0.10027	0.04391	-0.07166	0	0	0	0	0	0.17829	0.44366	0	0.29035	0.25545	0	0.1414	0	0.37224	0	0	0	0	0.19878
ENSBTAG00000002582	LYG2	0.22637	0.32527	-0.17993	0	0.53208	0.01501	0.21871	0.11074	0.45473	0.27421	0.43826	0.27608	0	0	0.58482	-0.34058	-0.35343	0.1776	0	0.48079	0	0	0	0	0	0.41902
ENSBTAG00000002583	DNALI1	0	0.0556	0	0	0.29694	0.05208	0	0.16218	0.19221	0.03588	0.08892	0.1252	0	0	0.35103	0.02475	0	0	0	0.30486	0.0215	0	0	0.28228	0.43943	0.0584
ENSBTAG00000002585	SLC16A2	0.17988	0.20811	0	0	0	0.08803	0.6285	0	0.40896	0.6313	0.39181	0	0	0	0.05508	0	0	0	0	0.10367	0	0	0	0	0	0.08929
ENSBTAG00000002586	BT.75685	0	0	0.02716	0	-0.34126	0	0	0	-0.38687	0	0	0.0644	0.06273	0.0249	0	0.04491	0	-0.12818	0.09892	-0.29619	0.17506	0.1831	0.18132	0.1908	0	0
ENSBTAG00000002590	EXOSC10	0.30056	0.08545	0	0	0	0	0.22341	-0.26983	0.25062	0.22437	0.09387	0.02463	0	0	0.14666	0	0	0	0	0.13834	0	0	-0.04882	0	0.09669	0.04631
ENSBTAG00000002591	GLTP	0.49606	0.50321	-0.3077	-0.56069	0.22329	0.12686	0.59355	0.08726	0	0.58089	0.45111	0.14417	0	0	0.36712	0	0	0.34382	0	0.39534	-0.24432	0	0.00305	0.18825	0.52003	0.34746
ENSBTAG00000002593	GDAP1L1	0.58403	0	0	0	0	0	0.45621	0	0.26679	0.46806	0.14453	0.03822	0	0	0	0	0	0	0.01711	0.01019	0	0	0	0	0.00195	0.03432
ENSBTAG00000002596	VSTM1	0.13066	0.14761	0.14572	0	0	0	0.03118	0	0	0	0	0	0	0	0	0	0	0.03209	0.00408	0	0.0305	0	0	0	0	0
ENSBTAG00000002599	MGARP	0	0.16536	0	0	0.27696	0	0.03601	0.11851	0.48737	0.21602	0.33951	0.19988	0	0	0.64802	0	0	0.29535	0	0.59301	0	0	0	0.47997	0.40954	0
ENSBTAG00000002600	EFCAB7	0.411	0.47855	0	0	0.32381	0.26456	0.2551	0.26753	0.26263	0.28776	0.20285	0.46861	0	0	0.26241	0	0	0.55333	0	0.2642	0	0	0	0.23091	0.50709	0.26056
ENSBTAG00000002603	PRPF39	0.0758	0.01154	0.34159	0.04253	0	0	0	0	0	0	0	0	0	0.04231	0	0.16033	0	0	0.34402	0	0.18947	0	0	0.03833	0	0
ENSBTAG00000002605	ENSBTAG00000002605	0.46937	0.31672	0	0	0	0	0.88148	0.00554	0.58726	0.86533	0.52646	0	0	0	0.06915	0	-0.22269	0	0	0.17816	0	0	0	0	0.06419	0.20024
ENSBTAG00000002608	BT.20352	0.05151	0	0	0	0.121	0.12686	0	0.0954	0	0	0	0.39359	0	0	0.10964	0	0	0.13834	0	0.15336	0	0	0	0.31171	0.15662	0
ENSBTAG00000002609	BT.49016	0	0	0.22655	0.18725	0	0	0	0	0	0	0	0	0.25553	0	0	0.40001	0	0	0.05851	0	0.1012	0	0	0	0	0
ENSBTAG00000002610	FKBP3	0.34438	0.5321	0	0	0.21035	0.12398	0.05968	0.24389	0.02516	0.00824	0.03649	0.39007	0	0	0	0	0	0.32413	0	0.12369	0	0	0	0.09944	0.29528	0.38285
ENSBTAG00000002612	BT.103231	0.30524	0.53589	0	0	0.19259	0.01601	0.13391	0.28952	0.07979	0.1218	0.10157	0.4521	0	0	0.10153	0	0	0.50681	0	0.13838	0	0	0	0.03188	0.2872	0.36581
ENSBTAG00000002613	MIS18BP1	0.07826	0.32656	0	0	0.52444	0.16725	0.30594	0.15109	0.74623	0.40205	0.67258	0.18398	0	0	0.9277	0	0	0.27201	0	0.85522	0	0	0	0.49803	0.61611	0.25611
ENSBTAG00000002615	LONRF3	0	0	0.41221	0.64301	0	0	0	0	0	0	0	0	0.75388	0.37084	0	0.72083	0.44759	0	0.54312	0	0.27072	0.13275	0.12694	0	0	0
ENSBTAG00000002623	SAMSN1	0	0	0.54341	0.66143	0	0	0	0	0	0	0	0	0.84487	0.29447	0	0.81012	0.33042	0	0.63627	0	0.29825	0	0	0	0	0
ENSBTAG00000002624	PSTPIP2	0	-0.55292	0.63154	0.75338	-0.50497	0	0	0	0	0	0	0	0.89814	0.43044	0	0.85354	0.47805	0	0.68313	0	0.3844	0.07385	0.06112	0	0	0
ENSBTAG00000002625	MAP3K7	0	0	0.60563	0	0	0	0	-0.48169	0	0	0	0	0.48968	0.24347	0	0.45362	0	0	0.39036	-0.58197	0.45249	0	0	0	0	0
ENSBTAG00000002628	SLC44A2	0	0	0.17398	0.08539	0	0	-0.02635	0	0	0	-0.00405	0	0.1506	0	0.03354	0.22648	0.08374	-0.02345	0.06007	0	0.10201	0	0	0	0	0
ENSBTAG00000002632	CSN2	0	0.04983	0	-0.19565	0	0	0.14156	0.08483	0.37812	0.23509	0.37861	0	0	0	0.42051	0	0	0	0	0	0	0	0	0.14775	0.14235	0.01053
ENSBTAG00000002634	TMEM115	0	0	0.50426	0.72108	-0.40514	0	-0.16458	0	0	0	0	0	0.81696	0.44372	0	0.72379	0.51378	0	0.64357	0	0.28473	0	0	0	0	0
ENSBTAG00000002635	PGLYRP1	0	0	0.38134	0.34759	0	0	0	0	0	0	0	0	0.35944	0.12047	0	0.25394	0.20737	0	0.32158	0	0.11331	0.09663	0.08688	0	0	0
ENSBTAG00000002641	BT.62656	0	0	0.45458	0.55401	0	0	0	0	-0.22338	0	0	0	0.7316	0.35767	0	0.68063	0.39105	0	0.53232	0	0.22046	0.03563	0	0	0	0
ENSBTAG00000002642	SLC17A2	0	0	0.26648	0.0995	0	0.29036	0	0.2038	0	-0.21935	-0.17666	0.01813	0.02995	0.33333	0	0	0.28904	0.06574	0	0	0.10849	0	0	0	0	0
ENSBTAG00000002643	VPS52	0	0	0	0	0.43011	0.21524	0	0.26566	-0.02962	0	0.01636	0.21006	0	0	0.21027	0	0.04831	0	0	0.14174	0	0.28226	0.28599	0.08731	0.35863	0.03089
ENSBTAG00000002644	KCNQ4	0.26279	0	0.11105	0	0	0.05502	0.15316	0	0.23712	0.21084	0.07933	0.05202	0	0.00956	0.05766	0	0	0.09932	0	0.15469	0.17955	0	0	0	0	0
ENSBTAG00000002645	SH3BP5L	0.06801	0	0	0	0.25543	0.13706	0.19529	0.33539	0.25728	0.24477	0.27921	0.28473	0	0	0.21303	0	0	0.4858	0	0.27564	0	0	0	0	0.36205	0.16809
ENSBTAG00000002647	RGS10	0	0	0.51922	0.5385	0	0	0	0	0	0	0	0	0.66305	0.38892	0	0.65082	0.36822	0	0.51481	0	0.24065	0.21766	0.20743	0	0	0
ENSBTAG00000002648	RPS18	0.06127	0.36296	0	0	0.19882	0.16813	0.43354	0.07161	0.55593	0.4384	0.60602	0	0	0	0.58702	0	0	0.15874	0	0.59979	0	0.2287	0.24231	0.14934	0.39289	0.22013
ENSBTAG00000002650	ZNF259	0	0	0.37813	0.47971	0	0	0	0	0	0	0	0	0.57474	0.40017	0	0.49206	0.39464	0	0.39562	0	0.24178	0.2004	0.19438	0	0	0
ENSBTAG00000002651	BT.21547	0.1074	0.25517	0	0	0.11237	0.05935	0.56235	0.05271	0	0.63522	0.54653	0	0	0	0.44189	0	0	0.21705	0	0.4388	0	0.09116	0.10573	0.32206	0.35292	0.09825
ENSBTAG00000002654	DNAJC7	0.29164	0.304	0.10983	-0.02931	-0.21505	0	0	0	0	0	0	0.1107	0.01335	0	0	0	-0.25371	0	0.1693	0	0.00734	0	0	0	0	0.157
ENSBTAG00000002655	BT.28037	0.07526	0.2734	0	0	0.16102	0.03848	0.05145	0	0.23211	0.08501	0.09776	0.44127	-0.4225	0	0.29316	0	0	0.2489	0	0.30146	0.0195	0	0	0.53059	0.24761	0.15021
ENSBTAG00000002657	NKIRAS2	0.23972	0.02633	0.02506	0	0	0	0.05014	0.09375	0	0.03012	0	0.32346	0	0	0	-0.04277	0	0.19525	0	0	0.01806	0	0	0	0	0
ENSBTAG00000002658	STAM	0.39564	0.13961	0	0	0.27364	0.06279	0.06294	0.27054	0.16233	0.15021	0	0.44707	0	0	0.09769	0	0	0.45524	0	0.1416	0	0	0	0.20215	0.38024	0.08779
ENSBTAG00000002669	BT.74440	0	0	0.14862	0.16719	0.21967	0.1414	0.00154	0	0.09098	0.03632	0.16194	0	0.22069	0.18671	0.19006	0.22871	0.2432	0	0.14781	0.12622	0.02313	0.0381	0.03811	0	0.15518	0.09024
ENSBTAG00000002674	GNGT1	0	0	0	0	0	0	0	0	0	0	0	0	0	0	0	0	0	0	0	0	0	0	0	0	0	0
ENSBTAG00000002676	SAE1	0.13422	0	0	0	0.0376	0.08894	0.21797	0.01361	0.3578	0.24602	0.30033	0	0	-0.01369	0.28981	0	0	0	0	0.32496	-0.19417	0.02724	0.03912	0.21383	0	0
ENSBTAG00000002678	MED18	0.13737	0.49537	0.02178	0	0.15735	0.41062	0.19874	0.15065	0.16939	0.14551	0.18405	0.18253	0	0	0.22358	0	0	0.23276	0	0.23999	0	0	0	0.10519	0.14622	0.31281
ENSBTAG00000002683	PFKP	0	0	0.00184	0.23836	0.23759	0.13266	0.09029	0	0.47774	0.17148	0.4943	0	0.25326	0.09245	0.60491	0.17435	0.17408	0	0.10753	0.57231	0.00892	0.18954	0.20038	0.14544	0.16834	0
ENSBTAG00000002685	PITRM1	0	0	0	0.0757	0.22251	0.03893	0.01225	0	0.37522	0.09897	0.33973	0	0.05293	0.11459	0.46353	0	0.16476	0	0.01843	0.42036	0	0.2401	0.25345	0.26311	0.14253	0
ENSBTAG00000002689	NME7	0.35981	0.56225	0	0	0.08262	0.01515	0.34886	0.19797	0.01323	0.21514	0.13526	0.04908	0	0	0	0	0	0.21136	0	0	0	0	0	0	0.18196	0.47093
ENSBTAG00000002690	BT.96927	0	-0.40788	0.46545	0.6285	0	-0.2121	0	0	0	0	0	0	0.73343	0.25537	0	0.64431	0.2998	0	0.63435	0	0.30919	0.02354	0.01284	0	0	0
ENSBTAG00000002691	ELMOD1	0	0	0	0.17404	0	0.02643	0	0.02353	-0.14773	0	0	0	0.12226	0.05849	0	0.10821	0	-0.04206	0	-0.13504	0	0	0	0	0	0
ENSBTAG00000002693	KANSL2	0	0	0.13392	0	0	0	0	0	0.04592	0	0	0	0	0.31064	0.06099	0	0.2885	0	0.00551	0.08491	0.29017	0	0	0.43503	0	0
ENSBTAG00000002697	KCTD10	-0.31291	0	0.3382	0.57576	-0.25417	0	0	0	0	-0.23377	-0.19723	0	0.60745	0.39991	0	0.50679	0.46275	0	0.43557	0	0.32343	0.00083	0	0	0	0
ENSBTAG00000002699	KIT	0.34731	0.17496	0	-0.41702	0	-0.02538	0	0	0.60274	0.56227	0.38228	0	0	0	0.4014	-0.35048	0	0.14428	0	0.43127	0	0	0	0.37103	0.28386	0.11643
ENSBTAG00000002700	PLA2G2A	0	0	0.05516	0.26148	0	0.04637	0	0	0	0	0	0	0.22922	0.15169	0	0.25627	0.06623	0	0.04807	0	0.10391	0	0	0	0	0
ENSBTAG00000002701	UGT3A1	0.11962	0.22817	0.21184	0	0.15393	0	0.10252	0	0.20113	0.14441	0.19907	0	0	-0.0767	0.18784	0	0	0.13489	0	0.17727	0.07006	0	0	0	0	0.19539
ENSBTAG00000002703	ATP6V1A	0.24778	0.13511	0	0	0	0.00475	0	0.0678	-0.07708	0	0	0.28048	0	-0.25502	0.00947	-0.25805	0	0.09309	0	0	0	0	0	0.20643	0	0.10918
ENSBTAG00000002704	POMT2	0.05391	0.12618	0	0	0	0.3357	0	0.04462	0	0	0	0.37051	0	0.0169	0.02421	0	0.06388	0	0	0.05525	0.14273	0	0	0.12178	0.30555	0.10417
ENSBTAG00000002705	REC8	0	0	0.39125	0.75331	0	0	0	0	0	0	0	0	0.81163	0.31333	0	0.71071	0.36819	0	0.60242	0	0.34379	0	0	0	0	0
ENSBTAG00000002707	IPO4	0	0	0	0.05855	0.12552	0.11395	0	0.09127	0.1189	0	0.17618	0	0	0.10759	0.19917	0	0.1349	0	0	0	0	0.46455	0.4659	0.02934	0.07282	0
ENSBTAG00000002708	MRPL42	0.47998	0.50604	0	0	0.01246	0.06621	0.38226	0.08185	0.23772	0.30466	0.25557	0	0	0	0.18388	0	0	0.06524	0	0.24521	0	0.06305	0.06785	0	0.28115	0.33575
ENSBTAG00000002709	BT.49827	0	0	0.10478	0.1875	0	0.02129	0	0	0	0	0	0.03068	0.07929	0.36347	0	0.09146	0.37915	0	0	0	0.21732	0.45728	0.45544	0.05003	0	0
ENSBTAG00000002710	TSSK4	0.00494	0	0	0	0.34963	0	0	0.10172	0.07665	0	0.02742	0.26893	0	0.23187	0.15646	0	0.01517	0.18512	0	0.11972	0.15947	0	0	0.14249	0.26682	0.04301
ENSBTAG00000002712	MDP-1	0.30516	0.43333	0	0	0.36257	0.20451	0.50722	0.2151	0.52048	0.5112	0.49664	0.11933	0	0	0.46899	0	0	0.35795	0	0.47588	0	0.02961	0.04694	0.25854	0.60218	0.33014
ENSBTAG00000002714	GNAI1	0	0	0.1111	0.16035	0	0	0	0	0	0	0	0.03294	0.16878	0.05563	0.00053	0.13028	0.08351	0	0.31446	0	0.20948	0	0	0.42044	0	0
ENSBTAG00000002716	BT.91056	0	0	0	0.19135	0	0.02499	0	0	0.11845	0	0.18237	0	0.28269	0.16632	0.20094	0.29213	0.25852	0	0.28893	0.13372	0.06821	0.05069	0.05491	0.148	0	0
ENSBTAG00000002717	INA	0.17617	0	0	0	0	0.1072	0.32472	0	0.04601	0.26589	0.06127	0	0.02045	0	0	0.047	0	-0.20123	0	0	0	0.46858	0.46658	0	0	0
ENSBTAG00000002718	TINF2	0	0	0.33513	0.29087	0	0	0	0	0	0	0	0	0.30366	0.37583	0	0.2011	0.36644	0	0.03597	0	0.4248	0.32637	0.31498	0	0	0
ENSBTAG00000002719	ORC1	0.01913	0.30061	0	0	0.56889	0.26038	0.32662	0.21522	0.74631	0.4296	0.67151	0.16967	0	0	0.89315	0	0	0.34023	0	0.84094	0	0	0	0.48104	0.64944	0.27724
ENSBTAG00000002720	PRPF38A	0	-0.40254	0.40902	0	0	0	0	0	0	0	0	0	0	0.24277	0	0	0.22971	-0.72686	0.53391	0	0.30003	0.05181	0.04249	0	0	0
ENSBTAG00000002721	ZCCHC11	0.15407	0.32192	0	-0.45877	0.06945	0	0.14104	0.02692	0.08775	0.16531	0.03517	0.25031	0	0	0.0535	0	0	0.39857	0	0.05639	0	0	0	0.14162	0.18343	0.11841
ENSBTAG00000002724	HORMAD1	-0.24669	0	0.17378	0.54914	0	0	0	0	0	0	0	0	0	0.14892	0	0.47441	0.21992	0	0.39483	0	0.14989	0.02951	0.01831	0	0	0
ENSBTAG00000002725	RNGTT	0	0	0.60098	0.43586	0	0	0	0	0	0	0	0	0.58266	0.34376	0	0.58941	0.36352	0	0.47369	0	0.38847	0.03565	0.02774	0	0	0
ENSBTAG00000002726	CDC27	0.38122	0.35677	0	0	0	-0.1163	0	0	0.19272	0	0	0.1935	0	0	0.17251	0	0	0.18737	0	0.1559	0	0	0	0.30329	0.12535	0.2243
ENSBTAG00000002727	PHACTR4	0.6042	0.45669	0	-0.414	0	-0.08197	0.70433	0.04869	0.39373	0.69395	0.34414	0.1114	-0.35846	0	0.03097	0	0	0.19731	0	0	0	0	0	0	0.19203	0.28482
ENSBTAG00000002730	ELP3	0.5002	0	0	0	0.52348	0.38636	0.46058	0.40821	0.38454	0.42116	0.46323	0.28551	0	0	0.32743	0	0	0.47517	0	0.3816	0	0	0	0	0.59566	0.56489
ENSBTAG00000002733	DBX1	0	0	0	0	0.16227	0.00201	0.00789	0	0.45712	0.18684	0.32245	0	0.02282	0	0.58593	0.10288	0	0	0	0.52352	0	0	0	0.37689	0.22533	0.01113
ENSBTAG00000002734	BT.49351	0	0	0.21181	0.57778	0	0.0925	0	0.00255	0	0	0	0	0.54081	0.44691	0	0.4582	0.42068	0	0.24453	0	0.18503	0.38835	0.38504	0	0	0
ENSBTAG00000002735	C25H16ORF13	0.09619	0.47993	0	0	0.50599	0.52684	0.19271	0.35592	0.25393	0.15214	0.32604	0.47083	0	0	0.32077	0	0	0.54116	0	0.39498	0	0.06321	0.07586	0.16609	0.60491	0.45454
ENSBTAG00000002736	DNMT1	0.13441	0.2198	0	-0.19376	0.66833	0.34718	0.02575	0.38866	0.3002	0.09491	0.23414	0.5667	0	0	0.43114	0	0	0.57696	0	0.42016	0	0	0	0.25608	0.64378	0.28679
ENSBTAG00000002738	S1PR2	0	0	0.36634	0.57007	-0.20575	0	-0.19081	0	0	0	0	0	0.58228	0.48625	0	0.43737	0.48808	0	0.45007	0	0	0	0.2751	0	0	0
ENSBTAG00000002742	MSH2	0.19751	0.47897	0	0	0.58479	0.25019	0.30019	0.38416	0.61768	0.39632	0.55435	0.36607	0	0	0.74462	0	0	0.56718	0	0.7069	0	0	0	0.43737	0.73047	0.37978
ENSBTAG00000002743	OSGEP	0	0	0.34369	0.48162	0	0	0	0	0	0	0	0	0.59695	0.27681	0	0.60496	0.30434	0	0.3484	0	0.18229	0.21105	0.20058	0	0	0
ENSBTAG00000002744	MUSK	0	0.08146	0	-0.02159	0	0.16065	0	0.20927	0.20292	0	0.18212	0.10822	0	0	0.37548	0.01156	0	0.23699	0	0.30193	0	0	0	0.29265	0.30767	0.16403
ENSBTAG00000002745	APEX1	0.06829	0.0202	0.0738	0.02152	0	0	0.36189	0	0.26146	0.33071	0.26609	0	0.10075	0.00721	0.09489	0.09438	0.01296	0	0.15122	0.13975	0	0.25929	0.26425	0	0	0.00444
ENSBTAG00000002746	OSTF1	0	0	0.47906	0	0	0	-0.27504	0	0	-0.32818	-0.31472	0	0.47702	0.27311	0	0.3157	0.28881	0	0.46915	0	0.26073	0	0	0	0	0
ENSBTAG00000002748	TMEM55B	0	0	0.39729	0.56251	0	0	0	0	0	0	0	0	0.67518	0.21865	0	0.70836	0.30908	0	0.48825	0	0	0.07402	0.0645	0	0	0
ENSBTAG00000002750	KRIT1	0.0734	0.07395	0.02958	0	0	0	0	0.05573	0	0	0	0	0	0	0	0	0	0	0	0	0	0	0	0	0	0.02038
ENSBTAG00000002755	ANKRD12	0	0	0.48512	0.55749	0	0	0	0	0	0	0	0	0.6897	0.33146	0	0.66068	0.39777	0	0.57148	0	0.4056	0.02234	0.01432	0	0	0
ENSBTAG00000002758	THBD	0	0	0.27636	0.50289	0	-0.20358	0	-0.25944	0	0	0	0	0.58683	0.34276	0	0.51071	0.42239	0	0.40699	0	0	0	0.06655	0	0	0
ENSBTAG00000002763	ENSBTAG00000002763	0	0	0.15564	0.48707	0	0.00451	0	0	0	0	0	0	0.46598	0	0	0.42467	0.53671	0	0.19019	0	0.26062	0.0993	0.09702	0	0	0
ENSBTAG00000002767	GNB4	0.17843	0	0	0.04251	0	0	0	0	0	0	0	0.35327	0.00068	0	0	0	0	0.11342	0.08954	0	0.05477	0	0	0.04521	0	0
ENSBTAG00000002768	SLC35A2	0	-0.42034	0.15158	0.52305	0	0	0	0.0099	0	-0.4671	-0.37568	0	0.44762	0	0	0.36752	0	0	0.29467	-0.39269	0.15397	0.25208	0.24173	0	0	0
ENSBTAG00000002769	AP1G1	0.12255	0	0	0	0	0	0	0	0	0.01823	0	0.11372	0	-0.10027	0	0	0	0.00894	0	0.04047	0.13762	0	0	0.32529	0	0
ENSBTAG00000002770	TCN2	0	0.00708	0	0.04478	0.33855	0.17109	0	0.40166	0	0	0	0.57156	0	0.11082	0.06599	0	0.14403	0.4596	0	0.0969	0	0	0	0.09895	0	0
ENSBTAG00000002772	GAL3ST3	0.02992	0	-0.22464	0	0.10837	0	0	0.05572	0.04711	0.14936	0.00822	0.18345	0	0	0	0	0	0.29356	0	0	0	0	0	0.11079	0.18688	0.05358
ENSBTAG00000002774	PTPN23	0	0	0	0.51388	0.16102	0.10653	0	0.00947	0	0	0	0.09626	0.40344	0.348	0	0.31145	0.45248	0	0.25676	0	0.13442	0.20629	0.20565	0	0	0
ENSBTAG00000002775	C12ORF71	0	0	0.05944	0.04059	0	0	0	0	0	0	0	0	0.09773	0	0	0.19063	0	0.02775	0	0	0.08417	0	0	0	0.01381	0
ENSBTAG00000002778	SF3B2	0	0	0	0.09816	0.10967	0.14478	0	0.15075	0	0	0	0.21377	0	0.11808	0	0.00763	0.1618	0.26498	0	0	0.07902	0.12319	0.12398	0.01555	0.14141	0
ENSBTAG00000002779	GABRP	0.57493	0.36054	0	0	0	0	0.90978	0	0.56078	0.87293	0.49887	0	0	0	0.04457	0	0	0	0	0.13394	0	0	0	0	0.07172	0.25496
ENSBTAG00000002783	BT.61834	0.26087	0.44429	0	0	0.30918	0.11994	0.11901	0.35262	0.14983	0.1753	0.11226	0.43675	0	0	0.21511	0	0	0.59935	0	0.20412	0	0	0	0.1659	0.44866	0.29753
ENSBTAG00000002784	COPS5	0.52213	0.68665	0	0	0.3668	0.2318	0.25755	0.36578	0.14511	0.19592	0.18645	0.39409	0	0	0.17729	0	0	0.44857	0	0.19831	0	0	0	0	0.51819	0.55749
ENSBTAG00000002786	ENSBTAG00000002786	0.03828	0.30114	0	0.08745	0.2312	0.11617	-0.03473	0.15387	-0.09668	0	0	0.44244	0.0046	0	0.00384	0	0	0.32394	0.11839	0	-0.07364	0	0	0.05078	0.13406	0.29887
ENSBTAG00000002788	RAB27B	0.54997	0.38933	0	0	0	0	0.88794	0	0.52151	0.84977	0.47425	0	0	0	0.0002	0	0	0.01471	0	0.10176	0	0	0	0	0.05668	0.22008
ENSBTAG00000002791	SEC24C	0	0	0	0	0.29022	0.17843	0	0.08876	0	0	0	0.52767	0	0.05582	0	0	0.15893	0.32242	0	0	0.06464	0.00386	0.0073	0.21822	0.19669	0
ENSBTAG00000002792	BT.103968	0	0	0	0	0.17254	0	0	0.10405	0	0	0	0.66382	0	0	0	0	0	0.42425	0	0	0.02289	0	0	0.29818	0.08129	0
ENSBTAG00000002798	OBFC2B	0	0	0.31752	0.43312	0	0.0039	0	0	0.04594	0	0.05551	0	0.51098	0	0.13112	0.54415	0.41731	0	0.27015	0.06658	0.19641	0	0	0	0	0
ENSBTAG00000002799	SLC39A5	0	0	-0.07854	0.32411	0.26953	0.2011	0	0.06515	0	0	0	0.01716	0.23186	0.26082	0.23878	0.2095	0.38563	0	0.10657	0.1663	0.03962	0.01	0.01909	0.23759	0.03059	0
ENSBTAG00000002804	BT.74208	-0.12893	0	0.02712	0.0573	-0.02372	0.06795	0	0	0	0	0	0	0.1163	0	0	0	0.07088	-0.21547	0	0	0	0	-0.1471	0	0	0
ENSBTAG00000002808	PSMA3	0.35949	0.50085	0	0	0	0	0.08661	0.17172	0	0	0	0.24124	0	0	0	0	0	0.17753	0	0	0	0	0	0	0.02306	0.30487
ENSBTAG00000002810	ZNF777	0.03968	0.2636	0	-0.30476	0.47315	0.21987	0.19922	0.21952	0.37452	0.27703	0.32622	0.31888	0	0	0.33595	0	0	0.48757	0	0.37239	0	0	0	0.12932	0.49695	0.24749
ENSBTAG00000002813	GAB1	0.52001	0.2017	0	0	0	-0.17454	0.42754	0	0	0.38972	0	0.16866	0	0	0	0	0	0	0.03936	0	0	0	0	0	0	0.11831
ENSBTAG00000002816	SARM1	0	-0.19845	0	0.20877	0	0	0	0	0	0	0	0	0.20687	0.11644	0	0	0.1585	-0.042	0.08982	0	0	0.17953	0.17154	0	-0.11031	0
ENSBTAG00000002817	SLC46A1	0	0	-0.14754	0	0.36192	0.24955	0	0.4468	0	0	0	0.43811	0	0.10955	-0.04868	0	0	0.59488	0	0.02567	0	0.07798	0.08065	0	0	0.2267
ENSBTAG00000002820	RBBP7	0.44062	0.55083	0	0	0.35511	0.19894	0.35273	0.1736	0.4265	0.33529	0.38761	0.36351	0	0	0.45838	0	0	0.34964	0	0.46071	0	0	0	0.27445	0.4954	0.40148
ENSBTAG00000002823	MPZL1	0.03299	0.13363	0	0	0	0.09301	0.39769	0	0	0.45383	0.50833	0	0	0	0.51627	0	0	0	0	0.54028	0.03338	0	0	0.36509	0.2326	0.0776
ENSBTAG00000002827	ACAT2	0	0	0.252	0.43559	0	0	0	0	0	0	0	0	0.48369	0.15345	0	0.42791	0.22833	0	0.32413	0	0.38545	0	0	0	0	0
ENSBTAG00000002828	RNF185	0	0	0	0.80674	0	0	0	0	-0.38183	0	0	0	0.85571	0	0	0.78252	0	0	0.63381	0	0	0.03154	0.02205	0	-0.57888	0
ENSBTAG00000002829	TCP1	0.27029	0.1879	0	0	0	0	0.04654	0.03987	0.04904	0.02857	0	0.08631	0	0	0.0827	0	0	0	0.01414	0.06874	0	0	0	0.16227	0.08483	0.12349
ENSBTAG00000002830	U2AF2	0	0	0.26463	0.61469	0	0	0	0	0	0	0	0	0.62468	0.46101	0	0.54283	0.55798	0	0.39808	0	0	0.19361	0.18851	0	0	0
ENSBTAG00000002833	FBXO22	0	0.54799	0	-0.39361	0.13307	0	0.19173	0.31933	0.05224	0.12845	0.10909	0.30904	0	0	0.05263	0	0	0.32859	0	0.11446	0	0	0	0.06787	0.33011	0.43703
ENSBTAG00000002834	CCDC69	0	0	0.14291	0.04956	-0.13229	0	0	0	0	-0.0253	-0.07692	0	0.12384	0	0	0.19847	0.06898	0	0.01691	0	0.08237	0	0	0	-0.13927	0
ENSBTAG00000002835	SMAD1	0.45746	0.40851	0	0	0.11527	0	0	0.48867	0.23993	0.51319	0.29151	0.26327	-0.32111	0	0	0	0	0.3895	0	0	0	0	0	0	0.21359	0.28153
ENSBTAG00000002843	MGC160092	0.30911	0.61443	0	0	0.52167	0.26529	0.38115	0.53449	0.4951	0.40262	0.52284	0.52426	0	0	0.48523	0	0	0.63276	0	0.52138	0	0	0	0.0532	0.56807	0.39582
ENSBTAG00000002844	PPFIA3	0.12029	0.35832	0	0	0.32053	0.18321	0.47108	0.19186	0.59806	0.45937	0.62635	0.0957	0	0	0.56895	0	0	0.11442	0	0.57399	0	0.1764	0.18425	0.11059	0.34949	0.29585
ENSBTAG00000002845	BT.34193	0	0	0.13458	0.19933	0	0	0	0	0	0	0	0	0.2702	0	0	0.3221	0.08752	0	0.14107	0	0.06282	0.09452	0.08846	0	0	0
ENSBTAG00000002846	BT.48370	0	0.02586	0.06463	0	0	0	0.02568	0	0	0.03656	0	0	0.03477	0	0	0.12575	0	0.02268	0	0	0.01227	0.00561	0.00218	0	0	0
ENSBTAG00000002847	D2HGDH	0	0	0	0	0.64966	0.37395	0.01184	0.35583	0.27803	0.04917	0.27877	0.59194	0	-0.20815	0.42665	0	0	0.59064	0	0.42564	0	0	0	0.20577	0	0.2884
ENSBTAG00000002848	C16H1ORF74	0.28217	0.00308	0	0	0.0595	0.03701	0.12517	0.0103	0.22447	0.17279	0.03563	0.30805	0	0	0.11621	0	0	0.20354	0	0.17585	0	0.09246	0.11003	0.47411	0.31619	0
ENSBTAG00000002849	IRF6	0.49824	0.38566	0	0	0	0	0.93157	0.01879	0.61378	0.89604	0.59975	0	0	0	0.10815	0	0	0	0	0.20538	0	0	0	0	0.10234	0.26765
ENSBTAG00000002853	HRC	0	0	0	0.17321	0	0	0	0.05985	0	0	0.00746	0	0.16093	0.1118	0.00097	0.14501	0.08952	0	0.01804	0	0	0	0	0	0	0
ENSBTAG00000002854	TMEM63A	0	0	0	0	0.35387	0.11456	0.10334	0.19872	0.23794	0.18448	0.15928	0.16622	0	0	0.21758	0	0.06799	0	0	0.21498	0	0.19951	0.21042	0.1777	0.40253	0.05871
ENSBTAG00000002856	MEIG1	0	0.10296	0	0.00715	0	0	0	0.0881	0	-0.04365	-0.08373	0.07837	0	0	0	0	0	0	0	0	0	0	0	0	0	0.0256
ENSBTAG00000002858	ACBD7	0.32141	0.28535	0	0	0.21037	0.0749	0	0.05748	0.3962	0.33911	0.24872	0.24793	0	0	0.32957	0	0	0.29841	0	0.37384	0	0	0	0.38694	0.45093	0.12204
ENSBTAG00000002859	BT.101300	0.28573	0	0	0	0	0.12155	0.61793	0.08523	0.4494	0.56437	0.49422	0	0	0	0.19715	0	0	0	0.04131	0.27803	0	0	0	0	0	0.32888
ENSBTAG00000002863	ACAA2	0.21235	0.41196	0	0	0.10538	0.05277	-0.06786	0.29211	0	0	0	0.48373	0	0	0.03025	0	0	0.37181	0	0.07894	0	0	0	0.05834	0.17854	0.23923
ENSBTAG00000002866	BT.20216	0	0	0.14932	0.13848	0	0	0	0	0	0	0	0	0.19385	0.04233	0	0.24274	0.18608	0	0.08441	0	0.0576	0.14128	0.13755	0	0	0
ENSBTAG00000002868	GPR6	0	0	0.01236	0	0	0.01945	0	0.02203	-0.09931	0	0	0	0.17717	0	0	0.17908	0.01375	0	0.01426	0	0.0275	0	0	0	0	0
ENSBTAG00000002869	ARL4A	0	0	0.39775	0.39657	0	0	0	0	0	0	0	0	0.55439	0.10072	0	0.50653	0.20887	0	0.33324	0	0.31739	0	0	0	0	0
ENSBTAG00000002871	COPS6	0.32731	0.46722	0	0	0.40925	0.32796	0.08076	0.32855	0.12137	0.04509	0.11852	0.56626	0	0	0.16964	0	0	0.51883	0	0.24289	0	0	-0.15871	0.14723	0.51547	0.37144
ENSBTAG00000002874	TMEM183	0	0	0.10213	0.22615	0.06023	0.05188	0	0.08871	0.02768	0	0.09793	0	0.14859	0.11537	0.29835	0.13379	0	0	0.06865	0.22628	0	0.1652	0.1704	0.14325	0	0
ENSBTAG00000002878	CHRD	-0.09206	0	0	0.36657	0	0.03356	0.00406	0	0	0	0	0	0.36052	0.06493	0	0.34559	0.06081	0	0.29728	0	0	0	0	-0.14748	0	0
ENSBTAG00000002879	DCPS	0	-0.39355	0.21075	0.44256	-0.22168	0	0	0	0	0	0	0	0.45792	0.32445	0	0.41019	0	-0.25163	0.25075	-0.18844	0.15291	0.33875	0.33473	0	0	0
ENSBTAG00000002880	SORBS1	0	0	0	0	0	0	0.27423	0.01392	0	0.34069	0.22482	0	0.06909	0.00596	0.04914	0.06821	0	0	0	0.1093	0	0	0	0.08208	0	0
ENSBTAG00000002881	AP4M1	0	0	0.22181	0.2394	0	0	0	0	0	0	0	0	0.28399	0.17515	0	0.333	0.2919	0	0.10652	0	0.26295	0.19129	0.18993	0	0	0
ENSBTAG00000002882	BT.17939	0	0	0.51878	0.58237	0	0	0	0	0	0	0	0	0.76842	0.2424	0	0.77226	0.35651	0	0.64611	0	0.27478	0	0	0	0	0
ENSBTAG00000002883	RPTOR	0	0	0	0	0.60401	0.24364	0	0.43708	0.04416	0	0.10874	0.45874	0	0	0.19186	0	0	0.5463	0	0.14341	-0.24662	0.08498	0.08208	0	0.48115	0.08759
ENSBTAG00000002885	MSR1	0.38871	0.54163	0	0	0	0.21007	0.12546	0.41405	0.15691	0.10601	0.14502	0.63409	0	0	0	0	0	0.5589	0	0.25162	0	0	0	0.18619	0	0.43705
ENSBTAG00000002887	BT.50938	0	0	0	0.07956	0	0	0	0.02933	0.13071	0	0.02961	0	0.09536	0	0.25812	0.21122	0	0	0	0.19772	0.11343	0	0	0.29525	0	0
ENSBTAG00000002890	RBM10	0	0	0.11899	0.44448	0.09404	0.10654	0	0	0	0	0	0	0.42087	0.35315	0	0.37232	0.47875	0	0.19707	0	0.25701	0	0	0	0	0
ENSBTAG00000002891	BT.40017	0	0	0.0722	0	0	0.0553	-0.13011	0	-0.10767	0	0	0	0.23792	0.17048	0	0.27563	0.07198	-0.20726	0.05213	0	0.12762	0	0	0	-0.13392	0
ENSBTAG00000002895	ATOH1	0	0	0.10836	0	0.09089	0	0	0.02878	0	0	0	0	0.31305	0.20617	0	0.39246	0.00513	0	0.11159	0	0.2348	0	0	0	0.0267	0
ENSBTAG00000002896	BT.91155	0	0	0.31231	0.41707	0	0	0	0	0	0	0	0	0.41405	0.42439	0	0.36409	0.51974	0	0.37365	0	0.3101	0.00824	0.00391	0.0239	0	0
ENSBTAG00000002898	UNC45B	0	0	0	0.14844	0	0	0	0.08906	0.08564	0	0.01041	0.07306	0.11678	0	0.1728	0.16308	0	0.01452	0	0.1721	0	0	0	0.19606	0.04444	0
ENSBTAG00000002907	BT.74302	0.10171	0	0	0	0	0	0	0	0	0.00055	0	0.17563	0	0	0	0	0	0.04514	0	0	0.05913	0	0	0.2266	0	0
ENSBTAG00000002908	GNG4	0	0	0.53958	0.38679	0	0	0.00807	-0.47242	-0.11518	0.0002	0	0	0.55842	0.35437	-0.31241	0	0	0	0.28843	0	0.49285	0	0	0	0	0
ENSBTAG00000002910	ECHDC2	0.2559	0.39669	0	0	0.48098	0.27424	0.55978	0.2984	0.82884	0.6511	0.77277	0.12961	0	0	0.80562	0	0	0.29232	0	0.8106	0	0	0	0.36671	0.67879	0.3679
ENSBTAG00000002912	INHBA	0	0	0.32114	0.6698	0	0	0	0	0	0	0	0	0.81699	0.13156	0	0.66688	0.315	0	0.66293	0	0.14891	0	0	0	0	0
ENSBTAG00000002914	GALNTL4	0.09665	0	0	0	0	0	0.37635	0.06009	0.17249	0.367	0.23611	0	0	0	0	0.00286	0	0	0.01937	0	0	0	0	0	0	0.03442
ENSBTAG00000002917	PRKAG2	0	0	0.18814	0.04421	0	0	0	0	0	0	0	0	0.1813	0	0	0	0	0	0	-0.0975	0.36692	0.09719	0.0974	0.08636	0	0
ENSBTAG00000002918	RAD51	0.15005	0.43129	0	0	0.61442	0.26592	0.27279	0.31973	0.68735	0.36284	0.63169	0.35922	0	0	0.86308	0	0	0.41891	0	0.83132	0	0	0	0.45677	0.72224	0.36074
ENSBTAG00000002921	FAM82A2	0	0	0.20647	0.49836	0.09391	0.17892	0	0.05415	0	0	0	0.0242	0.40742	0.35162	0	0.20777	0.42458	0	0.33372	-0.03663	0.13692	0.0963	0.09219	0	0	0
ENSBTAG00000002923	CX3CR1	0	0.09001	0	0	0	0	0.0295	0	0.0115	0.05945	0.01835	0	0	0	0	0.02854	0	0	0	0	0	0	0	0	0.03931	0.00859
ENSBTAG00000002935	TMEM248	0	0	0.1242	0.59021	0	0	0	0	0	0	0	0	0.55513	0.35582	0	0.46219	0.40637	0	0.28807	0	0.16296	0.29624	0.2877	0	0	0
ENSBTAG00000002936	PRRX2	0.3674	0.33223	0	0	0	0	0.8438	0.07483	0.67495	0.85927	0.68161	0	0	0	0.2717	0	0	0.01872	0	0.35017	-0.32546	0	0	0.0176	0.1763	0.17368
ENSBTAG00000002938	C7ORF58	0.14227	0.46223	0	0	0.45089	0	0.35209	0.1644	0.62893	0.43408	0.55162	0.28528	0	0	0.71757	0	0	0.48526	0	0.6484	0	0	0	0.33576	0.54373	0.29033
ENSBTAG00000002940	WNT16	0	0	0.56393	0.27359	0	0	-0.21596	0	0	-0.17949	-0.16478	0	0.3207	0.52724	0	0.33759	0.35048	0	0.09803	0	0	0	0	0	0	0
ENSBTAG00000002941	FES	0	0	0.02886	0.25991	0.17631	0.11384	0	0.01199	0.02711	0	0.10208	0	0.20037	0.3706	0.16008	0.20717	0.32646	0	0.05391	0.11792	0.04669	0.48867	0.48967	0	0.05298	0
ENSBTAG00000002942	SLC2A10	0	0	0	0.02341	0.01237	0	0	0	0.20605	0.03522	0.23262	0	0.08014	0.03297	0.2611	0.04465	0.03974	0	0	0.20429	0	0.22504	0.23104	0.19891	0	0
ENSBTAG00000002944	ATP5G3	0.15028	0.51004	0	0	0.29408	0.20538	0.01125	0.40695	0.05163	0	0.11892	0.42633	0	0	0.21388	0	0	0.35723	0	0.22491	0	0	0	0.13579	0.32493	0.43079
ENSBTAG00000002947	LY9	0	0.07492	0.22038	0.16904	0	0	0	0.23729	0	0	0	0.08463	0.18209	0.0773	0	0.15792	0	0.08155	0.16406	0	0.04364	0	0	0	0	0.0242
ENSBTAG00000002948	SETD2	0	0	0.27794	0.1725	0	0	0	0	0	0	0	0	0.28141	0.09617	0	0.31904	0.22576	0	0.22887	0	0.24972	0	0	0	0	0
ENSBTAG00000002949	BT.62437	0.2212	0.41824	0	0	0	0.25492	0.24682	0.30787	0.53938	0.30991	0.45503	0.36624	0	0	0.64197	0	0	0.50153	0	0.65477	0	0	0	0.38578	0.64212	0.26953
ENSBTAG00000002951	CD244	0	0	0.61331	0.48208	0	0	0	0	0	0	0	0	0.58524	0.44203	0	0.58849	0.45226	0	0.38547	0	0.43524	0.10168	0.09199	0	0	0
ENSBTAG00000002952	TBX19	0.27847	0.33774	0	0	0.43519	0.07777	0.19627	0.15978	0	0.23699	0.29696	0.54927	0	0	0.35971	0	0	0.42527	0	0.41058	-0.12621	0	0	0.25186	0.46776	0.26565
ENSBTAG00000002953	TXN	0.33834	0.41853	0	0	0.10605	0.11119	0.06667	0.30855	0	0	0.00152	0.27091	0	0	0	0	0	0.15599	0	0	0	0	0	0	0.16877	0.35062
ENSBTAG00000002956	ZNF674	0.3031	0.57172	0	0	0.45738	0.19751	0.23559	0.2619	0.27312	0.23758	0.2519	0.42856	0	0	0.32212	0	0	0.56618	0	0	0	0	0	0.19663	0.54597	0.42657
ENSBTAG00000002960	WDR82P1	0	0	0	0.63148	-0.39057	0	-0.32863	0	0	-0.33585	-0.31181	0	0.72514	0.41937	-0.3236	0	0.45098	0	0.49015	0	0.34866	0.11656	0.10295	0	-0.53483	0
ENSBTAG00000002962	PPM1M	0	0	0.57919	0.68045	0	0	0	0	0	0	0	0	0.76177	0	0	0.73626	0.59108	0	0.46954	0	0.44806	0.1149	0.10471	0	0	0
ENSBTAG00000002963	SAA4	0.23643	0.04759	0	0	0	0	0.09612	0	0.0184	0.11408	0.02685	0	0	0	0	0	0	0.01937	0	0	0	0	0	0	0	0
ENSBTAG00000002964	BT.63269	0.11762	0.01678	0	0	0.18502	0.06034	0.12843	0	0.40068	0.20597	0.23359	0.05693	0	0	0.46532	0	0	0.04078	0	0.37619	0	0.36855	0.38166	0.41558	0.19311	0
ENSBTAG00000002966	BT.20044	0	0	0.45758	0.33664	0	0	0	0	-0.40201	0	0	0	0.45571	0.14742	-0.43273	0.46132	0.2614	0	0.37556	0	0.26835	0.07298	0.0586	0	0	0
ENSBTAG00000002970	INTS6	0	0	0.49726	0.62673	0	0	-0.3728	0	0	0	0	0	0.7834	0.18793	0	0.72529	0.32539	0	0.59566	0	0.38015	0	0	0	0	0
ENSBTAG00000002971	CUTC	0.06973	0.39905	0	0	0.50145	0.07822	0.21735	0.2168	0.41705	0.22413	0.43434	0.2837	0	0	0.58445	0	0	0.25846	0	0.52967	0	0.1361	0.15582	0.44191	0.54554	0.41392
ENSBTAG00000002973	BT.48969	0.31623	0.45079	0	0	-0.10585	0.13775	0.26267	0.09892	0	0.10023	0.03407	0.13098	0	0	0	0	0	0.04684	0	0	0	0	0	0	0.05416	0.34795
ENSBTAG00000002974	BT.25090	0	0	0	0	0	-0.13356	0	0	0	0	0	0	0.11129	0.03949	0.04923	0.23152	0.06541	0	0.00392	0	0.22142	0	0	0	-0.15414	0
ENSBTAG00000002976	BT.78171	0.09206	0.08505	0.02224	0.10057	0.10052	0.05519	0.11692	0.26649	0	0.08022	0	0.00624	0.08043	0	0	0.20257	0	0.05234	0.19453	0	0	0	0	0	0	0.22507
ENSBTAG00000002977	ECE1	0	0	0.47578	0.64374	0	0	0	-0.4	0	0	0	0	0.76648	0.40224	0	0.67604	0.50538	0	0.55844	0	0.31308	0.10699	0.09647	0	-0.58217	0
ENSBTAG00000002980	GPT2	0.09322	0	0.2687	0	0	0	0.0681	0	0	0.08096	0	0	0	0.21443	0	0.03658	0.21158	0.05037	0	0	0.19038	0	0	0	0.03497	0
ENSBTAG00000002981	FAM64A	0	0	0	0	0.53813	0.24272	0.27392	0.15139	0.77469	0.38973	0.72682	0.0758	0	0	0.96344	0	0	0.20236	0	0.91689	0	0	0	0.45245	0.60666	0.20092
ENSBTAG00000002985	KCNMB1	0.56718	0.31657	0	0	0	-0.16917	0.64159	-0.16098	0	0.68768	0.41244	-0.05615	0	0	0.25586	0	0	0	0	0.31683	-0.04309	0	0	0	0.12103	0.16938
ENSBTAG00000002988	TMEM57	0.39753	0.42489	0	0	0	0	0.3495	0.05112	0.31852	0.35317	0.25532	0.2342	0	0	0.20624	0	0	0.21841	0	0.26819	0	0	0	0.1256	0.14938	0.21263
ENSBTAG00000002993	SFT2D1	0.19904	0.45394	0	-0.22587	0.14277	0.14393	-0.02506	0.3113	0	0	0	0.42602	0	0	0	0	0	0.33234	0	0	0	0	0	0.05907	0.15113	0.30716
ENSBTAG00000002995	GMPPA	0.0964	0.20521	0	0	0.28981	0.20752	0	0	0.06022	0	0	0.50219	0	0	0.15685	0	0	0.35749	0	0.14892	0	0	0	0.40451	0.30242	0.12414
ENSBTAG00000002997	ADAMTSL1	0	0	0.10002	0.19476	0	0.05141	0	0.01546	0	0	0	-0.1748	0.17873	0.16355	0	0.21476	0	0	0	0	0.12906	0	0	0	0	0
ENSBTAG00000002999	ANAPC15	0.22133	0.32671	0	0	0.21293	0.31011	0	0.21	0	0	0	0.56402	0	0	0	0	0	0.40638	0	0.0481	0	0	0	0	0.31507	0.19882
ENSBTAG00000003001	LAMTOR1	0.01711	0.17019	0	0.09557	0.28651	0.35902	0	0.40402	0	0	0	0.43553	0	0	0	0	0.10054	0.33171	0	0	0	0.1518	0.14791	0	0.22913	0.17832
ENSBTAG00000003002	BT.28680	0.26274	0	0.04692	0	0	0	0.22399	0.08684	0.05402	0.18575	0.0976	0	0	0	0	0	0	0	0.03111	0	0	0.0211	0.01374	0	0	0.05882
ENSBTAG00000003012	TRAF1	0	0	0.5123	0.69524	0	0	0	0	0	0	0	0	0.83275	0	0	0.75292	0.45741	-0.69093	0.59474	0	0	0.01656	0.00527	-0.2208	-0.57248	0
ENSBTAG00000003014	TRPV2	0.42348	0.43858	0	0	0.50039	0.33045	0.2285	0.48743	0.16652	0.21595	0.15469	0.50966	0	0	0.10798	0	0	0.66094	0	0.16157	0	0	0	0.04026	0.62873	0.39446
ENSBTAG00000003015	SESN1	0	0.4986	0	0	0.50971	0.2181	0	0.65057	0.21	0	0	0.57538	0	0	0.36912	0	0	0.69939	0	0.37217	0	0	0	0.20793	0.55506	0.34787
ENSBTAG00000003016	BT.37382	0	-0.21618	0	0.25005	0	0.08502	0	0.14575	0	0	0	0	0.18937	0.46351	0	0.20206	0.2827	-0.01393	0.05173	0	0.08812	0.42766	0.41962	0	0	0
ENSBTAG00000003018	FSTL3	0.48094	0.53523	0	0	0.09217	0.07697	0.45146	0.42711	0.20989	0.39047	0.23302	0.35163	0	0	0	0	-0.37418	0.33022	0	0	-0.35281	0	0	0	0.18722	0.3837
ENSBTAG00000003021	SP1	0	0	0.39675	0.32728	0	0	0	0	0	0	0	0	0.45794	0.25534	0	0.44552	0.34978	0	0.29916	-0.16938	0.41662	0	0	0.04692	0	0
ENSBTAG00000003022	CATHL7	0	0	0	0.29842	0	0	0	0	0	0	0	0	0.23959	0.20731	0	0.23642	0.18863	0	0.07797	0	0.07865	0	0	0	0	0
ENSBTAG00000003025	NME6	0	0.35306	0	0	0.31114	0.25755	0.32739	0.28288	0.41423	0.38898	0.31969	0.22259	0	0	0.34993	0	0	0	0	0.4177	0	0	0	0.33485	0.63292	0.29693
ENSBTAG00000003027	EMX2	0.01544	0	0.12629	0	0.02801	0	0	0	0.18034	0.04418	0.01253	0.11497	0	0.06678	0.10486	0	0	0.12641	0	0.16538	0.19494	0	0	0.02621	0	0
ENSBTAG00000003033	GADD45G	0	0	0.1171	0.47199	0	0	0	0.0076	0	0	0	0	0.47213	0.376	0	0.44604	0.23427	0	0.15787	0	0.12645	0.29355	0.28544	0	0	0
ENSBTAG00000003034	GATAD2A	0	0	0	0	0	0.09272	0	0.13319	0	0	0	0.12009	0.28852	0.25472	0	0.2656	0.33116	0.12621	0.07743	-0.24574	0.05722	0.43573	0.42728	0	0	0
ENSBTAG00000003035	IMPACT	0.37004	0.45561	0	0	0	0.02743	0.33071	0.26146	0.33443	0.35972	0.30653	0.17923	0	0	0.35833	0	0	0.4034	0	0.27945	0	0.0011	0.00724	0	0	0.28988
ENSBTAG00000003036	PPFIA2	0.02465	0.00536	0	0	0.03771	0	0	0.07122	0.17523	0.06512	0.05603	0.11041	0	0	0.29175	0	0	0.17542	0	0.20392	0	0.1863	0.19213	0.24191	0.19007	0
ENSBTAG00000003038	BT.91437	0	0	0.62498	0.73457	0	0	0	0	0	0	0	0	0.83686	0.51278	0	0.77921	0.54221	0	0.62228	0	0.38787	0.1732	0.16048	0	0	0
ENSBTAG00000003039	PSMB8	0	-0.34732	0.5066	0.6699	0	0	0	0	0	0	0	0	0.72859	0.38314	0	0.69597	0.37747	0	0.50027	0	0.29332	0	0.2058	0	0	0
ENSBTAG00000003040	RALGAPB	0	0	0.18771	0.08246	0	0	-0.18252	-0.26722	0	0	0	0	0.13053	0.11209	0	0.1659	0	0	0.08923	0	0	0	0	0.03744	0	0
ENSBTAG00000003043	GNG2	0.32657	0.45147	0	0	0.2443	0.14645	0.21896	0.26313	0.01827	0.17888	0.02798	0.21941	0	0	0	0	0	0.43871	0	0	0	0	0	0	0.37776	0.35774
ENSBTAG00000003044	SPIN1	0.08379	0.02939	0.24468	0	0	0	0.17286	0	0	0.12767	0	0	0.27508	0	-0.18018	0.25412	0	0	0.32062	0	0.12096	0	0	0.00207	0	0
ENSBTAG00000003045	BAMBI	0	0.11175	0.02771	0	0	0	0.66973	0	0.46741	0.65876	0.49629	0	0.25698	0	0.07936	0.14056	0	0	0.12121	0.16698	0	0.04686	0.04548	-0.12825	0	0.02996
ENSBTAG00000003049	BT.28275	0.33251	0.34853	0	0	0	0	0.87562	0.0947	0.66477	0.86628	0.70643	0	-0.10715	0	0.236	0	0	0	0	0.29977	0	0	0	0	0.14442	0.33062
ENSBTAG00000003051	FER	0.43292	0.15939	0	0	0	0	0.19958	0	0	0.13915	0	0.11722	0	0	0	0	0	0.04813	0	0	0	0	0	0	0	0.07065
ENSBTAG00000003052	PCSK7	0	-0.39872	0.12714	0.2303	0.05467	0.14627	0	0.07183	0	0	0	0.16737	0.16536	0.43186	0	0.06007	0.47437	0.12057	0.00231	0	0	0.04998	0.05034	0	0	0
ENSBTAG00000003058	ADRM1	0	-0.28348	0.09564	0.42224	0	0.21332	-0.45262	0.26874	0	0	0	0.13323	0.33987	0.45268	0	0.3029	0.41896	0.10471	0.13264	0	0.13796	0	0	0	0.00315	0
ENSBTAG00000003059	C1H21ORF59	0.04646	0.36322	0	0	0.21938	0	0.10151	0.13013	0.17768	0.13428	0.18881	0.16036	0	0	0.2739	0	0	0.32087	0	0.2344	0	0	0	0.05141	0.29308	0.20284
ENSBTAG00000003061	LAMA5	0.49997	0.50163	0	0	0.1967	0.08089	0.86767	0.2558	0.77136	0.89176	0.70907	0.13767	0	-0.30651	0.39038	0	0	0.26921	0	0.46166	-0.37697	0	0	0	0.41016	0.3597
ENSBTAG00000003062	BT.103321	0	0.16453	0	0	0.03773	0	0	0.1657	-0.11514	0	0	0.1498	0	0	0	0	0	0.34723	0	0	0	0	0	0	0.03347	0.0146
ENSBTAG00000003063	BT.103203	0	0	0.1082	0.25066	0	0	0	0	0	0	0	0	0.24581	0.04228	0	0.28239	0.18024	0	0.12502	0	0.11921	0.32388	0.31451	0	0	0
ENSBTAG00000003064	BT.39483	0	0	0.28227	0.21619	0	0	0	0	0	0	0	0	0.28678	0.14934	-0.09255	0.30313	0.18171	0	0.25398	0	0.23534	0.12736	0.12316	0	0	0
ENSBTAG00000003066	NSA2	0	0.29103	0.09444	0	0	0	0	0	0	0	0	0	0	0	0.07813	0	0	0	0.09187	0	0	0.00218	0	0	0	0.18813
ENSBTAG00000003067	BT.56882	0.19468	0.28901	0	0.0262	0.03518	0.07282	0	0.19828	0	0	0	0.23717	0	0	0	0	0	0.04161	0.06794	0	0	0	0	0.04021	0.12529	0.25563
ENSBTAG00000003068	MSMO1	0	0	0.27312	0.40145	0	0	0	0	0	0	0	0	0.417	0.15436	0	0.36811	0.12997	-0.36263	0.31082	0	0.29566	0	0	0	0	0
ENSBTAG00000003069	MAN1C1	0.28164	0.29561	0	0	0.48712	0.27981	0	0.47223	0.02793	0	0	0.66895	0	0	0.05494	0	0	0.61565	0	0.107	0	0	0	0	0.50317	0.27835
ENSBTAG00000003072	ACADVL	0.14001	0.31111	0	0	0.52773	0.30135	0	0.34812	0.26676	0.04128	0.19773	0.6443	0	0	0.39377	0	0	0.56886	0	0.42661	0	0	0	0.417	0.60404	0.2147
ENSBTAG00000003074	SLC16A6	0	0	0	0.34634	0	0	0	0	0	0	0	0	0.421	0.2499	0	0.4789	0.31444	0	0.23147	0	0.27699	0.10415	0.09692	0	0	0
ENSBTAG00000003076	NT5DC1	0.41448	0.42666	0	0	0.10902	0.2127	0.48383	0.09304	0.39015	0.48803	0.36735	0.07301	0	0	0.29298	0	0	0.22446	0	0.32055	0	0	0	0.24845	0.41282	0.35659
ENSBTAG00000003077	DPF2	-0.31974	-0.0634	0	0	0	0	0	0.10606	0	0	0	0.32236	0	0	0.02081	0	0.05616	0	0	0.01675	0.11678	0	0	0.12213	0.08585	0
ENSBTAG00000003083	SLC50A1	0.31425	0.5034	0	0	0.47798	0.37094	0.20688	0.42487	0.08059	0.16626	0.13305	0.37909	0	0	0.12182	0	0	0.56309	0	0.09427	0	0	0	0.00204	0.54072	0.45329
ENSBTAG00000003084	MGC166084	0	0	0.19303	0	0	0	0	0	0	-0.14014	-0.23166	0	0.0934	0.0894	-0.0693	0.16509	0.20766	0	0.01358	0	0.37658	0	0	0.10998	0	0
ENSBTAG00000003086	BT.87590	0.064	0.31431	0	0	0	0	0.09774	0.05939	0.16125	0.0744	0.19788	0	0	0	0.24104	0	0	0.02266	0	0.30441	0	0.18957	0.19926	0.03916	0.14805	0.16413
ENSBTAG00000003087	DCUN1D5	0.21841	0.39586	0	0	0.21762	0.13504	0	0.24679	0	0	0	0.24381	0	0	0	0	0	0.25948	0	0	0	0	-0.10024	0	0.15348	0.34412
ENSBTAG00000003089	BT.38851	0.51805	0.40681	0	0	0	0	0.93668	0.02818	0.62124	0.90805	0.58849	0	0	0	0.12195	0	-0.29042	-0.00153	0	0.20714	0	0	0	0	0.10918	0.28842
ENSBTAG00000003092	ANAPC5	0.02477	0.45636	0	0	0.431	0.22406	0.14496	0.26939	0.24546	0.18065	0.25976	0.28575	0	0	0.34159	0	0	0.56001	0	0.31742	0	0	0	0.12985	0.46664	0.32017
ENSBTAG00000003093	TSGA10IP	0.11723	0.09732	0	0	0.15228	0.09969	0.26061	0.11697	0.339	0.2966	0.37928	0	0.03046	0	0.20993	0.03743	0	0.02822	0	0.30325	0	0	0	0	0.24022	0.09974
ENSBTAG00000003094	SART1	0	0	0.30186	0.42895	0	0	0	0	0	0	0	0	0.41341	0	0	0.38256	0.563	-0.15761	0.17402	0	0	0.09447	0.0863	0	0	0
ENSBTAG00000003097	DENND4C	0.45196	0.3996	0	0	0.31034	0.03364	0.15277	0.26996	0.23398	0	0	0.66259	0	0	0.25615	0	0	0.55435	0	0.27391	0	0	0	0.2615	0.40064	0.23566
ENSBTAG00000003098	MTDH	0	0	0.53909	0.27538	0	0	0	0	0	0	0	0	0.42022	0.35056	-0.30339	0.41976	0.26645	0	0.41854	0	0.23776	0.04044	0.03157	0	0	0
ENSBTAG00000003100	SMTN	0	0.09831	0	0.02507	0.46281	0.21179	0.00298	0.12427	0.27612	0.01253	0.24256	0.40656	0	0	0.39413	-0.16425	0.0178	0.2154	0	0.34271	0	0.13368	0.14742	0.38878	0.30739	0.13176
ENSBTAG00000003101	SALL4	0	0.10047	0	0	0.3938	0.05379	0	0.11703	0.17224	0	0.14576	0.29412	0	0	0.31612	0	0	0.23467	0	0.29863	0.08379	0	0	0	0.31083	0.12522
ENSBTAG00000003107	LHX5	0	0	0.01662	0.18886	0	0	0	0.11453	0	0	0	0	0.14647	0.13768	0.01661	0.12674	0.11836	0.01306	0.05011	0	0	0	0	0.01178	0	0
ENSBTAG00000003109	ITM2B	0	0.18104	0.14366	0.15077	0	0	0	0.07844	0	0	0	0	0.18603	0	0	0.22913	0	0.0579	0.12692	0	0	0	0	0	0	0.09899
ENSBTAG00000003111	ATM	0.16335	0	0	0	0	0	0	0.06066	0	0	0	0.08392	0	0	0	0	0	0.12198	0	0	0	0.01622	0.00687	0	0	0
ENSBTAG00000003112	BT.22029	0.25229	0.41106	0	0	0.34516	0.09008	0	0.29754	0.06221	0	0.05124	0.47031	0	0	0.23543	0	0	0.39702	0	0.17965	0	0	0	0.22841	0.33941	0.30646
ENSBTAG00000003113	RNF125	0	0	0.02048	0	0	0	0.24941	0	0.21104	0.28079	0.14788	0	0	0	0.00097	0.02729	0.04945	0	0	0.01684	0	0.07624	0.07978	0.02306	0	0
ENSBTAG00000003115	KBTBD2	0	0	0.10817	0.03332	0	0	0	0	0.03898	0.00461	0.04243	0	0.13093	0.02461	0.05515	0.0567	0.00087	0	0.14337	0.06643	0.00202	0.02818	0.03369	0.15868	0	0
ENSBTAG00000003116	MTMR6	0.32776	0.30672	0	0	0	0	0.18975	0	0	0.13472	0	0.03029	-0.37278	0	0	0	0	0	0	0	0.05902	0.0107	0.01342	0.08346	0.01395	0.13063
ENSBTAG00000003124	HIATL1	0	0	0.41923	0.42921	0	0	0	0	0	0	0	0	0.46308	0.36031	0	0.31443	0.33558	0	0.36482	-0.31039	0.30901	0.04335	0.03937	0	0	0
ENSBTAG00000003126	PEX16	0	0	0.00066	0.40978	0.13794	0	0	0.07219	0	0	0	0.2522	0	0.38218	0	0.16632	0.28257	0.04208	0.23183	0	0	0.19609	0.19209	0	0	0
ENSBTAG00000003128	BT.42861	0	0	0.39413	0.24379	0	0	0.03463	0	0	0.05577	0	0	0.45235	0.17076	0	0.48658	0.19226	0	0.30059	0	0.18858	0.04585	0.03616	0	0	0
ENSBTAG00000003134	CRYAA	0	0	0	0.25532	0	0.04053	0	0	0	0	0	0	0.22093	0.13863	0	0.24141	0.06196	0	0.04503	0	0	0	0	0	0	0
ENSBTAG00000003137	BT.24893	0	0	0	0.23735	0.03367	0	0	0.16166	0.09614	0	0	0.03768	0.19451	0.12513	0.21081	0.24722	0.0055	0	0.15541	0.16729	0	0	0	0.30261	0.05828	0
ENSBTAG00000003140	CRYGS	0	0.1903	0	0	0.59978	0.36021	0.14435	0.22915	0.4788	0.1748	0.49607	0.15637	0	0	0.64147	0	0	0.31176	0	0.60702	0	0	0	0.25599	0.55198	0.2616
ENSBTAG00000003143	BT.18678	0.40129	0.51085	0	-0.59146	0.47235	0.20734	0.22414	0.38835	0.30569	0.24795	0.25227	0.53142	0	0	0	0	0	0.63957	0	0.3594	0	0	0	0.3	0.6759	0.38089
ENSBTAG00000003147	BT.67031	0	0	0.5778	0.67822	0	0	0	-0.47732	0	0	0	0	0.82831	0.361	-0.31816	0.76952	0.40359	0	0.70227	0	0.36733	0	0	0	0	0
ENSBTAG00000003148	MCM3AP	0	0	0.12921	0.15333	0	0	0	0	0	0	0	0	0.17404	0.20115	0	0.24099	0.27354	0	0	0	0.21092	0.15611	0.15394	0	0	0
ENSBTAG00000003151	DNAJB11	0	0	0.27864	0.45308	0	0	0	0	0	0	0	0	0.52808	0.19023	0	0.41724	0.30853	0	0.46823	0	0.19709	0	0	0	0	0
ENSBTAG00000003152	BT.46545	0	0	0.27366	0.58258	0	0	0	0	0.02251	0	0.01071	0	0.654	0.2088	0.04615	0.57576	0.19884	0	0.43543	0.00475	0.26415	0.04927	0.04782	0	0	0
ENSBTAG00000003160	BT.91105	0	0	0.10497	0.17432	0	0	0	0	0	0	0	0	0.2144	0.03663	0	0.2942	0.10699	0.03062	0.03494	0	0.13267	0	0	0	0	0
ENSBTAG00000003161	YBEY	0.10153	0.4486	0	0	0.42976	0.22988	0	0.3811	-0.00105	0	0.0476	0.72797	0	0	0.14869	0	0	0.59832	0	0.16752	0	0	0	0.11592	0.37861	0.28026
ENSBTAG00000003162	CRYZ	0.43873	0.55539	0	0	0.4239	0.13649	0.27086	0.25454	0.21989	0.23232	0.18803	0.53231	0	0	0.25359	0	0	0.47202	0	0.21789	0	0	0	0.26903	0.5084	0.49881
ENSBTAG00000003165	ADAMTS9	0	0	0	0.20606	0	0	0	0.2038	0	0	0	0	0.16948	0.12382	0	0.16167	0.03935	0	0.08211	0	0	0	0	0	0	0
ENSBTAG00000003166	AXL	0	0.21937	0	0	0.46041	0.22067	0.31244	0.12442	0.75339	0.38418	0.69641	0.18384	0	-0.14584	0.87554	0	0	0	0	0.87005	0	0.15299	0.17682	0.46206	0.5267	0.20665
ENSBTAG00000003168	HNRNPUL1	0	0	0	0.33078	0	0	0	-0.19862	0	0	0	0	0.36275	0	0	0.40925	0.3971	0	0.1275	0	0	0.14163	0.13915	0	0	0
ENSBTAG00000003172	MEIS2	0.04356	0	0	-0.01323	0.05157	0	-0.10644	0.07589	0.04771	0	0	0.1361	0.01668	0.03101	0	0	0	0.23182	0	0.04807	0	0.10099	0.09973	0	0.15405	0
ENSBTAG00000003174	NDUFAF4	0	0.49655	0	0	0.15905	0.37752	0.24161	0.30373	0.08696	0.1531	0.183	0.11843	0	0	0.09819	0	0	0.18757	0	0.16271	0	0.09598	0.10003	0	0.32404	0.4146
ENSBTAG00000003176	JAM3	0	0.09572	-0.16317	0	0.09107	0.03047	-0.18573	0	0.0107	-0.14983	-0.06802	0.43585	0	-0.07032	0.08815	0	-0.07517	0	0	0.11359	0.06396	0	0	0.27928	0.04969	0
ENSBTAG00000003177	SLC25A33	0	0.16411	0	0	0.35781	0.19534	0.07268	0.04267	0.3376	0.12464	0.25648	0.07915	0	0.0308	0.36925	0	0.03421	0.25092	0	0.38359	0	0.12829	0.14447	0.32416	0.31251	0.21572
ENSBTAG00000003178	ATE1	0.16293	0.13399	0	0	0.32046	0.14745	0	0.23079	0.10159	0.02357	0	0.35659	0	0	0.18582	0	0	0.47791	0	0.13697	0	0	0	0.08689	0.24029	0.02658
ENSBTAG00000003183	NTN4	0.38145	0.44554	0	0	0.30628	0.12611	0.68724	0.27885	0.79961	0.7501	0.71617	0.22085	0	0	0.59823	0	0	0	0	0.65391	0	0	0	0.34323	0.56641	0.28691
ENSBTAG00000003184	GATA1	0	0	0	0	0.04515	0	0	0.00929	0	0.01215	0	0	0	0	0	0.07483	0	0.15245	0	0	0	0	0	0	0.01546	0.01468
ENSBTAG00000003185	BT.36811	0	0	0.33322	0.48602	0	0	-0.19752	0	0	-0.18406	-0.29229	0	0.51676	0.28636	0	0.48331	0.39594	0	0.2342	0	0	0.29708	0.28864	-0.18256	-0.45016	0
ENSBTAG00000003186	FAM105B	0	0	0	0.13975	0	0	0	0	0	-0.00779	0	0	0.23241	0.44409	0.04786	0.23173	0.41315	0	0.17602	0.04558	0	0	0	0.02696	-0.27459	0
ENSBTAG00000003189	CCDC6	0.16735	0.08312	0	0	0.28703	0	0.3161	0.09795	0.64328	0.45573	0.4281	0.17038	0	0	0.62356	0	0	0.29447	0	0.60461	0	0	0	0.58255	0.50981	0.02351
ENSBTAG00000003191	FSCN1	0	0	0	0.6113	0	0	0	0	0	-0.28445	-0.28087	0	0.64499	0.42753	0	0.57079	0.41257	-0.41855	0.50192	0	0	0.06943	0.05941	0	0	0
ENSBTAG00000003192	TBC1D16	0.01853	0.28991	0	0	0.68696	0.31634	0.22589	0.27513	0.69358	0.32995	0.63646	0.29896	0	0	0.88519	0	0	0.41038	0	0.83309	0	0	0	0.43112	0.70844	0.27233
ENSBTAG00000003196	PAPSS2	0.36356	0.32898	0	0	0	0.11883	0.11539	0.21404	0.11207	0.12986	0.0509	0.40837	0	0	0.1429	0	0	0.49369	0	0.14622	0	0	0	0.22109	0	0.15087
ENSBTAG00000003199	SLC35C1	0.08235	0.16777	0	0	0	0.21628	0	0.59299	0	0.00712	0.16396	0.62542	0	0	0.1986	0	0	0.66751	0	0.25073	0	0.1134	0.11836	0.04727	0.65242	0.23888
ENSBTAG00000003201	FNTA	0.26236	0.45694	0	0	0.0382	0.05362	0	0.25734	0	0	0	0.29009	0	0	0	0	0	0.24571	0	0.01598	0	0	0	0.0189	0.11936	0.29543
ENSBTAG00000003205	RPL35	0	0	0.03932	0.17357	0	0.05704	0.05737	0	0.18507	0.07028	0.28132	0	0.21976	0	0.26716	0.21383	0.10354	0	0.054	0.25192	0	0.25057	0.25202	0	0.03238	0
ENSBTAG00000003208	RAB33B	0	0.10822	0.16297	0	0	-0.17516	0.14793	0	0	0.07971	0	0	0.09476	0	0	0.08984	0	0	0.05186	0	0	0.10679	0.10127	0	0	0
ENSBTAG00000003209	BLCAP	0	0	0.40929	0.71015	0	0	0	0	0	-0.38757	-0.40786	0	0.73313	0.32446	-0.36703	0.72864	0.36905	0	0.48203	0	0.31092	0.15664	0.14462	0	0	0
ENSBTAG00000003212	NNAT	0	0	-0.08095	0	0	0.14552	0	0	0.64907	0.28558	0.497	-0.02816	0	0.02571	0.80336	0	0	0	0	0.76172	0	0	0	0.57524	0.39611	0
ENSBTAG00000003215	BT.69259	0.02334	0.17676	-0.04596	0	0.00616	0	0	0	0.06391	0.18539	0.06258	0	0	-0.22009	0.00286	-0.07369	0	0.19312	-0.18317	0	0	0	0	0	0	0.06673
ENSBTAG00000003217	CADM3	0	0.01815	-0.12138	0	0.00553	0.0015	0.25403	0.02078	0.22404	0.26176	0.24295	0	0	0	0.06044	0	0	0.04969	0	0.07617	-0.09216	0	0	0.00266	0.01783	0
ENSBTAG00000003218	RAB28	0.39664	0.49904	0	0	0.07575	0.04903	0.08704	0.10708	0	0.05455	0	0.30809	0	0	0.01811	0	0	0.29343	0	0.02624	0	0	0	0	0.16115	0.28628
ENSBTAG00000003220	BT.27077	0	0	0	0.18191	0	0.08963	0	0.0314	0	0	0	0	0.16038	0.07686	0	0.19185	0.02382	0	0	0	0.03071	0	0	0	0	0
ENSBTAG00000003221	ATF7IP	0	0	0.19158	0.14016	0	0	0	0	0	0	0	0	0.18813	0.08423	0	0.22467	0.13323	0	0.015	0	0.20912	0.05143	0.04917	0.02631	0	0
ENSBTAG00000003222	ASNS	0.38939	0.09677	0	0	0	0	0.66501	0	0.50405	0.63522	0.42399	0	0	0	0.18381	0	0	0	0.02917	0.21848	0	0.20909	0.21705	0.10542	0	0.04283
ENSBTAG00000003225	IMP4	0	0.14098	0	0	0.25904	0	0.04956	0.27678	0	0.06501	0.07547	0.02359	0	0	-0.04072	0	0	0.37138	0	0	0	0	0	0	0.28462	0.11306
ENSBTAG00000003228	RPL3	0	0.11683	0	0	0.1382	0.25198	0.37265	0	0.54829	0.38425	0.57635	0	0	0	0.52288	0	0	0.00519	0	0.56618	0	0.20969	0.22358	0.19172	0.29463	0.07343
ENSBTAG00000003229	RPL23	0	0.12223	0.07504	0	0	0	0.13823	0	0.12319	0.13336	0.17829	0	0.05719	0	0.16959	0.08514	0	0	0.00287	0.14127	0	0.14003	0.14353	0	0	0.02644
ENSBTAG00000003231	LIM2	0.17129	0.0919	0.08136	0	0.31989	0.35146	0.1458	0.07501	0.19635	0.17919	0.11362	0.09232	0	0.08578	0.15261	0.0034	0.10657	0.13836	0	0.16488	0.12301	0	0	0	0.30483	0.2095
ENSBTAG00000003232	RAB7L1	0.1704	0.1352	0	0	0.02485	0	0.42315	0.05555	0.40669	0	0	0	0	0	0.24071	0	0	0.08272	0	0	0	0.0883	0.0993	0.18204	0	0.07926
ENSBTAG00000003235	DHDDS	0	0	0	0	0.12525	0.18046	0	0	0	0	0	0.23658	0	0.01599	0.20294	0	0.05432	0.07357	0	0.17625	0.22837	0	0	0.43834	0.16378	0
ENSBTAG00000003238	MEOX2	0	0	0.09756	0.31594	0.07696	0.16403	0	0	0.08209	0	0.15915	0	0.32161	0.1745	0.17257	0.36025	0.02667	0	0.09236	0.1854	0.12786	0	0	0	0	0
ENSBTAG00000003239	UTP20	0.13696	0	0.14358	0.04102	0	0.01518	0.05812	0	0.03157	0.06601	0.02849	0	0.04154	0.2012	0.0042	0.00327	0.17121	0	0.10293	0	0.03797	0.10141	0.09667	0	0	0
ENSBTAG00000003240	C9ORF152	0.44844	0.23305	0	0	0	0	0.58383	0	0.30892	0.556	0.25962	0	0	0	0.01977	0	0	0	0	0.08506	0	0.14926	0.15416	0	0	0.04847
ENSBTAG00000003242	ACAD9	0.27229	0.50437	0	0	0.64791	0.41836	0.27995	0.43044	0.53184	0.30675	0.52945	0.51943	0	0	0.63561	0	0	0.59808	0	0.66164	0	0	0	0.27048	0.73413	0.40673
ENSBTAG00000003245	BCAR3	0.03301	0	0.32625	0.35397	0	0	0.11634	-0.38289	0	0.07001	0	0	0	0.17207	0	0.45293	0.18958	0	0.5421	0	0.09138	0.02329	0.01834	0	0	0
ENSBTAG00000003253	NPPC	0	0.13366	0	0	0.06841	0.46506	0.14001	0.01905	0.34973	0.22046	0.23316	0.00796	0	0	0.39505	0	0.20393	0.06157	0	0.44608	-0.065	0	0	0.43553	0.29494	0.0823
ENSBTAG00000003256	TOMM34	0	0	0	0	0.36035	0.10426	0	0.20954	0.32126	0.12141	0.21808	0	0	0	0.46074	0	0.0427	0.23907	0	0.40646	0	0	0	0.31604	0.44077	0.01354
ENSBTAG00000003257	STK4	0	0	0.50116	0.57183	-0.37655	0	0	0	0	0	0	0	0.67297	0.27407	0	0.72958	0.38021	0	0.52189	0	0	0.08164	0.06932	0	-0.50437	0
ENSBTAG00000003261	BT.44020	0	0.05932	0.08018	0	0	0.10614	0	0.17581	0	0	0	0.08186	0	0.09502	0	0	0.11318	0.23954	0	0	0.09766	0	0	0	0.01482	0
ENSBTAG00000003263	TBCA	0.27151	0.54964	0	0	0.38341	0.12006	0.15436	0.24235	0.24656	0.12486	0.25225	0.29222	0	0	0.39029	0	0	0.33148	0	0.35466	0	0	-0.00223	0.1807	0.39699	0.40789
ENSBTAG00000003264	BT.44371	0	0	0.48313	0.70985	0	0	0	0	0	0	0	0	0.77268	0.53134	0	0.66534	0.57324	0	0.48232	0	0.40809	0.07791	0.06933	0	0	0
ENSBTAG00000003265	ADD3	0.05169	0.21241	0	0	0.01095	0	0.12926	0	0.03459	0.14419	0.03153	0	0	0	0.00904	0	0	0.21591	0	0	0	0	0	0	0.0834	0.07195
ENSBTAG00000003268	PELO	0.35665	0.54846	0	0	0.34129	0.23761	0.44624	0.38664	0.45722	0.46894	0.388	0.34288	0	0	0.3083	0	0	0.58338	0	0.39381	0	0	0	0.08175	0.4785	0.34736
ENSBTAG00000003276	BT.22013	0.13557	0	0.01071	0.12058	-0.05256	0	0	-0.00342	0.07808	0.0092	0	0.04883	0.14014	0	0.05233	0.04031	0	0	0.22513	0.07335	0	0	0	0.11966	0	0
ENSBTAG00000003278	BT.65682	0.10899	0.19564	0	0.18105	0	0	0.51376	0.06541	0.26909	0.47759	0.28683	0	0.2238	0	0	0.08173	0.0128	0	0.24513	0.00772	0	0	0	0	0	0.12684
ENSBTAG00000003280	MGC137055	0	0	0.11017	0.37507	0	0	0	0	0	0	0	0	0.33962	0.24938	0	0.37976	0.22386	0	0.14152	0	0.12323	0.15826	0.15012	0	0	0
ENSBTAG00000003282	SLCO1A2	0	0	0	0.21076	0	-0.11551	0	0	0.03479	0	0.00386	0	0.15088	0	0.08696	0.08478	0.05624	0	0.03665	0	0	0.35564	0.35146	0.01853	0	0
ENSBTAG00000003288	CCZ1	0.28584	0.40903	0.06357	0	0	0	0.18875	0	0	0.0675	0	0	0	0	0	0	0	0	0	0	0.01891	0.03224	0.03279	0.0041	0.01296	0.29677
ENSBTAG00000003289	BT.88304	0	0	0.23664	0.57459	0.02151	0	0	0	0	0	0	0	0.64678	0.34158	0.0111	0	0.36188	0	0.40321	0	0.20247	0.06137	0.05432	0	0	0
ENSBTAG00000003291	RIMKLB	0.52298	0.33423	0	0	0	0	0.88624	0.03287	0.5238	0	0	0	0	0	0.02996	0	0	0	0	0.10871	0	0.05107	0.05041	0	0.08484	0.21932
ENSBTAG00000003295	BT.18123	0	0	0.12102	0	0	0	0	0	0.23315	0.04295	0.00266	0.029	0	0.00372	0.2638	0	0	0	0	0.22405	0.2286	0	0	0.5709	0	0
ENSBTAG00000003296	C26H10ORF2	0.17613	0.42466	0	0	0.4621	0	0	0.45245	0.33951	0.25156	0.36836	0.37873	0	0	0.39305	0	0	0.60965	0	0.41518	0	0.13575	0.14817	0.17936	0	0.36081
ENSBTAG00000003297	BT.27720	0.21178	0.52892	0	0	0	0.20584	0	0.23953	0.61929	0.61224	0.74536	0	0	0	0.45508	0	0	0.14811	0	0.51012	0	0	0	0	0.34411	0.52318
ENSBTAG00000003298	LZTS2	0	0	0	0.02353	0	0.16274	-0.01241	0.19535	0	0	0.04205	0	0	0.06855	0	0.07054	0	0.2111	0	0	-0.08607	0.19598	0.19357	0	0.15985	0.0026
ENSBTAG00000003299	LPAR4	0	0	0.00118	0.18457	0	0	-0.15571	0	0	0	0	0	0.1932	0.03851	0	0.21777	0.02341	0	0.01276	-0.09214	0.00377	0	0	0	0	0
ENSBTAG00000003300	MFGE8	0	0.2874	-0.40263	0	0.4538	0.1277	0.19934	0.27602	0.62182	0.33857	0.57267	0.2853	0	0	0.69789	0	-0.27907	0.4533	0	0.75155	-0.21282	0	0	0.32455	0.56036	0.12412
ENSBTAG00000003301	NCAM2	0	0.00514	0.11554	0	0.07505	0.02945	0.11113	0	0.12694	0.12287	0.19881	0	0.03269	0	0.17334	0.12691	0	0	0	0.14758	0.06414	0	0	0	0.09882	0.04567
ENSBTAG00000003303	ICT1	0.12809	0.38519	0	0	0	0.49455	0.03359	0.37244	0.20428	0.00541	0.25402	0.4729	0	0	0.3646	0	0	0.49766	0	0.42751	-0.31643	0.08381	0.09731	0.20741	0	0.29254
ENSBTAG00000003304	HOXC4	0.52225	0.32555	0	0	0	0	0.8082	0	0.57608	0.80612	0.52473	0	0	0	0.09695	0	0	0	0	0	0	0	0	0	0.05889	0.17946
ENSBTAG00000003305	NCF1	0	0	0.54936	0.7837	0	0	0	0	0	0	0	0	0.88611	0.42625	0	0.77819	0.50851	0	0.66659	0	0.34465	0.13273	0.12217	0	0	0
ENSBTAG00000003307	IMMT	0.27723	0.22783	0	0	0	0.03197	0.07559	0.10527	0.20088	0.08239	0.11708	0.49621	0	0	0.31404	0	0	0.27538	0	0.273	0	0.08739	0.10022	0.41515	0.34872	0.13886
ENSBTAG00000003312	CHST15	0	0	0	0.49863	0	0	0	0	0	0	0	0	0.57573	0.49098	0	0.50158	0.49342	0	0.42452	0	0.39138	0.04023	0.03356	0	-0.56786	0
ENSBTAG00000003313	BT.49346	0.58949	0.35788	0	0	0	0	0.76345	0	0.3629	0.71595	0.31507	0	0	0	0	0	0	0.00693	0	0	0	0	0	0	0.02412	0.33758
ENSBTAG00000003314	SKA3	0	0	0.34423	0.29953	0	0	0	0	0.08321	0	0	0	0.30457	0.29907	0	0.30942	0.27987	0	0.18749	0.08539	0.46277	0	0	0.24538	-0.23365	0
ENSBTAG00000003315	MRP63	0	0	0	0	0.29476	0.47348	0	0.19943	-0.03795	0	0.11271	0.08482	0.08004	0.22566	0.11291	0.017	0.31115	0	0	0.15196	0	0.27318	0.27503	0	0.18164	0
ENSBTAG00000003316	SYAP1	0	0	0.61662	0	0	0	0	0	0	0	0	0	0	0.35733	0	0.75807	0.4164	0	0.72001	0	0.3618	0	0	0	0	0
ENSBTAG00000003319	FLRT3	0	0.00668	0	0.04836	0.01689	0	0.04575	0.19239	0.12915	0.07138	0.11627	0.20286	0.00646	0	0	0.00616	0	0.14761	0	0.09612	0	0	0	0.19129	0.06736	0
ENSBTAG00000003321	CXHXORF41	0	0	0	0.01329	0	0.05655	0	0.01912	0	0	0	0.14147	0.02295	0	0	0.05279	0	0.08576	0	0	0	0	0	0	0	0
ENSBTAG00000003323	NOL6	0	0	0	0.13954	0.12724	0.13077	0	0.05383	0.07121	0	0.13311	0	0.06855	0.27576	0.1337	0.02754	0	-0.14505	0	0.12241	0	0.41375	0.41389	0	0.03632	0
ENSBTAG00000003326	NAIP	0	0	0.61786	0.67013	0	0	0	0	0	0	0	0	0.80229	0.47445	0	0.74632	0.50944	0	0.58866	0	0.39979	0.13196	0.11908	0	0	0
ENSBTAG00000003327	MGC157327	0	0	0.66691	0	0	0	0	0	0	0	0	0	0.60605	0.56256	0	0.63556	0.46624	0	0.3627	0	0.56591	0.09847	0.0917	0	0	0
ENSBTAG00000003329	FST	0.53666	0.36629	0	0	0	0	0.91844	0.00167	0.63659	0.89149	0.60668	0	0	-0.19979	0.14563	0	0	0	0	0.24975	0	0	0	0	0.15255	0.27067
ENSBTAG00000003330	ATL3	0.18461	0.2274	0	0.03374	0.01124	0	0.08738	0	0	0.04021	0	0.26368	0.04873	0	0.00769	0	0	0.12308	0.17642	0	0	0	0	0	0	0.09755
ENSBTAG00000003332	BT.83862	0.05025	0.23265	0	0	0.58624	0.37983	0.11517	0.32262	0.41451	0.16888	0.44026	0.28337	0	0	0.53274	0	0	0.41452	0	0.52148	-0.34118	0	0	0.25356	0.5864	0.27344
ENSBTAG00000003334	ADAP2	0	0	0.14582	0	0	0	0	0	0	0	0	0.20188	0	0.35919	0	0	0.27104	0.06044	0	0	0.24183	0.09594	0.10169	0.22538	0	0
ENSBTAG00000003335	VSX1	0	0.00714	0	0.02769	0.02381	0	0	0.0436	-0.08325	0	0	0.29661	0.02434	0	0	0.0297	0	0	0.10615	0	0	0	0	0.17665	0	0.02234
ENSBTAG00000003336	TPD52L1	0.3634	0.36678	0.01807	0	0	0	0.81808	0	0.62963	0.81158	0.6193	0	0	0	0.20161	0	0	0	0	0.29209	0	0	0	0	0.02855	0.21665
ENSBTAG00000003340	HDDC2	0.50038	0.33514	0	0	0	0.13254	0.32337	0	0	0.17627	0.01798	0.06892	0	0	0	0	0	0	0	0	0	0	0	0	0.04311	0.2408
ENSBTAG00000003341	DOK2	0	0	0.51633	0.42154	0	0	0	0	0	0	0	0	0.43883	0.50951	0	0.48171	0.51042	0	0.27572	0	0.44171	0.26053	0.25479	0	0	0
ENSBTAG00000003342	AMD1	0.02341	0	0.23262	0.06917	0	0	0.03317	0	0	0.00406	0	-0.40276	0.27707	0	0	0.22056	0	0	0.33897	0	0.02623	0	0	0	0	0
ENSBTAG00000003349	BT.38595	0.12795	0	0.2692	0	0	0	0.09438	-0.22065	0.0489	0.15824	0	0	0.09992	0.13904	-0.13492	0.10405	0.01293	0	0	0	0.28029	0	0	0	0	0
ENSBTAG00000003353	SLC6A2	0	0	0.48957	0.5713	-0.40267	0	-0.17531	0	0	0	0	0	0.73557	0.40126	0	0.71475	0.41409	0	0.56868	0	0.21839	0.0479	0.03807	0	-0.54469	0
ENSBTAG00000003358	BT.61911	0.16331	0.55296	0	-0.49102	0.30506	0.11075	0.06203	0.23985	0.0627	0	0	0.40346	0	0	0.20895	0	0	0.49759	0	0.1666	0	0	0	0.19828	0.35989	0.39232
ENSBTAG00000003359	ELOVL5	0	0	0	0.55318	-0.40552	0	0	0	0	0	0	0	0.63738	0.2841	-0.3605	0.48745	0.37943	0	0.45935	0	0.33217	0	0	0	0	0
ENSBTAG00000003361	METTL15	0.40922	0.49011	0	0	0.31623	0.03679	0.10864	0.42619	0.1114	0.12263	0.06065	0.60286	0	0	0.16293	0	0	0.55992	0	0.16928	0	0	0	0.19505	0.4328	0.34956
ENSBTAG00000003362	HSP90B1	0	0	0.19046	0.2842	0	-0.27419	0	0	0	0	0	0	0	0.11724	0	0.23236	0.20531	0	0.32941	0	0.14776	0	0	0.1294	0	0
ENSBTAG00000003364	DEFB119	0	0	0	0.22021	0	0.02052	0	0.10201	0	0	0	0.06969	0.18309	0.09098	0	0.17438	0.03317	0	0.0474	0	0	0	0	0	0	0
ENSBTAG00000003365	SMG8	0	0	0	0	0.16309	0.06913	0	0.18461	0.11402	-0.02571	-0.01528	0.34667	0	0.01443	0.17155	0	0	0.25424	-0.21529	0.19827	0	0	0	0.39574	0.17792	0
ENSBTAG00000003366	DDX58	0	0	0.47628	0.74068	0	0	0	0	0	0	0	0	0.84635	0.16432	0	0.72535	0.3426	0	0.74762	0	0.27823	0	0	0	0	0
ENSBTAG00000003367	ENSBTAG00000003367	0.30548	0.29599	0	0	0	0	0.74596	0.10193	0.58883	0.74426	0.56918	0	0	0	0.24805	0	0	0.0343	0	0.2869	0	0	0	0.11477	0.21172	0.22716
ENSBTAG00000003371	JAMP	0.30341	0.59547	0	-0.41413	0.08724	0.03568	0.03473	0.28945	0	-0.02146	-0.08827	0.39314	0	0	0	0	0	0.40343	0	0	0	0	0	0	0.17333	0.38784
ENSBTAG00000003375	TC2N	0.54591	0.39135	0	0	0	0	0.92041	0.01563	0.58602	0.88409	0.55089	0	0	0	0.08274	0	0	0	0	0.17965	0	0	0	0	0.10957	0.2549
ENSBTAG00000003378	ACAP2	0	0	0.29755	0.17738	0	0	0	0	0	0	0	0	0.29371	0	-0.31637	0.29688	0.09486	0	0.27028	0	0.18736	0	0	0	0	0
ENSBTAG00000003381	PAPD7	0	0	0.24891	0.69431	0	-0.01781	0	0	0	0	0	0	0.67658	0.32569	0.06736	0.53271	0.47356	0	0.5234	0.04544	0.16881	0.0112	0.0102	0	-0.17923	0
ENSBTAG00000003386	SUPT4H1	0	0	0.49203	0.77032	0	0	0	0	0	0	0	0	0.87703	0.33929	0	0.75237	0.3767	-0.62313	0.66032	0	0.29168	0.03981	0.02514	0	-0.57454	0
ENSBTAG00000003388	BT.20421	0	0	-0.03782	0.14453	0.35729	0.18712	0.07289	0.2536	0.05265	0	0.14916	0.06968	0.02858	0.21248	0.08239	0.00944	0.10013	0.07409	0	0.06821	0	0.31932	0.32058	0	0.27225	0.26758
ENSBTAG00000003390	SF3A1	0	0	0.19556	0.59953	-0.04069	0	0	0	0	0	0	0	0.56847	0.42724	0	0.56328	0.47581	0	0.2448	0	0.25022	0.23846	0.23183	0	0	0
ENSBTAG00000003392	GABRA5	0	0	0.21027	0.36286	0	0	0	0	0	0	0	0	0.40231	0.21297	0	0.4387	0.11828	0	0.115	0	0.29745	0	0	0	0	0
ENSBTAG00000003393	CCDC157	0.2811	0.25746	0	0	0.45834	0.30168	0	0.3992	0	0	0	0.59231	0	0	0	0	0	0.61586	0	0	0	0	0	0	0.44807	0.27123
ENSBTAG00000003395	ZRANB1	0	0	0.24395	0.17804	0	0	0	0	0	0	0	0	0.3068	0	0	0.35822	0	0	0.21533	-0.3261	0.06717	0	0	-0.22266	0	0
ENSBTAG00000003397	CTBP2	0	0	0.36708	0.49167	0	0	0	0	-0.1841	0	0	0	0.56507	0.3214	0	0.51278	0.40753	0	0.42527	-0.30488	0.17803	0.15547	0	0	0	0
ENSBTAG00000003399	BT.103096	0	0	0.53149	0.44707	0	0	0	0	0	0	0	0	0.61291	0.24144	-0.27931	0.55117	0.2444	0	0.59763	0	0.3482	0	0	0	0	-0.34371
ENSBTAG00000003401	BT.100842	0	0	0.46368	0.40182	0	0	0	0	0	0	0	0	0.50271	0.15757	0	0.43414	0.19965	0	0.56404	0	0.27875	0	0	0	0	0
ENSBTAG00000003404	PFN4	0.0865	0.0398	0	0	0.21937	0	0.14703	0.16979	0.14294	0.17357	0.09503	0.09619	0	0	0.14963	0	0	0.17048	0	0.07926	0.04937	0.28079	0.28587	0.15236	0.27442	0.18957
ENSBTAG00000003405	TP53I3	0	0.6553	0	0	0.44874	0.20118	0.54468	0.25871	0.58832	0.55418	0.55648	0.39776	0	0	0.47781	0	0	0.54672	0	0.519	0	0	0	0.28423	0.59903	0.54866
ENSBTAG00000003407	SF3B14	0.12179	0.20865	0.151	0	0	0	0	-0.02851	0	0	0	0	0.05606	0	0	0	0	0	0.14876	0	0	0	0	0	0	0.14208
ENSBTAG00000003408	IGKC	0	0.08987	0	0	0	0	0.02511	0	0	0.04525	0	0	0	0	0	0.04936	0	0.12398	0	0	-0.03128	0	0	0	0.01404	0.00939
ENSBTAG00000003409	FKBP1B	0.33975	0.07183	0	0	-0.18792	0	0.36698	0.00631	0.10836	0.35261	0.14297	0	0.07543	0	0	0.11981	0	-0.15124	0.0146	0	0	0	0	0	0.01062	0.08841
ENSBTAG00000003410	EFTUD1	0.23147	0.28273	0	0	0.32003	0.2211	0.26866	0.10521	0.42069	0.30835	0.34549	0.31432	0	0	0.37448	0	0	0.35358	0	0.41301	0	0.02154	0.03894	0.33105	0.40078	0.16649
ENSBTAG00000003415	ESD	0.36644	0.71315	0	0	0.4615	0.27602	0.27068	0.46956	0	0	0	0.51191	0	0	0.33957	0	0	0.62467	0	0.36326	0	0	0	0.10442	0.59835	0.52721
ENSBTAG00000003417	PHKG2	0	0	0.34225	0.39447	0	0	0	0	0	0	0	0	0.44375	0.28227	0	0.45243	0.3651	0	0.18644	0	0	0.08427	0.07814	0	0	0
ENSBTAG00000003418	MSN	-0.24295	0	0	0.62084	0	0	-0.18622	0	-0.38773	-0.23139	-0.41699	0	0.75934	0.29069	0	0.69011	0.40923	0	0.61939	0	0	0.1578	0.14677	-0.1864	-0.7489	0
ENSBTAG00000003419	EAPP	0	-0.01281	0.19086	0.01264	0	0	0	-0.1701	-0.10165	0	-0.09548	0	0.11454	0	0	0	-0.00048	-0.12171	0.05694	0	0.09622	0	0	0	0	0
ENSBTAG00000003422	SNX5	0.19677	0.28666	0	0	0.15039	0.16013	0	0.21609	0	0	0	0.45165	0	0	0	0	0	0.27113	0	0.05922	0	0	0	0.11689	0.16497	0.22189
ENSBTAG00000003423	DDX24	0	0	0	0.01789	0.08738	0.11576	0	0.04667	0	0	0.13617	0	0	0.23397	0	0	0.19789	0	0	0.2432	0	0.21076	0.21785	0.12972	0.1154	0
ENSBTAG00000003424	BET1	0.29678	0.57131	0	-0.57189	0.37196	0.03505	0.15755	0.29656	0.22097	0.15992	0.1586	0.51655	0	0	0.28722	0	0	0.52622	0	0.27323	0	0	0	0.41389	0.51022	0.42691
ENSBTAG00000003425	BT.23197	0	0.46747	0	0	0.54026	0.41987	0.24749	0.25261	0	0.30801	0.49306	0.42605	0	0	0.67373	0	0	0.52721	0	0.68953	0	0	0	0.40374	0.64748	0.33585
ENSBTAG00000003430	EPO	0	-0.21768	0	0.25203	0	0	0	0	0	0	0	0	0.35592	0.00655	0	0.40896	0.02592	-0.28017	0.10717	0	0.22526	0	0	0	0	0
ENSBTAG00000003434	CERS4	0	0.08809	0	0	0.00121	0	0.00072	0	0	0.0223	0	0	0	0	0	0.04025	0	0.13006	0	0	0	0	0	0	0.0173	0.00813
ENSBTAG00000003436	RHBDF2	0	0	0.35681	0.7026	0	0	0	0	0	0	0	0	0.74361	0.48565	0	0.6428	0.56895	0	0.52434	0	0.35655	0.1387	0.12729	0	0	0
ENSBTAG00000003438	ZNF297B	0.38577	0	0	0	0.08625	0	0.15099	0	0.34782	0.2651	0.15525	0.17625	0	0	0.27	0	0	0.10001	0	0.28063	0	0	0	0.28391	0.18618	0
ENSBTAG00000003439	AKAP10	0	-0.47411	0	0.25863	0	0.00529	0	0	0	-0.36431	-0.3666	-0.27273	0.31745	0.3586	-0.33549	0.3382	0.36425	-0.31074	0.09159	0	0	0.00537	0	0	-0.37146	0
ENSBTAG00000003440	BT.76681	0.46462	0.32905	0	0	0	0.00255	0.83424	0	0.48527	0.78716	0.50504	0	0	0	0.0556	0	0	0	0	0.09973	0	0	0	0	0	0.2773
ENSBTAG00000003443	USP46	0.32449	0	0	-0.4728	0.26058	0.01781	0	0.27411	-0.04796	-0.04191	-0.11107	0.67716	0	0	0.00407	0	0	0.53376	0	0	0	0	0	0.22967	0.3376	0.29697
ENSBTAG00000003444	SYDE2	0.52496	0.30522	0	-0.20304	0	0	0.80517	0.01465	0.42186	0.76614	0.40181	0	0	0	0	0	0	0	0	0	-0.21351	0	0	0	0	0.19759
ENSBTAG00000003445	ODF1	0	0	0.14064	0.23883	0	0	0	0.0486	-0.26867	0	0	0	0.22055	0.23388	0	0.27074	0.10159	0	0	0	0.16051	0	0	0	0	0
ENSBTAG00000003446	EPHB4	0.44466	0.30826	0	0	0	0	0.84684	0	0.51606	0.82102	0.46331	0	0	0	0	0	0	0	0	0.09557	0	0	0	0	0	0.1776
ENSBTAG00000003449	BT.106165	0	0	0.40412	0.63932	0	0	0	0	0	0	0	0	0.73982	0.30677	0	0.6803	0.38975	0	0.55097	0	0.39787	0.22908	0.22404	0	0	0
ENSBTAG00000003450	BT.61946	0.27476	0	0	0	0.54732	0	0.08438	0.4368	0.27939	0.11071	0.23599	0.55109	0	0	0.40136	0	0	0.49157	0	0.3888	0	0	0	0.28649	0.57636	0.38102
ENSBTAG00000003454	RGS20	0.04534	0.30312	0	0	0.57399	0.27849	0.13304	0.36277	0	0.21896	0.46519	0.41859	0	0	0.69935	0	-0.20261	0.45762	0	0.69902	0	0.13001	0.15354	0.48976	0	0.22849
ENSBTAG00000003455	ANKRD6	0.43957	0.35977	0	0	0	0	0.90308	0	0.64345	0	0	0	0	0	0.20768	0	-0.28197	0	0	0	0	0.00464	0.00462	0	0.12143	0.25809
ENSBTAG00000003458	CDCA7	-0.07585	0.22625	0	0	0.28955	0.07514	0	0.06857	0	0.25774	0.35771	0	0	0	0.43541	0	0	0.25004	0	0.36621	0	0	0	0.14377	0.3264	0.18223
ENSBTAG00000003462	ZNF135	0.32478	0.3119	0	0	0.29664	0.35907	0.22209	0.1545	0.19332	0.21403	0.14085	0.40276	0	0	0.14858	0	0	0.43022	0	0.1482	0	0	0	0.183	0.3655	0.2295
ENSBTAG00000003467	SLC5A11	0	0	0.14981	0.32217	0.00528	0	0	0.00025	0	0	0	0.08921	0.33812	0.16417	-0.25364	0.30379	0.102	0	0.24813	0	0.1873	0	0	0	0	0
ENSBTAG00000003469	CHURC1	0.26641	0.57188	0	-0.46116	0	0.00167	0.20415	0	0.03137	0.14364	0.06915	0.1603	0	0	0.05943	0	0	0	0	0	0	0	0	0.02609	0.14429	0.35612
ENSBTAG00000003470	TTYH1	0.25943	0.54476	0	-0.35328	0.64122	0.38505	0.13179	0	0.10434	0.10316	0.19136	0.48404	0	0	0.19999	0	0	0.63566	0	0.20137	0	0	0	0	0.6441	0.61767
ENSBTAG00000003472	ABCA12	0.1787	0.10818	0	0	0.12518	0.07903	0.19778	0.03116	0.216	0.17663	0.23864	0.05559	0	0	0.18886	0	0	0	0	0.25401	0	0	0	0	0.25883	0.04651
ENSBTAG00000003474	RAB15	0	0.13705	-0.18662	0	0	0.1604	0.52975	0	0.51854	0.55118	0.39041	-0.03304	0	-0.08566	0	-0.2761	-0.07538	0	0	0.31695	-0.12454	0	0	0.27158	0	0.11188
ENSBTAG00000003476	FEM1A	0	-0.43715	0	0	0	0	0	0.18225	-0.29556	0	0	0	0.37604	0	0	0.35955	0.43093	0	0.1809	0	0	0.0513	0.03945	0	0	0
ENSBTAG00000003481	OTUD6B	0.35922	0.3979	0.00197	0	0.02027	0.05751	0.07925	0.07229	0	0.04355	0	0.10673	0	0	0	0	0	0.17132	0	0	0	0	0	0.02285	0.1372	0.26975
ENSBTAG00000003484	C3H1ORF123	0.30101	0.42205	0	0	0.16147	0.35178	0.14033	0.15451	0.13116	0.08888	0.13092	0.36047	0	0	0.16441	0	0	0.32884	0	0.25386	0	0	0	0.21409	0.36102	0.24863
ENSBTAG00000003485	MAGOH	0.09455	0.12992	0.34229	0	0	0	0.0852	0	0	0.01825	0	0	0.06936	0.0656	0	0	0.00395	0	0.05611	0	0.16279	0	0	0	0	0.03841
ENSBTAG00000003490	BT.16985	0	0	0.28273	0.44957	0	0	-0.26793	0	0	0	0	0	0.52924	0.00388	0	0.53766	0.15873	0	0.47615	0	0	0	0	0.05489	0	0
ENSBTAG00000003496	AIG1	0	0.16411	0	0	0.07359	0	0	0	0	0	0	0.29177	0	0	0.13338	0	0	0.02048	0	0.07419	0.0485	0.01243	0.01882	0.29081	0	0.10781
ENSBTAG00000003499	ENPP4	0	0	0.30963	0	0	0	0	-0.02216	0	0	0	0	0.28745	0.29415	0	0.15883	0.26437	0	0.04722	-0.26791	0.16928	0	0.1245	0	-0.35844	0
ENSBTAG00000003500	WDR68	0	0	0	0	0.30492	0.09573	0	0.14679	0	0	0	0.40851	0	0.02722	0.02096	0	0.13407	0.34321	0	0.0277	0.09449	0.12044	0.1213	0.13427	0.27254	0
ENSBTAG00000003501	SACM1L	0.06542	0.28724	0	0	0.47541	0.13892	0	0.29865	0	0.01405	0.10993	0.41112	-0.5735	0	0.37929	0	0	0.49778	0	0.34454	-0.09491	0	0	0.34238	0.46505	0.25793
ENSBTAG00000003502	BT.61573	0	0	0.13247	0.40148	0	0.25855	0	0.02709	0	0	0	0	0.35283	0.27681	0	0.34428	0.23159	0	0.09869	0	0.13733	0	0	0	0	0
ENSBTAG00000003503	C18H16ORF87	0.05584	0.16811	0	0	0	0	0	0	-0.12825	0	0	0	0	0	-0.10648	0	0	0.18672	0	0	0	0	0	0	0.02371	0.04611
ENSBTAG00000003504	GSS	0	-0.0214	0.19063	0.13751	0.26334	0.41698	0	0	0	0	0	0.1004	0.07085	0.32357	0.03388	0	0.36622	0.01965	0.01208	0.08534	0.20032	0	0	0.05962	0.15506	0.13526
ENSBTAG00000003505	DCN	0.5409	0.35894	0	0	0	0	0.89376	0	0	0.84288	0.46408	0	-0.19542	0	0	0	0	0	0	0.0636	0	0	0	0	0.0302	0.26211
ENSBTAG00000003506	STEAP2	0	0	0.13718	0	0	0	-0.12926	0	0	0	0	0	0.40439	0.29322	0	0.35551	0.31164	0	0.30021	0	0.04094	0.08596	0.07862	0	0	0
ENSBTAG00000003508	C7ORF63	0	0	0.39405	0.41455	0	0	0	0	0	0	0	0	0.46782	0.41052	0	0.4764	0.36634	0	0.29691	0	0.29017	0.30242	0.28764	0	0	0
ENSBTAG00000003509	BT.22283	0	0	0	0	0.10554	0	0	0.02619	0	0	0	0.22385	0	0	0	0	0.02313	0.29242	0	0	0.11565	0	0	0.03966	0.08492	0
ENSBTAG00000003511	SLAIN1	0.35101	0.48399	0	0	0.07258	0	0.47726	0.2157	0.48172	0	0	0	0	0	0.35774	0	0	0.16197	0	0.3698	0	0	0	0.05816	0.26593	0.34061
ENSBTAG00000003512	MYH7B	0	0	0.00453	0.1483	0.03854	0.17994	0.09733	0.12539	0.2304	0.18638	0.16938	0	0.10007	0	0.12704	0	0.06231	0	0	0.18023	0.04993	0	0	0	0.0442	0.00417
ENSBTAG00000003514	HSF4	0	0.04975	0	0	0.5013	0.31241	0	0.18211	0.04702	0	0.03022	0.50572	0	0.01723	0.24338	0	0	0.35418	0	0.22332	0	0.11163	0.12115	0.2659	0.36554	0.07235
ENSBTAG00000003515	SNCG	0	0.01273	0	0	0.34359	0.09346	0	0.1108	0.30457	0.07928	0.29024	0	0	0	0.43202	0	0.0532	0.03425	0	0.37182	0	0.02139	0.03101	0.16564	0.22002	0.12128
ENSBTAG00000003516	TM2D2	0	0	0.26793	0.65359	0	0	0	0	0	-0.31724	-0.21764	0	0.67925	0.28277	0	0.613	0.45117	0	0.40488	0	0.19393	0.31723	0.30816	0	0	0
ENSBTAG00000003519	NOL3	0	0.30267	0	7e-05	0.38076	0.2905	0	0.40632	0	0	0.04387	0.5125	0	0	0.07893	0	0	0.39207	0	0.11475	0	0	0	0	0.23763	0.21495
ENSBTAG00000003521	KIAA0895L	0	0.01548	0	0	0.39529	0.00123	0	0.19172	0.13129	0	0.06866	0.51556	0	0	0.24053	0	0	0.41368	0	0.24542	0	0	0	0.35818	0.40284	0
ENSBTAG00000003525	STXBP1	0	0	0.09077	0	-0.27942	0	0	0.14401	-0.40671	0	0	0.00287	0.37288	0.06909	-0.36326	0.23605	0.03882	0	0.24817	0	0	0	0	0	0	0
ENSBTAG00000003527	CCDC62	0.23616	0.44812	0	0	0.23717	0.05212	0.10131	0.2023	0	0.04391	0.09162	0.31758	0	0	0.13725	0	0	0.16216	0	0.10167	0	0	0	0.04444	0.17815	0.37323
ENSBTAG00000003528	ENSBTAG00000003528	0	0	0.61271	0.55235	0	0	0	0	0	0	0	0	0.65332	0.51959	0	0.58231	0.49033	0	0.42048	0	0.44285	0.08353	0.07421	0	0	0
ENSBTAG00000003530	BT.35580	0.12162	0.3984	-0.46431	0	0.67683	0.37039	0.12299	0	0.3318	0.16657	0.38693	0.5433	0	0	0.41864	0	-0.27893	0	0	0.43212	0	0	0	0.11321	0.71355	0.39138
ENSBTAG00000003531	ABCA13	0	0	0.38411	0.42327	0	0	-0.20245	0	0	0	0	0	0.55935	0.18735	0	0.65913	0.18775	0	0.31206	0	0.25703	0.00222	0	0	0	0
ENSBTAG00000003532	BT.44985	0	0	0.4766	0.60233	0	0	0	0	0	0	0	0	0.65896	0.39726	0	0.53594	0.5436	0	0.4694	0	0	0.09647	0.09107	0	0	0
ENSBTAG00000003535	DPM3	0	0	0.43906	0.20358	0	0.02534	0.01443	0	0	0	0	0	0.29465	0.3405	0	0.33131	0.34224	0	0.10604	0	0.26383	0	0	0	0	0
ENSBTAG00000003536	38777	0	0	0.51964	0.55454	0	0	0	0	0	0	0	0	0.69546	0.406	0	0.69672	0.4415	0	0.46515	0	0.41547	0.13746	0.12661	0	0	0
ENSBTAG00000003539	BT.22715	0	0	0.31079	0.43775	0.07948	0.0859	0	0.00498	0	0	0	0	0.47645	0.36287	0	0.49481	0.2746	0	0.33983	0	0.08272	0	0	0	0	0.1048
ENSBTAG00000003543	KEAP1	0.04878	0	0.0278	0.33808	0	0	0	0.19026	0	0	0	0.1795	0.33644	0.14503	0	0.24486	0.0887	0	0.2483	-0.48543	0	0	0	-0.32707	0	0
ENSBTAG00000003544	S1PR5	0.1271	0.16459	0	0	0	-0.10727	0.15512	0	0	0.08896	0	0	0	0	0	0.03013	0	0	0.01618	0	0	0	0	0	0	0.01762
ENSBTAG00000003545	TAF1D	0.32396	0.04119	0.19272	0	0	0	0.23022	0	0.08721	0.17349	0.03155	0	0	0	0	0	0	0	0.11968	0	0.12789	0	0.00212	0	0	0
ENSBTAG00000003546	BT.102328	0.26701	0.18248	0.07243	0	0	0	0	0.03807	0	0	0	0.17264	0	0	0	0	0	0.01089	0.12929	0	0.01538	0	0	0.01617	0	0.10557
ENSBTAG00000003547	BT.78724	0	0	0.49603	0.43492	-0.39572	0	0	0	0	0	0	0	0.55391	0.36104	0	0.46851	0.35531	0	0.52304	-0.43582	0.35309	0	0	0	-0.56492	0
ENSBTAG00000003548	GSTP1	0.22565	0.42197	0	0	0.46709	0.2891	0	0.61042	0	0	0.0385	0.59108	0	0	0.05826	0	0	0.62378	0	0.0963	0	0.01414	0.01405	0	0.48183	0.34348
ENSBTAG00000003550	C29H11ORF54	0.37899	0.45577	0	0	0.40643	0.14127	0.33481	0.20819	0	0.39501	0.42426	0.42515	0	0	0.566	0	0	0.482	0	0.56711	0	0	0	0.46451	0.60589	0.284
ENSBTAG00000003552	MED17	0.08905	0.28396	0.02183	0	0	0	0.22828	0.03356	0.01512	0.19983	0.0728	0	0	0	0	0	0	0.15204	0	0	0	0.04245	0.03948	0	0	0.13856
ENSBTAG00000003556	BT.21805	0.08014	0.15975	0	0	0.49771	0.27995	0	0.50143	0.00881	0	0	0	0	0	0.07095	0	0	0.63747	0	0.123	0	0	0	0.13517	0.50919	0.19723
ENSBTAG00000003557	BT.89116	0.01093	0	0	0	0	0	-0.11648	0.33655	0	-0.0011	0	0.15794	0	-0.10289	0	0	0	0.18541	0	0	0	-0.30701	0	0.24369	0.2595	0.12473
ENSBTAG00000003561	BT.40236	0.05821	0.22912	0	0	0.45617	0.3716	0.15589	0.1803	0.31894	0.23321	0.2937	0.1709	0	0.0269	0.31957	0	0.06742	0.33631	0	0.37531	0.04554	0	0	0.07881	0.51003	0.23821
ENSBTAG00000003564	HPX	0	0	0	0.07566	0	0.03278	0	0.01762	0	0	0	0.15404	0.06434	0	0	0.07137	0	0.08068	0	0	0	0	0	0	0	0
ENSBTAG00000003565	TRIM3	0	0.01022	0	-0.15489	0.51351	0.15506	0	0.1748	0.22056	0	0.14695	0.54365	0	0	0.38331	0	0	0.43008	0	0.34419	0	0.09936	0.11457	0.38352	0.46755	0.0109
ENSBTAG00000003566	ARFIP2	0.1618	0.48095	0	0	0.66301	0.46575	0.21103	0.41365	0.49202	0.27048	0.47814	0.49316	0	0	0.60579	0	-0.33947	0.63921	0	0.62413	0	0	0	0.29224	0	0.36952
ENSBTAG00000003567	FXC1	0.06191	0.41463	0	0	0	0.22345	0.21426	0.48671	0.16715	0.21133	0.24667	0.27659	0	0	0.18168	0	0	0.40061	0	0.24406	0	0	0	0.23485	0.54214	0.43936
ENSBTAG00000003568	CLDN10	0.40645	0.28717	0	0	0	0.10923	0.7761	0	0.4624	0.75353	0.40564	0	0	0	0	0	0	0	0	0.07815	0	0	0	0	0	0.16116
ENSBTAG00000003569	DZIP1	0.06991	0.33948	0	0	0.28044	0	0.34423	0.16692	0.41179	0.35681	0.42473	0.1828	-0.41881	0	0.48249	0	0	0.30847	0	0.38054	0	0	0	0.26781	0.37263	0.20691
ENSBTAG00000003570	DDX19A	-0.3139	0	0.44582	0.69949	0	0	0	0	0	0	0	0	0.78085	0.32066	0	0.62261	0.39766	-0.49834	0.69209	0	0.26482	0	0	0	0	0
ENSBTAG00000003572	F11	0	0.02685	0.10424	0.13144	0	0	0	0.0061	0	0	0	0.20965	0.13538	0.07519	0	0.02843	0	0	0.1771	0	0.08659	0.04176	0.0324	0	0	0.00644
ENSBTAG00000003576	POLL	-0.00116	0.37134	0	0	0.47608	0.2489	0.21429	0	0.3925	0.27442	0.35388	0.28181	0	-0.22024	0.47267	0	0	0.49935	0	0.44877	-0.2266	0	0.0045	0.31859	0.56352	0.30925
ENSBTAG00000003577	BT.22451	0.27444	0.09049	0	0	0	0	0.1134	0	0.04455	0.07533	0.00248	0	0	0	0	0	0	0	0.06848	0	0	0	0	0.03013	0	0.08096
ENSBTAG00000003578	DPCD	0.35862	0	0	0	0.61495	0.38494	0.2703	0.504	0.3507	0.26656	0.41166	0.49226	0	0	0.4311	0	0	0.65998	0	0.41881	0	0	0	0.02744	0.69608	0.45336
ENSBTAG00000003579	FBXW4	0.18554	0	0	0	0	0.39432	0.06482	0.40555	0.22516	0.08487	0.17301	0.64405	0	0	0.29489	0	0	0.66	0	0.33583	0	0	0	0.2988	0.65585	0.30679
ENSBTAG00000003580	PSD	0	0.04683	-0.19424	0	0.56728	0.21216	0.07061	0.23042	0.61594	0.21268	0.54828	0.09103	0	-0.03135	0.85422	0	0	0.22555	0	0.78052	-0.09246	0	0	0.41708	0.58799	0.11416
ENSBTAG00000003585	BT.87076	0	0	0.61793	0.5522	-0.56635	0	-0.18602	0	-0.35575	0	0	0	0.70024	0.40191	0	0.67764	0.40312	0	0.53511	0	0.37121	0.10319	0.08804	0	0	0
ENSBTAG00000003586	MAN1A2	0	0	0.19391	0	0	0	0.0212	0	0	0.03616	0	0	0.04178	0.01348	-0.21076	0.13817	0.05217	0	0.00683	0	0.22217	0.11662	0.11413	0.0062	0	0
ENSBTAG00000003587	BT.3469	0	0	0.52953	0.73349	-0.36336	0	0	0	0	0	0	0	0.82279	0.53922	0	0.7585	0.58573	0	0.56941	0	0.41078	0.09338	0.0832	0	0	0
ENSBTAG00000003588	ZFAND1	0	0.11564	0	0.14289	0.08619	0	0	0.08041	0	-0.18285	0	0.16236	0	0	0.21551	-0.02703	-0.11757	0	0.16304	0	0	0.23243	0.23275	0.08993	0	0.08207
ENSBTAG00000003589	BT.49090	0.40874	0.55465	0	0	0	0.08315	0.23001	0.03894	0.04008	0	0	0.17902	0	0	0.00563	0	0	0.22376	0	0.02868	0	0	0	0.1459	0.15769	0.33676
ENSBTAG00000003594	BT.56262	0	0.12376	0	0	0.46493	0.2663	0.15442	0.31041	0.4762	0.21356	0.48429	0.07529	0	0	0.66214	0	0	0.27651	0	0.58568	0	0.0781	0.0935	0.36075	0.47184	0.17046
ENSBTAG00000003595	FAM216B	0.10443	0.07491	0	0.02481	0.26833	0	0.07572	0.14512	0	0.03736	0	0.2362	0.03467	0.19608	0	0.10425	0	0.14101	0.17803	0	0.04551	0	0	0	0.22619	0.26711
ENSBTAG00000003598	LEPREL2	0	0.016	-0.28026	0	0.04056	0	0.08285	0.07635	0.11279	0.11194	0.18223	0	0	0	0.09019	0	0	0.10374	-0.20668	0.08221	0	0.32077	0.32128	0.01302	0.07548	0
ENSBTAG00000003600	MGC151839	0	-0.1001	0.00388	0.21766	0	-0.08971	0.114	0.01681	0	0.07764	0	0	0.15835	0.14989	0	0.15675	0.01316	0	0	-0.15473	0.02703	0.38391	0.37488	0	0	0
ENSBTAG00000003604	ADAMTSL4	0	0	0	0	0.18857	0.21387	0	0.03722	0	0	0	0.25902	0	0.10295	0.00188	0	0.174	0.21449	0	0.01803	0	0.15007	0.15227	0.06784	0.0616	0
ENSBTAG00000003607	FAM20C	0.00474	0.17808	0	0	0.66299	0.42933	0	0.38903	0.30993	0.0045	0.29632	0.50653	0	0	0.48931	0	0	0.47803	0	0.47911	0	0.04304	0.05543	0.26356	0.58093	0.21994
ENSBTAG00000003610	DENND1A	0.02934	0.06739	0	0	0.52712	0.25312	0	0.44676	0	0	0	0.63446	0	-0.07423	0.15095	0	0	0	0	0.10576	-0.14514	0.01177	0.01521	0.1837	0.46114	0.10784
ENSBTAG00000003614	AP4B1	0.0914	0.30493	0	0	0.50163	0.26051	0.11621	0.13566	0.283	0.15307	0.32368	0.24399	0	0	0.48345	0	0	0.36752	0	0.41567	0	0	0	0.23739	0.57736	0.34283
ENSBTAG00000003617	ALKBH4	0	0	0.29196	0.47224	0.02633	0.17642	0	0.04251	0	0	0	0	0.39942	0.48424	0	0.29626	0.45543	0	0.16	0	0.27876	0.23138	0.21821	0	0	0
ENSBTAG00000003619	SEC24D	0.28989	0.27772	0	0	0.30346	0.15299	0	0.28577	0.07375	0	0	0.62859	0	0	0.10665	0	0	0.48264	0	0.15534	0	0	0	0.26258	0.36941	0.15758
ENSBTAG00000003625	BT.66099	0.33449	0	0	0	0	0	0.11313	-0.13984	0.00435	0.05975	0	0.23884	0	0	0	-0.13225	0	0.0417	0.01528	-0.06239	0.03213	0	0	0.16605	0.05197	0.03751
ENSBTAG00000003628	PRSS58	0	0	0.0722	0.26574	0	0.0553	0	0	0	0	0	0	0.23792	0.17048	0	0.27563	0.07198	0	0.05213	0	0.12762	0	0	0	0	0
ENSBTAG00000003629	BT.28878	0.29534	0.38719	0	-0.4252	0.31516	0.09148	0	0.36267	0	0	0	0.60036	0	0	0	0	0	0.57615	0	0	0	0	0	0.06518	0.29255	0.28726
ENSBTAG00000003632	CYP39A1	0.08066	0.02909	0	0.11409	0	0	0.02819	0	0	0	0	0.10395	0.07232	0.12636	0	0.05247	0.04248	0	0.25902	0	0.20341	0	-0.03173	0.31813	0	0.14199
ENSBTAG00000003633	ENSBTAG00000003633	0	0.03845	0.11879	0	0.16381	0	0	0	0	0	0	0.08737	0	0.11548	0	0	0	0.16133	0	0	0.28933	0	0	0	0.05262	0.0364
ENSBTAG00000003634	CISD1	0.22308	0.55543	0	0	0.65901	0.31391	0.22752	0.49769	0.49606	0.27346	0.50552	0.43118	-0.61323	0	0.66142	0	0	0.57957	0	0.63832	0	0	0	0.24874	0.73456	0.49169
ENSBTAG00000003635	SLC35C2	0	0	0.06758	0.1831	0.12291	0.14304	0	0.2166	0	0	0	0.02467	0.09375	0.33147	0	0.03157	0.38865	0.15211	0	0	0.00084	0.32287	0.32175	0	0.07798	0
ENSBTAG00000003636	BT.65903	0.52738	0	0	-0.5166	0.31843	0.17767	0.25835	0.2835	0	0.22188	0.18427	0.41136	0	0	0.23715	0	0	0.39032	0	0.23177	0	0	0	0.17484	0.4864	0.37066
ENSBTAG00000003638	BT.68008	0	0	0	0	0.01697	0	0.0228	0	0.06314	0.02122	0.04183	0	0.23454	0	0.08057	0.29393	0.04871	0	0.19931	0.07463	0.02799	0.37128	0.3741	0.1818	0.07034	0
ENSBTAG00000003639	BT.48490	0	0	0.35396	0.5173	0	0	0	0	0	-0.2629	-0.27819	0	0.59109	0.2109	0	0.54617	0.39641	0	0.40406	0	0.2318	0.03252	0.02256	0	-0.34599	0
ENSBTAG00000003642	PRDX1	0.52835	0.43379	0	0	0	0.11141	0.17009	0.24632	0	0.08956	0	0.33534	0	0	0	0	0	0.23788	0	0	0	0	0	0	0.2712	0.3723
ENSBTAG00000003644	HSPBP1	0	0	0	0.09311	0.45392	0.40573	0	0.3502	0.19154	0.01502	0.2015	0.12388	0	0.22602	0.23579	0	0.26818	0	0	0.26739	0	0.16572	0.17048	0.00186	0.34819	0.06372
ENSBTAG00000003649	BT.52423	0	0	-0.43117	0	0.51775	0.3422	0	0.55992	0.0835	0	0	0.49188	0	0	0.15512	0	-0.15389	0.54701	0	0.20866	0	0	-0.05888	0.09931	0.5743	0.24429
ENSBTAG00000003650	NR4A2	0	0	0.59203	0.6533	0	0	0	0	0	0	0	0	0.72744	0.48578	0	0.60883	0.49003	0	0.49532	0	0.43333	0	0	0	0	0
ENSBTAG00000003652	TMEM128	0.26497	0.54092	0	-0.32788	0.10706	0.10033	0	0.31823	0	-0.05067	-0.07644	0.35408	0	0	0	0	0	0.34149	0	0	0	0	0	0	0.17894	0.3904
ENSBTAG00000003653	LYAR	0.3947	0.33019	0	0	0	0.10007	0.2114	0.08071	0.06912	0	0	0.07648	0	0	0.02687	0	0	0.03073	0	0.05051	0	0.02167	0.02738	0.05646	0.09595	0.22861
ENSBTAG00000003658	BT.82217	0	0.02812	0	0	0.17843	0.07832	0.08991	0.04736	0.5089	0.21619	0.39785	0.10875	0	0	0.60578	0	0	0.09895	0	0.64292	0	0	0	0.25331	0.30014	0
ENSBTAG00000003661	BT.21079	0.08309	0.21338	0	0	0.25981	0.10696	0.14186	0.18211	0.18085	0.18515	0.28245	0	0	0	0.21466	0	0	0.27638	0	0.21096	0	0	0	0	0.34116	0.15121
ENSBTAG00000003665	NUP210	0	0.02357	0.04671	0	-0.03843	0	0	0	0	0.00815	0	0	0.03557	0	0	0.11699	0	0	0	0	0.01686	0	0	0	0	0
ENSBTAG00000003668	CXORF57	0.18418	0.39012	0	0	0.03638	0.0065	0.28233	0.35118	0.20326	0.31369	0.29779	0.06532	0	0	0.12295	0	0	0.30754	0	0.1559	0	0	0	0	0.15276	0.21736
ENSBTAG00000003675	LPHN1	0.26561	0.24302	0	0	0	0	0.41748	0.04544	0.14915	0.41747	0.15439	0	0	0	0	0	-0.21407	0.17849	0	0	0	0	0	0	0.09791	0.12477
ENSBTAG00000003679	PAAF1	0.37099	0.53958	0	0	0.20822	0.19299	0.19806	0	0	0.15564	0.09812	0.42712	0	0	0	0	0	0.42629	0	0.13089	0	0	0	0.18659	0.35536	0.3823
ENSBTAG00000003682	DNAJB13	0	0	0	0	0.02717	0	0	0	0	0	0	0	-0.01131	0	0	0.07291	0	0.12368	0	0	0.02099	0	0	0	0.01376	0
ENSBTAG00000003684	LRFN5	0.13829	0.04237	0	0	0.06748	0	0.11488	0	0.43293	0.24272	0.22402	0.02796	0	0	0.43169	0	0	0.09807	0	0.43953	0.07488	0	0	0.26003	0.24376	0
ENSBTAG00000003687	FOXK2	0	0	0.17551	0.548	0	0	0	0	0	0	0	0	0.55616	0.40093	0	0.53164	0.48927	-0.31358	0.32039	0	0.18226	0.15114	0.14783	0	0	0
ENSBTAG00000003690	NHLRC2	0.46235	0.48954	0	-0.67275	0.19958	0	0.39397	0.29693	0.27917	0.40629	0.21202	0.52504	0	0	0.13668	0	0	0.49857	0	0.15134	0	0	0	0.23994	0.38787	0.3411
ENSBTAG00000003691	NTSR2	0	0.08383	0	0	0.31578	0.07841	0	0.3473	0	0	0.03146	0.57586	0	0	0.13992	0	0	0.43637	0	0.13315	0	0.23055	0.23409	0.19118	0.324	0.02826
ENSBTAG00000003692	UCP2	0	0.04643	0.12564	0	0	0	0	0	0	0	0	0	0.03622	0	0	0.08885	0.04677	0.09268	0.00294	0	0.09056	0	0	0	0	0
ENSBTAG00000003693	UNC84B	0	0	0.05955	0.0568	0	0	0.06928	0	0.12867	0.11381	0.17442	0	0.0977	0.11497	0.08773	0.12876	0.17554	0	0	0.09739	0	0.2436	0.24184	0	0	0
ENSBTAG00000003695	BT.39758	0	0	0.36356	0.4587	0	0	0	0	-0.37475	0	0	0	0.54059	0	0	0.37908	0.3164	0	0.51509	0	0.22571	0.13019	0.12263	0	0	0
ENSBTAG00000003697	TARDBP	0.27357	0.13154	0.04544	0	0	0	0	0	0	0	0	0	-0.25461	0	0	0	0	0	0	0	0.07473	0	0	0.03154	0	0
ENSBTAG00000003699	ZFP3	0.56632	0.42121	0	0	0.03679	0.21302	0.49077	0.11363	0.36807	0.47447	0.24433	0.24412	0	0	0.18016	0	0	0.22213	0	0.26399	0	0.03531	0.05173	0.25331	0.32081	0.22349
ENSBTAG00000003700	SLC5A10	0.22979	0.08755	0	0	0	0.15801	0.50851	0	0.62996	0.57029	0.47774	0	0	0	0.38873	0	0	0	0	0.46018	0	0.05475	0.07044	0.21778	0.08583	0
ENSBTAG00000003701	BT.56209	0	0.16509	0	0	0.30112	0.04383	0	0.07813	0.31059	0	0	0.27444	0	0	0.32044	0	0	0.28913	0	0.28901	0	0	0	0.15828	0.18403	0.04846
ENSBTAG00000003702	ANGEL2	0.37347	0.38835	0	-0.57749	0.16057	0	0.30096	0	0	0	0	0.28227	0	0	0.10796	0	0	0.40895	0	0	0	0	0	0.25319	0.28982	0.24852
ENSBTAG00000003707	GRAP	0	0	-0.06487	0.03362	0.22336	0.10692	0.03923	0.13892	0.35193	0.10398	0.31985	0.00716	0	0	0.4341	0	0.14043	0	0	0.48117	0	0.42803	0.44366	0.22519	0.28593	0
ENSBTAG00000003708	BT.69980	0.08756	0.07932	0	0	0.03037	0	0	0.20193	0	-0.30074	-0.34997	0.46286	0	0	-0.24007	-0.15678	0	0.26342	0	-0.24593	0	0.06514	0.0619	0.08045	0.01432	0
ENSBTAG00000003709	ITGB8	0.21105	0	0.03522	0	0	0	-0.1334	0	0	0	0	0.14831	0	0	0	0.0085	0	0	0.06848	0	0.20169	0	0	0.07106	0	0
ENSBTAG00000003710	XPO4	0.05803	0.01501	0	0	0.17791	0.07019	0	0	0	0	0	0.39263	0	0.11581	0	0	0	0.20823	0	0	0.18264	0	0	0	0.0029	0.0725
ENSBTAG00000003711	EPAS1	0.42136	0.26724	-0.09276	-0.21572	0	0	0	0	0.62613	0.802	0.58416	-0.22465	0	0	0.2618	0	0	0	0	0.27969	0	0	0	0.04181	0.05183	0.15918
ENSBTAG00000003712	MGC140823	0	0	0.0608	0	0.06855	0	0.03705	0.01309	0.07204	0.07309	0.10575	0	0	0.05906	0.06113	0.00428	0	0	0	0.05097	0	0.09262	0.09293	0	0.09765	0.02216
ENSBTAG00000003718	BT.23353	0.3083	0.57566	0	0	0.5812	0.29961	0.11328	0.363	0.23888	0.1282	0.21401	0.58318	0	0	0.39073	0	0	0.60448	0	0.34254	0	0	0	0.27266	0.62445	0.46278
ENSBTAG00000003719	TDRD7	0	0	0.54499	0.78547	0	0	0	0	0	0	0	0	0.91096	0.27825	0	0.8161	0.39308	0	0.74518	0	0.34218	0.01046	0	0	0	0
ENSBTAG00000003721	CHST1	0.01419	0.0907	0	0	0	0	0.0197	0.04888	0.06519	0.06512	0.0213	0	0	-0.35315	0	0	0	0.17692	0	0.07976	0	0	0	0.03845	0.10718	0
ENSBTAG00000003724	BT.51200	0	0	0	0.00215	0	0	0	0	0	0	0	0.0232	0.0556	0	0	0.10597	0	0.12673	0	0	0	0	0	0	0.01489	0
ENSBTAG00000003726	MTMR9	0.03792	0	0.37997	0	0	0	0	0	0	0	0	0	0.43816	0.05388	0	0.41251	0.08217	0	0.4116	0	0.16509	0	0	0	0	0
ENSBTAG00000003728	NDUFS4	0.22365	0.63233	0	0	0.25605	0.15642	0.04245	0.41872	0.01741	-0.00131	0	0.453	0	0	0.14543	0	0	0.42195	0	0.14233	0	0	0	0.12846	0.35709	0.44927
ENSBTAG00000003733	TM4SF5	0.20564	0.27106	0	0	0.32112	0.27491	0.35802	0	0.64036	0.38958	0.59358	0.11906	0	0	0.67102	0	0	0.13803	0	0.654	0	0	0	0.20901	0.33443	0.18845
ENSBTAG00000003737	OSTB	0.31137	0.1167	0	0	0.03452	0	0.18794	0	0.40589	0.2955	0.14023	0.20699	0	0	0.38705	0	0	0.08204	0	0	0	0	0	0.50635	0.22978	0
ENSBTAG00000003740	KDM6A	0	0	0.36892	0.25401	0	0	0	0	0	0	0	0	0.40943	0.07669	0	0.42305	0	0	0.32087	0	0.28216	0	0	0	0	0
ENSBTAG00000003741	NEURL	0	0	0.01605	0	0	0	0	0	0	0	0	0	0.00889	0	0	0.0919	0.01943	0.08636	0	0	0.02369	0.05948	0.05705	0	0	0
ENSBTAG00000003745	BT.64382	0.11085	0.23468	0.04629	0	-0.12651	0	0.24803	0	0.30543	0.29855	0.19729	0	0	0	0.30547	0	-0.2283	0.0165	0	0.29707	0.03796	0	0	0.2829	0	0.06406
ENSBTAG00000003746	SCP2	0.16227	0.42511	0	0	0.05083	0	0	0.18961	0	0	0	0.29289	0	0	0	0	0	0.28084	0	0	0	0	0	0	0.07981	0.27955
ENSBTAG00000003747	PTGR2	0.35022	0.41391	0	0	0.12626	0	0.04304	0.18422	0	0	0	0.46187	0	0	0	0	0	0.36897	0	0	0	0.00098	0.00227	0.13056	0.17167	0.26583
ENSBTAG00000003748	BT.30639	0.04597	0	0.33789	0.14341	-0.4395	0	0	0	0	0	0	0	0.21539	0.09912	0	0.22207	0.03976	0	0.30134	0	0.3005	0	0	0.04615	0	0
ENSBTAG00000003749	KCNMB4	0.03627	0.00826	0	-0.09775	0	0	0	0.19412	0	0	0	0.23635	-0.11622	0	0	0	0	0.18039	0	0	0	0	0	0	0	0
ENSBTAG00000003752	SLC25A24	0	0.21214	0	-0.13522	0	0	-0.00618	0	0.02303	0	0	0.35156	0	0	0.01996	0	0	0.17892	0.04076	0	0	0	0	0.29399	0	0.01151
ENSBTAG00000003754	STARD9	0	0	0.39426	0.4648	0	0	0	0	0	0	0	0	0.47574	0.51622	0	0.46996	0.54383	0	0.23073	0	0.39128	0.25831	0.25384	0	0	0
ENSBTAG00000003757	DNAJA2	0.03023	0	0.40244	0.25063	0	0	0	0	0	0	0	0	0.37279	0.05104	0	0.29661	0.12194	0	0.42038	0	0.09926	0	0	0	0	0
ENSBTAG00000003758	TKT	0	0	0.12877	0.10131	0	0	0	0	0	0	0	0	0.1643	0	0	0.23295	0.06017	0	0.02886	0	0.07451	0.06469	0.05773	0	0	0
ENSBTAG00000003759	PCNXL3	0	0	0.1431	0.46932	0	0.00649	0	0	0	0	0	0	0.45009	0.41357	0	0.42796	0.49037	0	0.17757	0	0	0.24895	0.24319	-0.11486	0	0
ENSBTAG00000003762	GNB5	0.26431	0.31963	0	0	0.30789	0.13854	0.1844	0.17912	0	0.20912	0.30125	0.40012	0	0	0.44831	0	0	0.30069	0	0.39699	0	0	0	0.30934	0.3439	0.18276
ENSBTAG00000003764	AKIRIN2	0	0	0.58238	0.66275	0	0	0	0	-0.20737	0	0	0	0.75349	0.50269	0	0.66497	0.46636	0	0.53103	0	0.36124	0	0	0	0	0
ENSBTAG00000003766	CNO	0.19066	0.30587	0	0	0	0.10401	0.19919	0.10809	0	0	-0.00591	0.15176	0	0	0	0	0	0.13684	0	-0.05038	0	0	0	0.08969	0.00281	0.13071
ENSBTAG00000003770	PTS	0.2816	0.55369	0	0	0.57989	0.29902	0.25902	0.37312	0.33335	0.24891	0.37262	0.3666	0	0	0.47372	0	0	0.53664	0	0.40278	0	0	0	0.06137	0.5796	0.47333
ENSBTAG00000003773	SLC25A13	0.26642	0.31281	0	-0.53287	0.40882	0.19257	0.29906	0.16611	0.53274	0.34976	0.4233	0.31543	0	0	0.51278	0	0	0.40631	0	0.55902	-0.18293	0	0.00734	0.34141	0.57091	0.18901
ENSBTAG00000003774	BT.39896	0	0	0.31744	0.2797	0	0.01444	0	0	0	0	0	0	0.24873	0.42077	0	0.26025	0	0	0.04463	0	0.31803	0	0	0	0	0
ENSBTAG00000003775	BT.19507	0	0	0.01415	0.27802	0.00254	0.07616	0	0.13392	0	0	0	0	0.20205	0.18403	0	0.22751	0.08775	0	0.03519	-0.10782	0.09051	0	0	0	0	0
ENSBTAG00000003776	C4ORF44	0.11776	0.32118	0	0	0.55639	0.1548	0.07737	0.33341	0.21322	0.14074	0.25273	0.42394	0	0	0.27594	0	0	0.50667	0	0.22153	0	0	0	0	0.43501	0.36376
ENSBTAG00000003777	TIE1	0.23576	0	0	0	0.00625	0.04881	0.15971	0	0.08998	0.18664	0	0.05676	0	0	0	0	0	0.22036	0	0	0.09977	0	0	0.06965	0.17251	0
ENSBTAG00000003779	ZC4H2	0	0.17928	0	0	0	0	0.08412	0.1718	0	0.1403	0.1444	0.05928	0	0	0.24411	0	0	0.33806	0	0.17496	0	0.0824	0.08722	0.12998	0.30497	0.069
ENSBTAG00000003781	BT.26255	0.0507	0.24091	0.19038	0	0	0.0176	0.02142	0	0.09475	0.05101	0.02997	0	0.04178	0.07775	0	0	0	0.01463	0	0.07691	0.08462	0	0	0	0	0.10962
ENSBTAG00000003784	DNAJC2	0.39164	0.57331	0.00107	0	0	0	0.23416	0.0395	0.05386	0.14682	0.10161	0.02786	0	0	0.0418	0	0	0.10542	0	0.06557	0	0	0	0	0.05394	0.42572
ENSBTAG00000003786	BT.27844	0.23353	0.2555	0	0	0	0	0.53142	0	0.24071	0.50485	0.23846	0	0	0	0	0.05453	0	0.0146	0	0	0	0	0	0	0	0.06589
ENSBTAG00000003791	LPAR3	0	0	0.453	0.54036	0	0	0	0	-0.15701	0	0	-0.58672	0.70406	0.38877	0	0.62041	0.43411	0	0.53209	0	0	-0.00624	0	0	0	0
ENSBTAG00000003793	NGLY1	0.0747	0	0.36559	0.11346	0	0	0.0858	0	0	0.06991	0	0	0.16151	0.14214	0	0.25517	0.13391	0	0.18865	0	0.22409	0	0	0	0	0.01372
ENSBTAG00000003794	BT.72155	0	0.03484	0.07313	0.08699	0.10761	0.04783	0.17323	0.0152	0.25104	0.20952	0.28317	0	0.15524	0	0	0.16577	0.09416	0	0.03056	0.21365	0.07167	0	0	0	0.14206	0.09434
ENSBTAG00000003797	SLC17A3	0	0	0	0	0.37868	0.17291	0	0.17921	0.16133	0	0.28531	0	0.10294	0.04136	0.28859	0.09902	0	0.05513	0	0.28751	0	0	0	0	0.25618	0.03284
ENSBTAG00000003798	BT.20898	0.01788	0	0.35651	0.32431	0	0	0	0	0	0	0	0	0.39598	0.19285	0	0.41814	0.23696	0	0.38854	0	0.15659	0	0	0	-0.36584	0
ENSBTAG00000003799	TARS2	0.00947	0.29302	0	0	0.65881	0.36779	0	0.50433	0.09517	0	0.05096	0.6822	-0.54854	0	0.28004	0	0	0.75497	0	0.28141	0	0	0.00908	0.29655	0.66547	0.25028
ENSBTAG00000003801	MBD1	0	0	0.09474	0.40794	0.03487	0.00744	0	0	0	0	0	0.11852	0.32267	0.49925	0	0.24528	0.49477	0	0.20503	0	0.21633	0.13576	0.12914	0	0	0
ENSBTAG00000003802	BT.26301	0	0.1289	-0.19597	0	0.4047	0.46995	0	0.25528	0.31828	0.00713	0.20844	0.31419	0	0	0.49171	0	0.01247	0.39913	0	0.49064	0	0	0	0.34076	0.3958	0.0327
ENSBTAG00000003804	BT.27130	0.41212	0.67538	0	0	0.32052	0.2272	0.29305	0.31364	0.18098	0.23417	0.22392	0.48331	0	0	0.19456	0	0	0.55285	0	0.22101	0	0	0	0.08676	0.49779	0.47085
ENSBTAG00000003806	ECM1	0	0	0	0.13161	0.1257	0.01219	0	0.17585	0	0	0.01632	0.0188	0.10105	0	0.05573	0.03344	0.09747	0.04233	0.02604	0.01915	0	0.26856	0.26541	0	-0.0028	0
ENSBTAG00000003807	RQCD1	0	0	0.32685	0.53543	0	0	-0.19666	0	0	-0.2712	-0.27886	0	0.57416	0.18221	-0.17765	0.45997	0.17952	0	0.57557	0	0	0.07066	0.06436	-0.09663	0	0
ENSBTAG00000003809	BT.45064	0	0	0.01968	0.12474	0	0	0	0	0	0	0	0.20491	0.12488	-0.01068	0.02464	0.0046	0.03937	0.05388	0.17227	0	0.18106	0	0	0.22939	-0.19182	0
ENSBTAG00000003810	ENSBTAG00000003810	0	0	0.35548	0.41112	0	0	0	0	0	0	0	0	0.55463	0.08048	-0.3157	0.53591	0.12515	0	0.34256	0	0.24121	0.00778	0	0	0	0
ENSBTAG00000003813	BCS1L	0	0	0	0	0.30816	0.1231	0.12119	0.26057	0.35386	0.19023	0.31419	0.02823	0	0.03412	0.35266	0	0.02172	0.2224	0	0.37664	0	0.35214	0.36596	0.23358	0.4044	0.02018
ENSBTAG00000003815	EDEM2	0.251	0.58674	0	0	0.63646	0.34103	0.19607	0	0.44818	0.25367	0.4084	0.61789	0	0	0.55808	0	0	0.7259	0	0.58473	0	0	0	0.31478	0.76701	0.41343
ENSBTAG00000003817	BT.45858	0	0.14457	0	0	0.67722	0.47452	0	0.43693	0.18667	0	0.19576	0.50154	0	0.0055	0.38847	0	-0.0082	0.51699	0	0.42483	0	0.01529	0.02686	0.20768	0.70312	0.20827
ENSBTAG00000003819	STK36	0.35179	0.25432	0	0	0.44461	0.32857	0	0.12817	0.38074	0.29969	0.29977	0.46598	0	0	0.34689	0	0	0.42363	0	0.37824	0	0	0	0.34592	0.56801	0.2103
ENSBTAG00000003820	GRAMD1A	0	0	0.52066	0.64776	0	0	0	0	0	0	0	0	0.73902	0.52171	0.00307	0.66132	0.48622	0	0.46605	0	0.3869	0.13088	0.12484	0	0	0
ENSBTAG00000003825	PTPN12	0	0	0.35901	0.21927	0	0	0	0	0	0	0	0	0.33816	0.14399	0	0.37925	0.18991	0	0.20118	0	0.23297	0.01922	0	0	0	0
ENSBTAG00000003826	SCN1B	0.31466	0.11604	0	0	-0.25842	0	0.44819	0	0.20152	0.44439	0.20654	0	0.00878	0	0	0	0	0	0	0	0	-0.18677	0	-0.15527	0	0.07212
ENSBTAG00000003827	RIMS2	0.07885	0	0	0.02585	0	-0.13497	0.18608	0.1629	0.26294	0	0	0	0.01606	0.01166	0.11333	0	-0.0951	0	0	0.11991	0	0	0	0.12226	0.02924	0
ENSBTAG00000003829	HPN	0.04318	0.33379	-0.06461	0	0.23797	0.139	0.55491	0.10208	0.82731	0.63663	0.82586	0	0	0	0.75053	0	0	0.02641	0	0.78196	0	0	0	0	0.26111	0.26166
ENSBTAG00000003830	PSMB3	0.16315	0.3862	0	0	0.0231	0.05036	0	0.34339	0	0	0	0.39276	0	0	0	0	0	0.25989	0	0	0	0	0	0	0	0.24421
ENSBTAG00000003832	BT.22115	0.19923	0.11699	0	0	0.31344	0	0	0.19905	0	0	0	0.51145	0	0.00809	0	0	0	0.34603	0	0	0.02099	0	0	0.05604	0.34705	0.09335
ENSBTAG00000003833	TMEM22	0.30914	0.40108	0	0	0.40386	0.07189	0.26552	0.20578	0.29037	0.26412	0.22643	0.43317	-0.45676	0	0.29251	0	0	0	0	0.23446	0	0	0	0.35951	0.39449	0.4327
ENSBTAG00000003835	BMP4	0	0.16816	0	0	0.19317	0	0	0.25812	0.13369	0.01844	0.12656	0.11233	0	0	0.22621	0.07762	0	0.34702	-0.03754	0.18276	0	0	0	0.14575	0.29427	0.11208
ENSBTAG00000003836	BT.44707	0	-0.43977	0	0.46112	0	-0.21787	0	0	0	0	0	0	0.59999	0.37672	-0.19442	0.63123	0	-0.52745	0.40833	-0.24542	0	0.02905	0.01909	0	-0.50637	0
ENSBTAG00000003837	BT.27743	0.13908	0.30185	0	-0.20424	0.19378	0	0	0.41115	0	0	0	0.62841	-0.26384	0	0	0	0	0.59858	-0.0675	0	-0.38625	0	0	0	0.10834	0.20148
ENSBTAG00000003840	GUCY1B1	0	0.15098	0	0	0.0156	0	0.11431	0	0.03797	0	0	0	0	0	0.02774	0	0	0.13331	0	0	0	0	0	0	0	0.06307
ENSBTAG00000003842	RABGEF1	0	0	0.5486	0	0	0	-0.24852	0	0	0	0	0	0.92159	0	0	0.87826	0.36025	0	0.70237	0	0.33217	0	0	0	0	0
ENSBTAG00000003845	BT.102977	0	0	0.45732	0.70287	0	0	0	0	0	0	0	0	0.83068	0.39344	0	0.71893	0.45906	0	0.59189	0	0.29701	0	0	0	0	0
ENSBTAG00000003846	RPL37A	0.02195	0.40876	0	0	0	0	0.26252	0.00309	0.2317	0.23447	0.29669	0	0	0	0.2875	0	0	0.03093	0	0.27227	0	0.0496	0.05644	0.02012	0.14598	0.2044
ENSBTAG00000003848	BT.70303	0.04417	0	0.28479	0.09805	0	0	0	0	0	0.00927	0	0	0.11743	0.31589	0	0.20115	0.24161	0	0.00148	0	0.35932	0.37446	0.36743	0	-0.37845	0
ENSBTAG00000003850	INSL5	0.02916	0	0.02537	0.08942	0	0	0	0.02099	0	0	0	0	0.04983	0.03641	0	0.0828	0	0	0	0	0.06717	0	0	0	0.06489	0
ENSBTAG00000003851	BT.53231	0	0	0.48874	0.6585	0	0	0	0	0	0	0	0	0.80162	0.40967	0	0.73306	0.44658	0	0.61828	0	0.29179	0.06162	0.05103	0	0	0
ENSBTAG00000003855	FAM120C	0.29884	0.20534	0	0	0.47031	0.28558	0.09077	0.33147	0.26342	0.17651	0.19552	0.46256	0	0	0.3582	0	0	0.48904	0	0.31648	0	0	0	0.23996	0.51944	0.13768
ENSBTAG00000003857	KIAA0247	0	0	0.54757	0.69364	0	0	0	0	0	0	0	0	0.82739	0.45341	0	0.80726	0.48566	0	0.55174	0	0.34728	0.07325	0.06036	0	0	0
ENSBTAG00000003861	CCDC75	0.08759	0.42687	0.10518	0	0.02354	0.09286	0.06684	0.04016	0.19907	0.09928	0.15392	0	0	0	0.30541	0	0	0.22818	0	0.32359	0	0	0	0.16037	0.16536	0.16424
ENSBTAG00000003863	PCED1A	0.20355	0.33306	0	0	0.68105	0.40444	0.20667	0.4645	0.4719	0.26056	0.44927	0.44574	0	0	0.55787	0	0	0.57323	0	0.58351	0	0.08227	0.09787	0.21704	0.76317	0.37304
ENSBTAG00000003864	SLC13A4	0	-0.23601	0.11061	0.29864	0	0.29404	0	0.00168	0	-0.12045	-0.03368	-0.11905	0.23562	0.32829	0.06132	0.24983	0.28187	0	0.03203	0.10246	0	0	0	0	0	0
ENSBTAG00000003865	CASR	0	0	0	0.1741	0	0	0	0	0.01223	-0.01248	0	0	0.22298	0	0.02281	0.1723	0.0395	0	0.07903	0.05369	0.04928	0	0	0	0	0
ENSBTAG00000003866	PPP1R8	0	0	0.29925	0.07399	0	0	0	0	0	-0.24883	-0.32463	0	0.17064	0	0	0.13791	0	0	0.22542	0	0.20461	0.09045	0.08996	0.07849	0	0
ENSBTAG00000003871	BT.17242	0.54836	0.36116	0	0	0	0	0.87025	0.01617	0.51711	0.82966	0.48046	0	0	0	0.00477	0	0	0	0	0.10363	0	0	0	0	0.05564	0.2302
ENSBTAG00000003872	BT.35446	0	0	0.05824	0	0.24229	0.15935	0	0.17322	0	0	0	0.12588	0	0.19104	0.01275	0.0083	0.29133	0.24647	0	0	0.11954	0	0	0.08181	0.11554	0
ENSBTAG00000003877	ZCCHC24	0	0.09054	0	0	0.06414	0.008	0	0.06636	-0.03132	3e-05	0	0	0	0	0.01148	0.01996	0	0.23217	0	0	0	0	0	-0.00622	0	0
ENSBTAG00000003878	BT.29175	0.012	0.07005	0.07447	0.01721	0	0	0	0.17987	0	-0.36129	-0.33901	0.18719	0.01815	0	0	0	0	0.04453	0.04521	0	0.05308	0	0	0	0	0.00454
ENSBTAG00000003880	BT.42167	0	0	0.54526	0.53166	0	0	0	0	0	0	0	0	0.65492	0.53498	0	0.58821	0	0	0.45239	0	0	0	0	0	-0.60432	0
ENSBTAG00000003882	TMEM111	0.02284	0.23658	0.01247	0	0.28651	0.22066	0	0.30812	0	0	0	0.26357	0	0.13414	0.09921	-0.29183	0	0.24851	0	0.11241	0.05798	0	0	0	0.27401	0.22745
ENSBTAG00000003884	FAM120B	0	0.00681	0	0	0.30846	0.27823	0.02459	0.12442	0.29015	0.11541	0.2523	0.12132	0	0	0.42905	0	0	0	0	0.38356	0	0.31116	0.32428	0.33641	0	0
ENSBTAG00000003885	BT.30603	0.04885	0.33229	0	0	0.2461	0.01681	0	0.51518	0	0	0	0.3313	0	0	0.02177	0	0	0	0	0.04556	0	0.26323	0.26213	0	0.30305	0.221
ENSBTAG00000003886	BSP3	0	0	0.12129	0.37305	0.00425	0	0	0	0	0	0	0	0.41438	0.12117	0	0.44117	0.07334	0	0.24959	0	0.25568	0	0	0	0	0
ENSBTAG00000003887	ECHDC1	0.43949	0.58764	0	0	0.24126	0.19648	0.14076	0.39882	0.05182	0.10548	0.06693	0.55275	0	0	0.05868	0	0	0.55335	0	0	0	0	0	0.0172	0.36182	0.36903
ENSBTAG00000003889	PER1	0	0	0.05523	0.27377	0.10196	0.15723	0	0.09312	0	0	0	0.06768	0.23592	0.16182	0.09452	0.1414	0.13659	0.02239	0.0731	0.08169	0.12373	0	0	0	0	0
ENSBTAG00000003891	VAMP2	0	0	0.25095	0.44952	0	0.14378	0	0	0	0	0	0	0.40493	0	0	0.39967	0.42796	0	0.04086	0	0.37591	0.32029	0.32017	0	0	0
ENSBTAG00000003894	NDRG4	0.52182	0.38186	0	0	-0.16345	0	0.9115	0.00586	0.54696	0.86976	0.51792	0	0	0	0.02404	0	0	0	0	0.11775	0	0	0	0	0.06017	0.25692
ENSBTAG00000003895	CYBA	0	0	0.53469	0.63412	0	0	0	0	0	0	0	0	0.73299	0.41746	0	0.73506	0.47741	0	0.51679	0	0.33206	0.18104	0.166	0	0	0
ENSBTAG00000003897	C6H4ORF52	0	0.51398	0	0	0.19239	0.2088	0.08779	0.26694	0.05619	0.0496	0.11009	0.23735	0	0	0.14869	0	0	0.41786	0	0	0	0.09252	0.09932	0.04756	0.33752	0.30419
ENSBTAG00000003898	HMGCS2	0	0	0.14823	0.19352	0	0.02885	0	0	0	0	0	0	0.16745	0.11276	0	0	0.05218	0	0	0	0.13819	0	0	0	-0.20635	0
ENSBTAG00000003901	BT.22977	0	0.1902	0	0	0.30752	0	0.0932	0.16832	0.25908	0.16567	0.27723	0.08944	0	0	0.34304	0	0	0.32973	0	0.31348	0	0	0	0.05543	0	0.12269
ENSBTAG00000003902	ZNF512	0.38831	0.57931	0	0	0.41714	0.07684	0.13868	0.41775	0.22998	0.16123	0.16391	0.68546	0	-0.46242	0.31698	0	0	0.67458	0	0.29671	0	0	0	0.25501	0.52179	0.35759
ENSBTAG00000003904	GPN1	0.22266	0.32393	0	0	0	0.34629	0.21278	0	0.12332	0.15451	0.12387	0	0	0	0	0	0	0	0	0.1779	0	0.02157	0.03313	0.14528	0.12756	0.24145
ENSBTAG00000003906	SUPT7L	0.10775	0.10661	0	0	0.29305	0.15209	0.07214	0	0.20489	0	0	0.41344	0	0	0.24345	0	0	0.41603	0	0.23174	0	0.27755	0.29874	0.53195	0.40938	0.08169
ENSBTAG00000003907	TSPAN14	0	-0.13485	0.20344	0.22098	-0.15578	0	0.03225	0	0	0.04502	0	0	0.26882	0.07637	0	0.33383	0.18021	0	0.11072	0	0.08406	0.14205	0.13795	-0.16353	-0.14321	0
ENSBTAG00000003910	SH2D4B	0.0159	0.24846	0.0559	0	0.15456	0.30801	0.06578	0.10147	0.2255	0.08585	0.19979	0.06815	0	0.01791	0.26745	0	0	0.06434	0	0.30608	0	0	0	0	0.1689	0.18847
ENSBTAG00000003914	FAM125A	0.14051	0.49163	0	0	0.65059	0.35837	0.09803	0.51462	0.32832	0.14901	0.31443	0.63282	0	0	0.45513	-0.56539	0	0.7394	0	0.46481	-0.37106	0	0	0.22289	0.70648	0.36297
ENSBTAG00000003916	DPH3	-0.23385	0	0.30342	0.4065	0	0	0	0	0	0	0	0	0.52108	0.20193	0	0.42482	0.23522	0	0.39856	0	0.18331	0.14288	0.13191	0	0	0
ENSBTAG00000003919	KIAA0408	0.01428	0	0	0.08181	0	0	-0.13419	0.01844	-0.08378	0	0	0.22357	0.04666	0	-0.07787	0.0035	0	0.13641	0	0	0	0	0	0	0	0
ENSBTAG00000003920	TGM1	0	0.05465	0	0.05579	-0.25239	0	0.12595	0.14894	0.05993	0.15712	0.14744	0	0.25834	0	0	0	0	-0.05078	0.23351	0	0	0	0	0	0	0.03152
ENSBTAG00000003922	MPHOSPH8	0	0	0.6334	0.58686	0	0	0	0	-0.3667	0	0	0	0.73267	0.37857	0	0.6683	0.40751	0	0.65168	0	0.42166	0.03705	0.02623	0	0	0
ENSBTAG00000003923	GPBAR1	0	0	0.10445	0.02059	0	0	0	0	0	0	0	0	0.07358	0	0	0.16426	0.05262	0.00257	0.00551	0	0.0581	0.03929	0.03574	0	0	0
ENSBTAG00000003925	BT.68078	0.19269	0.58768	0	0	0.26504	0.23016	0.22738	0.38412	0	0	0	0.33409	-0.62704	0	0.12726	-0.58035	0	0.47443	0	0.17816	0	0.16364	0.16745	0.0345	0.39156	0.40302
ENSBTAG00000003927	AAMP	0	0	0.46539	0.68334	0	0	0	0	0	0	0	0	0	0.51191	0	0.70315	0.56086	0	0.50495	0	0.27828	0.16266	0.154	0	0	0
ENSBTAG00000003929	PHF10	0	0	0.50952	0.31803	0	0	0	0	0	0	0	0	0.45092	0.2895	0	0.45431	0.30719	0	0.27683	0	0.43785	0	0	0	0	0
ENSBTAG00000003934	PSPC1	0	0	0.55333	0.61756	0	0	0	0	0	0	0	0	0.72966	0.53578	0	0.63443	0.53377	0	0.56335	0	0.39852	0.11582	0.10537	0	0	0
ENSBTAG00000003935	RECS1	0	-0.53298	0.58142	0.72701	0	0	0	0	0	0	0	0	0.87333	0	0	0.80014	0.44897	0	0.70835	0	0	0.01091	0	0	0	0
ENSBTAG00000003936	PNKD	-0.38558	-0.50314	0	0.57119	0	0	-0.30667	0	0	0	0	0	0.61436	0.53608	-0.34569	0.51699	0.47105	0	0.37691	0	0	0.36443	0.35015	-0.30393	-0.45357	0
ENSBTAG00000003937	ENSBTAG00000003937	0.06025	0.40345	0	0	0.07439	0.05734	0.29872	0	0.34267	0.28755	0.38918	0	0	0	0.3998	0	0	0.0979	0	0.36765	0	0.10164	0.10959	0.07162	0.21738	0.22654
ENSBTAG00000003938	FNDC1	0	0	0.16598	0.21769	0	0.3305	0	0	0	0	0	0	0.08473	0.38728	0	0.01142	0.30552	0	0	0	0.18622	0.3483	0.34327	0	0	0
ENSBTAG00000003941	MGC155012	0	0	0.43757	0.62954	0	0	0.00173	0	0	0	0	0	0.70342	0.11551	-0.30987	0.6027	0.21177	0	0.63822	-0.34197	0.18478	0	0	0	0	-0.12033
ENSBTAG00000003942	PIP4K2C	0.52028	0.53436	0	0	0.07487	0.02009	0.76418	0.03763	0.57658	0.76176	0.47404	0.11864	0	0	0.21261	0	0	0.3247	0	0.2704	0	0	0	0.11589	0.29687	0.28253
ENSBTAG00000003943	TTC39B	0.48021	0.23317	0	0	0	0	0.40051	0	0.1789	0.38902	0.11544	0	0	0	0.01223	0	0	0.17765	0	0.01229	0	0	0	0.11051	0.25138	0.07727
ENSBTAG00000003946	BT.46978	0.06075	0	0	0	0	0.46086	0	0.37933	0.35126	0.04469	0.31947	0.4736	0	-0.11044	0.59966	0	0	0.46674	0	0.55468	0	0	0	0	0	0.26298
ENSBTAG00000003948	BT.23182	0	0	0.51026	0.74554	0	0	0	0	0	0	0	0	0.79853	0.45237	0	0.7396	0.48907	0	0.51021	0	0.52107	0	0	0	0	0
ENSBTAG00000003950	PROC	0.00829	0.30972	0	0	0.60935	0.25423	0.30318	0.24872	0.75785	0.40819	0.72134	0.16999	0	0	0.9226	0	0	0.32839	0	0.88837	0	0	0	0.40695	0.69442	0.27859
ENSBTAG00000003952	FBXL2	0.3535	0.47261	0	-0.54363	0.41689	0.22604	0.19865	0.37828	0	0.19935	0.23856	0.56437	0	-0.42606	0.29745	0	0	0.5363	0	0.30708	0	0	0	0.10782	0.46787	0.25647
ENSBTAG00000003954	BT.58583	-0.26277	0	0.46669	0	-0.40711	0	0	0	0	-0.18758	-0.29834	0	0.44577	0.24358	0	0.46731	0	0	0.28784	0	0	0	0	0	0	0
ENSBTAG00000003955	MYO7A	-0.07937	0.07647	0	0	0.35764	0.17587	0.11528	0.18462	0.60727	0.26798	0.44173	0.12801	0	0	0.73465	-0.21587	0	0.24867	0	0.71473	0	0	0	0.56991	0.52157	0.01056
ENSBTAG00000003956	SGCA	0.312	0.26013	-0.26735	0	0.37667	0.38085	0.17218	0.37027	0.18333	0.18972	0.16185	0.3095	0	0	0.11973	0	0	0.52524	0	0.19475	-0.23935	0	0	0	0	0.19015
ENSBTAG00000003958	TMEM220	0.2145	0.25784	0	0	0.30399	0.15047	0.07609	0	0.09657	0	0	0.30878	0	0	0.19711	0	0	0.18659	0	0	0	0.005	0.01564	0.31953	0.24896	0.33739
ENSBTAG00000003959	BT.102104	0.02987	0.33426	0	0	0.55378	0.17813	0.22858	0.27446	0.73135	0.36564	0.64226	0.27008	0	0	0.91783	0	0	0.39076	0	0.86118	0	0	0	0.48286	0.61877	0.24088
ENSBTAG00000003960	CCP110	0.53076	0.24083	0	0	0	0.017	0.43786	0	0.1872	0.41611	0.04826	0.02459	0	0	-0.06487	0	0	0.14008	0	0	0	0	0	0.12	0.14604	0.18524
ENSBTAG00000003961	SNX20	0	-0.12338	0.28799	0.21172	-0.23211	0	0	0	0	0	0	0	0.30785	0.06712	0	0.41837	0.16038	0	0.21604	0	0	0	0	0	0	0
ENSBTAG00000003962	C20ORF144	0.20666	0.18755	0	0	0.48561	0.24728	0.13054	0.09571	0.18583	0.12053	0.23945	0.21062	0	0	0.23976	0	0	0.18069	0	0.26572	0.05201	0	0	-0.16933	0.52365	0.257
ENSBTAG00000003965	LIPT1	0.19278	0.40188	0	0	0.17474	0.23861	0.20425	0.2409	0.11243	0.15375	0.13088	0.24751	0	0	0	0	0	0.36722	0	0.10781	0	0.03005	0.03699	0.13479	0.23578	0.25769
ENSBTAG00000003966	DUSP3	0.38587	0	-0.37942	0	0.08833	0	0.3608	0.20755	0.38135	0.37143	0.25431	0.24478	0	0	0.205	0	0	0	0	0.2652	-0.30855	0	0.00655	0.22732	0.24183	0.11687
ENSBTAG00000003967	OTUB1	0	0	0.54627	0.5122	0	0	0	0	0	0	0	0	0.61964	0.48029	0	0.54176	0.51346	0	0.38957	0	0	0	0	0	0	0
ENSBTAG00000003968	UBP1	0	0	0	0.11225	0	0	0	0	0	0	0	0	0.11147	0.0866	0.05741	0.18006	0.20177	0	0	0	0.116	0.15091	0.15244	0.12238	0	0
ENSBTAG00000003975	LMAN2L	0.33494	0.33043	-0.33291	0	0.50718	0	0.26999	0.3148	0.2716	0.27017	0.21338	0.42113	0	0	0.2386	0	0	0.5002	0	0.25698	0	0	0	0.22561	0	0.39755
ENSBTAG00000003977	SLC52A3	0	0	0.11947	0.29645	-0.00731	0	0	0.04026	0	0	0	0	0.32208	0.10426	0	0.3866	0.01509	0	0.07251	0	0.12869	0	0	0	-0.05472	0
ENSBTAG00000003981	RRP1	0	0	0.28547	0.41273	0	0	0	0	0	0	0	0	0	0.4585	0	0.43937	0.48188	0	0.29981	0	0.18388	0.17893	0.1751	0	0	0
ENSBTAG00000003983	TOM1L2	0.2002	0.14575	0	0	0.40319	0.18994	0.10962	0.16016	0	0.1528	0.09591	0.49108	0	0	0.1383	0	0	0.49406	0	0.14	-0.03585	0	0	0.23867	0	0.12003
ENSBTAG00000003986	CXXC5	0	0.28522	-0.22645	0	0.41864	0.1854	0.37638	0.10481	0.83871	0.50126	0.7565	0.02697	0	-0.19887	0.91515	0	0	0.24089	-0.32616	0.89477	-0.1693	0	0.01071	0.44347	0.52925	0.17494
ENSBTAG00000003989	BT.28194	0.20899	0.47488	0	0	0.22691	0.09183	0	0.40166	0	0	0	0.66909	0	0	0	0	0	0.61225	0	0	0	0	0	0.04954	0.22983	0.3027
ENSBTAG00000003990	ITPRIP	0	-0.10574	0.13975	0.00083	0	-0.10962	0.00777	-0.20466	0.09046	0.06026	0.10188	0	0.09231	0.0244	0.09712	0.15999	0	0	0	0.07158	0	0.0172	0.01723	0	-0.09656	0
ENSBTAG00000003994	IGFBP3	0.44327	0.31534	0	0	0	0.05901	0.87257	0	0.50969	0.82194	0.51364	0	0	0	0.02049	0	0	0	0	0.11055	0	0	0	0	0.0125	0.19638
ENSBTAG00000003997	BT.38237	0	0.53765	0	0	0.35631	0.36575	0.25817	0.246	0.24545	0.23094	0.198	0.51871	0	-0.33217	0.22571	0	0	0.53939	0	0	0	0	0	0.18368	0.56042	0.38485
ENSBTAG00000004000	SAP30L	0.21147	0.15167	0.04615	0.04161	0	0	0.04483	0.03025	0	0	0	0.03611	0.05398	0	0	0.11246	0	0.10395	0.08097	0	0.01531	0	0	0	0	0.15326
ENSBTAG00000004003	F9	0	0	0	0.24315	-0.07122	0.03825	0	0.08178	-0.13826	0	0	0.05132	0.17789	0.11411	0	0.17638	0.05991	0	0.02786	0	0.03202	0	0	0	0	0
ENSBTAG00000004004	CSDC2	0	0	-0.02706	0	0.12488	0	0.04552	0	0.23387	0.08974	0.24901	0	0	0	0.28045	0	0	0	0	0.30345	0	0	0	-0.05126	0.10038	0
ENSBTAG00000004008	FAM199X	0.23079	0.02824	0	0	0.17456	0	0.04276	0.13307	0.1545	0.17123	0	0.31765	0	0	0	-0.37251	0	0.42854	0	0.12346	0	0	0	0.31294	0.30056	0
ENSBTAG00000004009	PMM1	0.11303	0.49096	-0.52587	-0.38135	0.64935	0.35521	0.0057	0.54052	0.24118	0.04115	0.26693	0.7155	0	0	0.40041	0	0	0.68954	0	0.39859	-0.34074	0	0	0	0.64044	0.39615
ENSBTAG00000004011	GALK2	0.40857	0.57845	0	0	0.48401	0.2772	0.21824	0.48917	0.26078	0.21963	0.25301	0.5152	0	0	0.32546	0	0	0.65038	0	0.35672	0	0	0	0.20686	0.65681	0.46549
ENSBTAG00000004013	FGF7	0.52324	0.13503	0	0	0	0	0.32065	0.04731	0.15481	0.32239	0.06417	0.01886	0	0	0	0	0	0.1786	0	0	0	0	0	0	0.16806	0.0248
ENSBTAG00000004014	FBLN2	0.42733	0.27877	0	0	0	0.14847	0.80551	0.02145	0.48015	0.78149	0.46259	0	0	0	0	0	0	0	0	0.12078	0	0	0	0	0.0816	0.1725
ENSBTAG00000004018	DGKA	0	0	0	0	0.11205	0.02262	0.16911	0.01344	0.16909	0	0	0	0	-0.2546	0.18036	0	0	0.21272	0	0.14085	0	0	0	0.03984	0.17135	0.11423
ENSBTAG00000004019	PMEL17	0.13599	0.26172	0	0	0.07219	0.17875	0.29414	0	0.24914	0.25606	0.26723	0.2055	0	0	0.16084	0	0	0.09278	0	0.21576	0	0	0	0.27861	0.19632	0.27336
ENSBTAG00000004021	CDK2	0.03359	0.16757	0	0	0.11599	0.12629	0	0.06941	0.07456	-0.0227	0	0.18679	0	0	0.23793	0	0	0.18078	0	0.2393	0	0	0	0.24638	0.2635	0.0825
ENSBTAG00000004023	KIAA1324L	0.36888	0	0.29639	0	0	0	0.38213	0	0.17282	0.38698	0.09857	0	0.07843	0.19635	0	0.03794	0.02067	0	0	-0.03756	0.30607	0	0	0	0	0
ENSBTAG00000004024	UBE2Q2	0.43685	0.44246	0	0	0.19066	0.074	0.25196	0	0	0.22759	0.17545	0.24774	0	0	0.26965	0	0	0.16349	0	0.23813	0	0	0	0.24106	0.26708	0.3492
ENSBTAG00000004028	POLK	0.16096	0.46893	0	0	0.08777	0	0.04918	0.36285	0	0.0983	0.00839	0.43486	0	0	0.00825	0	0	0.58094	0	0.07857	0	0	0	0	0.13278	0.19257
ENSBTAG00000004036	GJC1	0	-0.32136	0.10513	0.34632	0	0.12183	0	0	0	-0.36252	-0.29337	0	0.2062	0.34583	0	0.1827	0.26218	0	0.04038	0	0.21841	0	0.38107	0	0	0
ENSBTAG00000004037	JUN	0	0	0.25587	0.60665	-0.13437	0	0	0	0	-0.37095	-0.26199	0	0.59273	0.49127	0	0.54349	0.5195	0	0.41981	0	0.22551	0.3216	0.31212	0	0	0
ENSBTAG00000004038	BT.93332	0	-0.02364	0	0.16688	0.0492	0.00419	0	0.01805	-0.08893	-0.10114	-0.02729	-0.08684	0.15378	0	0	0	0.01401	0	0.01804	0	0	0	0.26667	-0.08156	0.00606	0
ENSBTAG00000004039	DHX35	0	0	0	0	0.07482	0.0525	0.15495	0	0.38876	0.23043	0.28915	0	0	0	0.39336	0	0	0.01227	0	0.35302	0	0.41574	0.42796	0.23075	0.07807	0
ENSBTAG00000004040	BT.68473	0.51457	0.09311	0	0	0	0	0	0.03398	0	0.1443	0	0	0	0	0	0	0	-0.03407	0	0	0	0	0	0	0.10232	0.09768
ENSBTAG00000004041	BT.91133	0	0.07383	0	0	0.1695	0	0.09864	0	0.16147	0.14775	0.14663	0	-0.13351	0	0.19617	-0.02561	0	0	0	0	0	-0.04436	0	0.11289	0	0.02926
ENSBTAG00000004043	ENSBTAG00000004043	0	0	0.40412	0.5351	0	0	0	-0.29951	0	0	0	0	0.64981	0.41977	0	0.63124	0.42807	0	0.43793	0	0.21605	0.19261	0.18061	0	0	0
ENSBTAG00000004048	BT.37989	0	0	0	0.0748	0.04911	0.17773	0	0.04577	0	0	0	0	0.10005	0	0	0.19749	0.04459	0.11769	0.00774	0	0	0	0	0	-0.04644	0
ENSBTAG00000004051	SBDS	0.15254	0	0.42341	0.40383	0	0	0	-0.37147	0	0	-0.11938	0	0.53316	0.11081	-0.35078	0.41191	0.11068	-0.60527	0.53453	0	0.17078	0	0	0	0	0
ENSBTAG00000004054	PAPOLA	0	-0.54126	0.43806	0.42339	0	0	0	0	0	0	0	0	0.55605	0.2811	0	0.51879	0.33931	0	0.46257	0	0.27714	0	0	0	0	0
ENSBTAG00000004059	SOAT1	0	0	0.2821	0.4685	-0.361	0	0	0	0	0	0	0	0.53115	0.14509	0	0.44829	0.2859	0	0.52112	0	0.24303	0.02707	0.02651	0.06998	0	0
ENSBTAG00000004063	SERPINA5	0.26903	0.30134	0	0	0	0	0.62187	0	0.32271	0.58847	0.36276	0	0	0	0	-0.14804	0	0.03699	0	0	0	0	0	0	0	0.17064
ENSBTAG00000004064	BPNT1	0	0	0.38667	0.59288	0	0	0	0	0	0	0	0	0.64535	0.16199	0	0.48425	0.25888	0	0.5316	0	0.16718	0	0	0	0	0
ENSBTAG00000004066	PARP8	0	0	0.39473	0.30191	0	0	0	0	0	0	0	0	0.40224	0.14579	0	0.42144	0.16952	0	0.21251	0	0.25864	0.00905	0	0	0	0
ENSBTAG00000004072	CAPZA2	0.11401	0.16878	0.25701	0.10235	0	0	0	0	0	0	0	0	0.14385	0.00916	0	0.05593	0	0	0.32664	0	0.03559	0	0	0	0	0.09303
ENSBTAG00000004073	BT.63562	0.29965	0.52274	0	0	0.40818	0.19017	0.62236	0.21366	0.80904	0.68093	0.73218	0.19896	0	0	0.69154	0	0	0.3982	0	0.70286	0	0	0	0.32343	0	0.33624
ENSBTAG00000004075	IDI1	0	0	0.3457	0.58018	0	0	0	0	0	0	0	0	0.65266	0.19507	0	0.53055	0.29291	0	0.48169	0	0.35053	0	0	0	0	0
ENSBTAG00000004077	YWHAG	0	0	0.30433	0.48364	0	0	-0.1623	0	0	0	0	0	0.54239	0.35847	0	0.48244	0.44923	0	0.44456	0	0.18549	0.21363	0.20827	0	0	0
ENSBTAG00000004078	KCNH2	0.0125	0.16887	0.18495	0	0.11472	0.10362	0.16026	0	0.32539	0.22144	0.25365	0	0	0	0.24185	0	0	0	0	0.28839	0	0	0	0	0	0.0253
ENSBTAG00000004080	TIAL1	0	0	0.31626	0.25601	0	0	0	0	0	0	0	0	0.33231	0.12532	0	0.33418	0.13422	0	0.21214	0	0.18575	0.11374	0.10578	0	0	0
ENSBTAG00000004085	ASF1B	0.10322	0.34414	0	0	0.55188	0.20685	0.34151	0.23311	0.7447	0.43107	0.69177	0.1969	0	-0.31845	0.90469	0	0	0.31414	0	0.84599	0	0	0	0	0	0.28726
ENSBTAG00000004086	SPINT1	0.51321	0.35028	0	0	-0.18246	0	0.89756	0	0.55276	0.86416	0.51048	0	0	0	0.02994	0	0	0	0	0.12279	0	0	0	0	0.04338	0.23392
ENSBTAG00000004088	CRYBB2	0	0	0	0.11589	0	0.00916	0	0.09357	0	0	0.05357	0	0.11745	0	0	0.15773	0	0	0	0.05338	-0.09006	0	0	0	0	1e-05
ENSBTAG00000004092	BT.19921	0.14873	0.40193	0	0	0.26611	0.42951	0	0.46848	0	0	0	0.51614	0	0	0	0	0	0.55395	0	0	0	0	0	0	0.23247	0.26067
ENSBTAG00000004094	SPARCL1	0	0	0.35541	0.18513	0	0.15759	0	0	0	0	0	0	0.20225	0.27991	0.00315	0.18995	0.31865	0	0.1742	0	0.26278	0	0	0.10643	0	0
ENSBTAG00000004097	A2ML1	0.48564	0.41694	0	0	0.4616	0.03019	0.40616	0.3586	0.49016	0.44113	0.45118	0.30984	0	0	0.45461	0	0	0.41545	0	0.45083	0	0	0	0.05709	0.641	0.338
ENSBTAG00000004098	BT.48133	0	0.09188	0.02712	0.11805	0	0	0	0.19918	0	0	0	0.16442	0.02485	0.16653	0	0.01879	0.08209	0	0.21559	0	0	0.17653	0.17393	0.05638	0	0.12488
ENSBTAG00000004099	C6ORF97	0	0	0	0.17061	0.08071	0	0	0	0	0	0	0	0.16696	0.04975	0	0.27277	0.11234	0.00251	0.13477	0	0.01146	0.23801	0.2314	0	0	0
ENSBTAG00000004100	TTI1	0.12329	0	0	0	0.45989	0.41638	0.08673	0.31485	0.27573	0.17959	0.24687	0.37144	0	0	0.3399	0	0	0.57816	0	0.35757	0	0	0	0.14328	0.54864	0.21445
ENSBTAG00000004106	BT.62775	0	0	0	0.29829	0.00448	0	0	0.1221	0.0394	0	0.09754	0	0.3537	0.02325	0.12749	0.29566	0.157	0	0.19656	0.07523	0	0.13384	0.13542	0.03299	0	0
ENSBTAG00000004108	STRA13	0.22744	0.53159	0	0	0.60405	0	0.31037	0.3997	0.46656	0.31834	0.47847	0.42646	0	0	0.55162	0	0	0.56704	0	0.55309	0	0.09594	0.11143	0.27695	0	0.43228
ENSBTAG00000004111	LRRC45	0	0.25295	0	0	0.38384	0.24187	0.11487	0.12255	0.27428	0.17318	0.27016	0.10766	0	0	0.38533	0	0	0.39655	0	0.34325	-0.10878	0.03567	0.04392	0.12513	0.41232	0.18247
ENSBTAG00000004112	GAMT	0.07056	0.33053	0	0	0.64406	0.35736	0.29	0.31797	0.49666	0.32081	0.53839	0.17675	0	0	0.60461	-0.33472	0	0.45966	0	0.55977	0	0.00575	0.01728	0.17973	0.68415	0.3835
ENSBTAG00000004114	MAP3K11	0	-0.46334	0	0.41471	-0.09944	-0.04871	0	0	0	0	0	0	0.42271	0.45274	0	0.4233	0.48798	0	0.15553	0	0.29865	0.13729	0.12913	0	0	0
ENSBTAG00000004115	MYLIP	0	0	0.52205	0.63578	0	-0.18404	0	0	0	0	0	0	0.78086	0.2651	0	0.74025	0.342	0	0.56231	0	0.26122	0	0	0	0	-0.2948
ENSBTAG00000004116	PAG10	0	0	0.16131	0	0.04717	0	0	0	0.02331	0	0	0.05677	0	0.05957	0	-0.04371	0	0.20474	0	0	0.1191	0	0	0	0	0
ENSBTAG00000004117	AZI2	0.01636	0.11775	0.17699	0.25123	0	0	0	0	0	-0.24131	-0.37419	0	0.35597	0	0	0.19351	0	0	0.38353	0	0.05075	0	0	0	0	0
ENSBTAG00000004118	ALAS1	0	0	0.56528	0.65838	0	0	0	0	0	0	0	0	0.79175	0	0	0.66685	0.35879	0	0.67764	0	0.35012	0	0	0	0	0
ENSBTAG00000004120	BT.51775	0	0.17586	-0.29205	0	0.16786	0.22939	0	0	0.09898	0	0	0.36821	0	0	0.17333	-0.25385	0.01002	0.32854	0	0.19997	0	0.27619	0.29833	0.50041	0.28707	0
ENSBTAG00000004124	CPOX	0	0	0.16816	0.48737	0	0	0	0.05973	0	0	0	0	0.52643	0.10754	0	0.469	0.3411	0	0.42205	0	0.00479	0.00507	0	0	0	0
ENSBTAG00000004126	MLF1	0.17423	0.26791	0	0	0.10584	0	0.11069	0.21817	0.17802	0.11888	0.13222	0.19752	0	0	0.2177	0	0	0.32768	0	0.22147	0	0	0	0.26377	0.28981	0.14323
ENSBTAG00000004129	CCL11	0	-0.10184	0.07238	0	0	0	0.01321	0	0	0	-0.02143	0.04189	0	0	0	0	0.06518	0.07109	0	0	0.15967	0	0	0.10954	0	0
ENSBTAG00000004131	RAP2C	0.00968	0	0.2406	0	0	0	0	0	-0.30103	-0.21664	-0.28899	0	0.22197	0.00909	-0.30774	0.1271	0	0	0.28291	0	0.09031	0	0	0	0	0
ENSBTAG00000004134	BT.99406	0	0	0.0722	0.26574	0	0.0553	0	0	0	0	0	0	0.23792	0.17048	0	0.27563	0.07198	0	0.05213	0	0.12762	0	0	0	0	0
ENSBTAG00000004135	LMTK2	0	0	0	0.5129	0	0	0.20345	0	0.05185	0.19635	0.03098	0	0.62254	0.22974	0	0.5676	0.32692	0	0.42355	0	0.17275	0.09259	0.08269	0	0	0
ENSBTAG00000004136	NFE2L3	0	0	0.45072	0	0	0	0	0	0	0	0	0	0.69715	0.08442	0	0.671	0.1948	0	0.55423	0	0.28841	0	0	0	0	0
ENSBTAG00000004145	ANO4	0.55183	0.08796	0	0	0	0	0.37552	0	0.15204	0.39382	0.04764	0	0.05871	0	-0.21135	0	0	0	0	0	0	0	0	0	0	0
ENSBTAG00000004147	BT.20171	0	0	0	0	0.18976	0.15145	0.10636	0.06446	0	0.14349	0.27664	0	0	0.10263	0.29119	0.05322	0.12781	0	0	0	-0.09308	0.27436	0.28038	0.06074	0	0
ENSBTAG00000004148	MATN4	0.08336	0.02427	0	0	0	-0.0131	0.31743	0	0.35402	0.35011	0.36763	0	0	0	0.2201	0	0	0	0	0.29296	0	0	0	0.16292	0.17703	0.05452
ENSBTAG00000004154	SKIL	0	0	0.53279	0.46785	0	0	0	0	0	0	0	0	0.60439	0.4868	0	0.54344	0.44809	0	0.4527	0	0.35294	0.07475	0.06765	0	0	0
ENSBTAG00000004155	SPATA20	0	0.32091	-0.3761	0	0.40208	0.24667	0.07816	0.2145	0.41758	0.13923	0.36257	0.50985	0	0	0.49853	0	0	0.46795	0	0.53818	0	0	0	0.35422	0.39318	0.12136
ENSBTAG00000004159	BT.86129	0	0	0	0	0	0	0.02373	0.01875	0.05475	0.07171	0.12563	0	0.10898	0	0	0.03885	0	0	0	0	0	0	0	0	0	0.00942
ENSBTAG00000004161	UBE2D2	0	0	0.38419	0.25706	0	0	0	-0.18518	0	0	0	0	0.35425	0.27756	-0.33864	0.34752	0.24721	0	0.29099	0	0	0.19931	0.19205	0	0	0
ENSBTAG00000004165	CLYBL	0.36609	0.47261	0	0	0.31047	0.10228	0.00164	0.34888	0	0	0	0.55964	0	-0.32887	0	-0.47083	0	0.47681	0	0	0	0	0	0	0.33259	0.39465
ENSBTAG00000004167	TTC29	0	0	0	0.13952	0	0	0	0.0064	0	0	0	0	0.1161	0.06392	0	0.12101	0.03321	0	0	0	0.08992	0	0	0	0	0
ENSBTAG00000004168	STON1	0.14765	0.36896	0	0	0.29743	0.0685	0.55015	0.11134	0.83752	0	0	0.10009	0	0	0	0	0	0.17718	0	0.76236	-0.17203	0	0.00525	0.31728	0.43291	0.16735
ENSBTAG00000004171	BT.53642	0	0	0.46707	0.30887	0	0	0	0	0	0	0	0	0.41918	0.27551	0	0.42163	0.33864	0	0.27477	0	0.29442	0	-0.13638	0	0	0
ENSBTAG00000004173	UBXN8	0.13792	0.1828	0.13854	0	0	0	0.13021	0	-0.2118	0.03573	0	0	0	0	0	0	0	0	0	0	0	0.1368	0.13526	0	0	0.05774
ENSBTAG00000004175	HPD	0	0	0.17851	0.22515	0	0	0	0	0.01475	0	0	0	0.23524	0.3569	0.07637	0.23411	0.2096	0	0.04415	0.07131	0	0	0	0	0	0
ENSBTAG00000004176	PDC	0	0.03746	0	0	0.11982	0	0	0.08993	0	0	0	0	0	0	0.04481	0.02006	0	0.07399	0	0	0.04612	0.22406	0.22366	0.0978	0.0863	0.05349
ENSBTAG00000004178	BT.19539	0.4485	0.33769	0	0	0	0	0.83556	0.07797	0.52708	0.79464	0.53821	0	0	0	0	0	0	0	0	0.16967	0	0	0	0	0.14545	0.27721
ENSBTAG00000004179	PSMD9	0.18228	0.44019	0	-0.32797	0.46691	0.42315	0	0.51969	0.03815	0	0.05126	0.65483	0	0	0.108	0	0	0.61157	0	0.17839	0	0	0	0.19313	0.53916	0.36533
ENSBTAG00000004188	BT.61360	0	0	0	0.05467	0.1844	0	0	0	0	0	0	0.27331	0.00922	0	0	0.01789	0.07257	0.35039	0.07563	0	0.02058	0	0	0	0	0.11131
ENSBTAG00000004189	MLXIP	0	0	0.44685	0.808	0	0	0	0	0	0	0	0	0.89529	0.39869	0	0.81286	0.47747	0	0.62899	0	0.34681	0.08209	0.06983	0	0	0
ENSBTAG00000004190	ARHGAP29	0.56969	0.36647	-0.11766	0	0	0	0	0	0.50554	0.84723	0.45722	0	0	0	0	0	0	0	0	0.07183	0	0	0	0	0.027	0.2422
ENSBTAG00000004191	JMJD4	0	0	0	0.11471	0.28826	0.07006	0	0.21679	0	0	0	0.18586	0	0.28339	0	0.01633	0.25251	0.28163	0	0	0.04812	0.15566	0.15359	0.0136	0.1285	0
ENSBTAG00000004193	VEZF1	0	0	0.21714	0.14383	0	-0.24616	0	0	-0.1847	0	0	0	0.23823	0	0	0.30602	0.14342	0	0.11011	0	0	0.01971	0.0144	0	-0.26001	0
ENSBTAG00000004194	BT.42611	0	0	0.53166	0.70543	0	0	0	0	0	0	0	0	0.81452	0.46474	0	0.74396	0.47323	0	0.63935	0	0.32688	0.11688	0.10309	0	-0.58017	0
ENSBTAG00000004196	FMNL1	0	0	0.51105	0.58101	0	0	0	0	0	0	0	0	0.68936	0.44292	0	0.67167	0.47863	0	0.42455	0	0	0.13428	0.1244	0	0	0
ENSBTAG00000004199	DIABLO	0	0	0	0.31677	0	-0.04612	0	0	0	-0.35879	-0.28881	-0.21309	0.28632	0.28833	-0.35223	0.16731	0.17538	0	0.21709	0	0.10903	0.35207	0.34319	0	0	0
ENSBTAG00000004200	GTPBP3	0	0	0.03195	0.09647	0.20267	0.21106	0	0.11071	0	0	0	0	0.02519	0.25086	0	0	0.31092	0.17795	0	0	0.07324	0.07306	0.07465	0	0.13354	0.00213
ENSBTAG00000004203	BT.59536	0.28313	0.29255	0	0	0	0.02939	0.04185	0	0	0	0	0.18494	0	0	0	0	0	0.10556	0	0	0	0.10671	0.10976	0.02074	0	0.17971
ENSBTAG00000004207	CD93	0	0	0.12002	0.09466	-0.10973	0	0.03704	0	0.04941	0.08674	0	0	0.07978	0.08729	0	0.05562	0.0759	0	0	0	0.12268	0	0	-0.20836	-0.23612	0
ENSBTAG00000004208	PLEKHG6	-0.28205	0	0.15871	0.36129	0	0	0	-0.17702	0	0	0.03263	0	0.43503	0	0	0	0.36119	0	0.30425	0	0	0.13578	0.12757	0	0	0
ENSBTAG00000004211	TNFRSF1A	0	0	0.58947	0.79403	0	0	0	0	0	0	0	0	0.90084	0.48732	0	0.82968	0.53017	0	0.66073	0	0	0.11102	0.09791	0	0	0
ENSBTAG00000004215	RARRES2	0.57374	0.30953	0	0	0	0	0.68914	0.07111	0.37916	0.6756	0.32122	0.03002	0	0	0	0	0	0.06342	0	0.04778	0	0	0	0	0.12312	0.23525
ENSBTAG00000004218	BT.54651	0	0	0.00382	0.14203	0.05885	0	0	0.11917	0	0	0	0.13195	0.09115	0	0.06472	0	0.00105	0	0	0.05654	0.01249	0	0	-0.11271	0	0
ENSBTAG00000004221	ESM1	0.17478	0.34011	0.02197	0	0	0.06804	0.51675	0	0.41074	0.51122	0.3891	0	0	0	0.21603	0	0	0	0.14861	0.22182	0	0	-0.22806	0.23382	0.07003	0.41972
ENSBTAG00000004222	SAT2	0.07353	0.36589	0	0	0.5746	0.42778	0.33321	0.28609	0.68587	0.40933	0.63053	0.17377	0	0	0.80566	0	0	0.35715	0	0.78315	0	0	0	0.40947	0.6432	0.36601
ENSBTAG00000004223	SRR	0.07013	0	0.07871	0.06463	0	0	0.03026	0	0.01669	0.00022	0.0494	0	0.09782	0.14442	0.03283	0.01501	0.07676	0	0.1866	0.0262	0	0.09621	0.09454	0	0	0
ENSBTAG00000004225	TSR1	0	0	0.16179	0.16908	0	0	0.01093	0	0.13264	0.05806	0.10195	0	0.19863	0.3105	0.09325	0.15544	0.33191	0	0.16449	0.09343	0.05639	0.24003	0.24182	0.02658	0	0
ENSBTAG00000004226	SHBG	0.32862	0.42214	0	0	0.45716	0.08541	0.4094	0.15732	0.55126	0.41252	0.54217	0.27379	0	0	0.58563	0	0	0.2395	0	0.59411	0	0	0	0.23315	0.56021	0.51507
ENSBTAG00000004230	SCYE1	0.10394	0.40474	0	0	0	0	0.25224	0.08026	0.25077	0.22938	0.31507	0	0	0	0.29775	0	0	0.00131	0	0.30607	0	0	0	0.07235	0.15132	0.23601
ENSBTAG00000004237	BTC	0.44306	0.32377	0.00647	0	0	0	0	0	0.52383	0	0	0	0.0446	0	0	0	0	0	0.05158	0.11577	0	0	0	0	-0.03886	0.23441
ENSBTAG00000004238	TACC1	0	0	0	0	0.13163	0.00333	0	0	0	0	0	0.11597	0	0	0.10795	0	0.13559	0.12538	0	0.06297	0.03875	0.26058	0.26259	0.1389	0.05602	0
ENSBTAG00000004240	BT.103427	0.12572	0.4536	0	0	0.36135	0.16216	0	0	0.41338	0.31466	0.39415	0.22948	0	0	0	0	0	0.45536	0	0	0	0	0	0.26273	0.51655	0.27566
ENSBTAG00000004242	ARPC1A	0	0	0.12911	0.18341	0	0	0	0	0	0	0	0	0.2451	0.19543	0	0.12634	0.21503	0	0.21006	0	0.1275	0	0	0.02599	0	0
ENSBTAG00000004243	LYPLA1	0	0	0.17805	0.0789	0	0	0	0	-0.19097	0	0	0	0.18389	0.1209	0	0.17796	0.14786	0	0.14984	0	0.03986	0	0	0	0	0
ENSBTAG00000004247	RPH3A	0	0	0	0	-0.35197	-0.12688	0	0	0	0	0	0	0.83717	0.16443	0	0	0.26597	-0.48176	0.59485	0	0	0	0	0	-0.49717	0
ENSBTAG00000004248	MLYCD	0.09213	0.25597	0	0	0.54248	0.32598	0	0.53257	0	0	0	0.6984	0	0	0.09238	0	0	0.74716	0	0.09887	0	0	0	0.11892	0.57752	0.23192
ENSBTAG00000004256	ODC1	0	0	0	0.1808	0	0	0	0.02443	0.0742	0	0.10268	0	0.16886	0.08654	0.18984	0.09175	0.09325	0	0.06703	0.18425	0	0.37602	0.37782	0.03871	0	0
ENSBTAG00000004257	TAF4B	0	-0.30233	0.16679	0.24693	0	0	0.13027	0	0.08385	0.13752	0.12456	0	0.34571	0.19234	-0.04945	0.30321	0.27683	0	0.28935	0	0	0.15624	0.15101	0	0	0
ENSBTAG00000004258	EEF2	0	0	0.03424	0.03274	0	0	0.34904	0	0.39787	0.38625	0.3678	-0.4765	0.15465	0	0.23873	0.13272	0.04618	0	0.0404	0.24462	0	0.20289	0.20638	0.01235	0	0
ENSBTAG00000004259	HPCAL1	0	0	0	0.7075	0	0	0	0	0	0	0	0	0.71018	0	-0.22278	0.60039	0.37415	0	0.54295	0	0.30518	0.02503	0.01694	0	0	0
ENSBTAG00000004261	BT.18280	0	0	0	0	0.00251	0	0	0	0.02066	0.00745	0	0.14367	0	0	0	0	0	0.1434	0	0.00152	0	0	0	0.2324	0.09237	0
ENSBTAG00000004263	ATP6V0A4	0	0.09152	0.00596	0	0	0	0.0281	0	0	0.03888	0	0	0	0	0	0.07051	0	0.09678	0	0	0	0	0	0	0	0
[truncated: 10,485 more rows]
