# Supplementary material for: MicroRNA Regulation of Bovine Monocyte Inflammatory and Metabolic Networks in an In Vivo Infection Model
Source: G3 (Bethesda). 2014 Jan 23;4(6):957–71. doi: 10.1534/g3.113.009936 (PMC4065264; doi:10.1534/g3.113.009936)
Supplement: Supporting Information [file supp_g3.113.009936_TableS12.xls]

## Sheet: Enriched down reg' pathways
Pathway Name	Source Name	Pathway p-value (corrected)	Gene Symbols	Genes (Symbol|IDBG-ID|Ensembl|Entrez|Fold Change|P-Value)
Metabolic pathways	KEGG	0.00939569	AADAT ; ACADM ; ACADS ; ADI1 ; AGK ; AHCYL2 ; ALDH3A2 ; ALG13 ; ATP6V0A2 ; ATP6V0E2 ; B3GNT1 ; B4GALT3 ; B4GALT6 ; B4GALT7 ; CTPS1 ; CTPS2 ; CYC1 ; CYP2U1 ; DBT ; DGKE ; DPAGT1 ; EBP ; FECH ; GALE ; GALT ; GAMT ; GCDH ; GLCE ; GPAM ; GPT ; HIBADH ; HIBCH	AADAT|IDBG-44521|ENSG00000109576|51166|0|<1.0E-5| ; ACADM|IDBG-99766|ENSG00000117054|34|0|<1.0E-5| ; ACADS|IDBG-60995|ENSG00000122971|35|0|<1.0E-5| ; ADI1|IDBG-26383|ENSG00000182551|55256|0|<1.0E-5| ; AGK|IDBG-44452|ENSG00000006530|55750|0|<1.0E-5| ; AHCY

## Sheet: Enriched up reg' pathways
Pathway Name	Source Name	Pathway p-value (corrected)	Gene Symbols	Genes (Symbol|IDBG-ID|Ensembl|Entrez|Fold Change|P-Value)
Toll-like receptor signaling pathway	KEGG	6.98584e-11	CASP8 ; CCL5 ; CD14 ; CXCL10 ; FADD ; FOS ; IFNAR1 ; IFNAR2 ; IKBKB ; IKBKE ; IKBKG ; IL1B ; IRAK1 ; IRAK4 ; IRF5 ; JUN ; MAP2K3 ; MAP2K4 ; MAP3K7 ; MAPK13 ; MYD88 ; TAB2 ; TLR2 ; TNF ;	CASP8|IDBG-78534|ENSG00000064012|841|0|<1.0E-5| ; CCL5|IDBG-42204|ENSG00000161570|6352|0|<1.0E-5| ; CD14|IDBG-49157|ENSG00000170458|929|0|<1.0E-5| ; CXCL10|IDBG-25212|ENSG00000169245|3627|0|<1.0E-5| ; FADD|IDBG-62144|ENSG00000168040|8772|0|<1.0E-5| ; FOS|
Osteoclast differentiation	KEGG	1.72904e-07	CREB1 ; CYBB ; FOS ; FOSB ; FOSL2 ; IFNAR1 ; IFNAR2 ; IFNGR1 ; IKBKB ; IKBKG ; IL1A ; IL1B ; JAK1 ; JUN ; MAP3K7 ; MAPK13 ; PLCG2 ; SPI1 ; STAT2 ; TAB2 ; TNF ; TYK2 ;	CREB1|IDBG-79573|ENSG00000118260|1385|0|<1.0E-5| ; CYBB|IDBG-55775|ENSG00000165168|1536|0|<1.0E-5| ; FOS|IDBG-12957|ENSG00000170345|2353|0|<1.0E-5| ; FOSB|IDBG-57590|ENSG00000125740|2354|0|<1.0E-5| ; FOSL2|IDBG-41072|ENSG00000075426|2355|0|<1.0E-5| ; IFNA
Apoptosis	KEGG	1.27797e-05	BIRC3 ; CASP8 ; FADD ; IKBKB ; IKBKG ; IL1A ; IL1B ; IRAK1 ; IRAK4 ; MYD88 ; NGF ; PRKACB ; TNF ; TP53 ; TRADD ;	BIRC3|IDBG-69045|ENSG00000023445|330|0|<1.0E-5| ; CASP8|IDBG-78534|ENSG00000064012|841|0|<1.0E-5| ; FADD|IDBG-62144|ENSG00000168040|8772|0|<1.0E-5| ; IKBKB|IDBG-19987|ENSG00000104365|3551|0|<1.0E-5| ; IKBKG|IDBG-91846|ENSG00000073009|8517|0|<1.0E-5| ; IL1
NOD-like receptor signaling pathway	KEGG	3.63936e-05	BIRC3 ; CASP8 ; CCL5 ; IKBKB ; IKBKG ; IL1B ; MAP3K7 ; MAPK13 ; NOD2 ; PSTPIP1 ; TAB2 ; TNF ;	BIRC3|IDBG-69045|ENSG00000023445|330|0|<1.0E-5| ; CASP8|IDBG-78534|ENSG00000064012|841|0|<1.0E-5| ; CCL5|IDBG-42204|ENSG00000161570|6352|0|<1.0E-5| ; IKBKB|IDBG-19987|ENSG00000104365|3551|0|<1.0E-5| ; IKBKG|IDBG-91846|ENSG00000073009|8517|0|<1.0E-5| ; IL1
RIG-I-like receptor signaling pathway	KEGG	0.000592441	AZI2 ; CASP8 ; CXCL10 ; FADD ; IKBKB ; IKBKE ; IKBKG ; MAP3K7 ; MAPK13 ; TNF ; TRADD ;	AZI2|IDBG-23171|ENSG00000163512|64343|0|<1.0E-5| ; CASP8|IDBG-78534|ENSG00000064012|841|0|<1.0E-5| ; CXCL10|IDBG-25212|ENSG00000169245|3627|0|<1.0E-5| ; FADD|IDBG-62144|ENSG00000168040|8772|0|<1.0E-5| ; IKBKB|IDBG-19987|ENSG00000104365|3551|0|<1.0E-5| ; I
MAPK signaling pathway	KEGG	0.000610539	BRAF ; CD14 ; DUSP1 ; DUSP2 ; FOS ; IKBKB ; IKBKG ; IL1A ; IL1B ; JUN ; LAMTOR3 ; MAP2K3 ; MAP2K4 ; MAP3K11 ; MAP3K7 ; MAPK13 ; MAPKAPK3 ; MKNK1 ; NGF ; NRAS ; PRKACB ; RAP1A ; STK4 ; TAB2 ; TNF ; TP53 ;	BRAF|IDBG-44351|ENSG00000157764|673|0|<1.0E-5| ; CD14|IDBG-49157|ENSG00000170458|929|0|<1.0E-5| ; DUSP1|IDBG-57812|ENSG00000120129|1843|0|<1.0E-5| ; DUSP2|IDBG-61498|ENSG00000158050|1844|0|<1.0E-5| ; FOS|IDBG-12957|ENSG00000170345|2353|0|<1.0E-5| ; IKBKB|
B cell receptor signaling pathway	KEGG	0.0009512	CD72 ; CD81 ; DAPP1 ; FOS ; IKBKB ; IKBKG ; JUN ; NFKBIE ; NRAS ; PIK3AP1 ; PLCG2 ;	CD72|IDBG-62668|ENSG00000137101|971|0|<1.0E-5| ; CD81|IDBG-22455|ENSG00000110651|975|0|<1.0E-5| ; DAPP1|IDBG-31523|ENSG00000070190|27071|0|<1.0E-5| ; FOS|IDBG-12957|ENSG00000170345|2353|0|<1.0E-5| ; IKBKB|IDBG-19987|ENSG00000104365|3551|0|<1.0E-5| ; IKBKG
Steroid biosynthesis	KEGG	0.00177717	CYP51A1 ; MSMO1 ; SC5DL ; SOAT1 ; SQLE ;	CYP51A1|IDBG-26219|ENSG00000001630|1595|0|<1.0E-5| ; MSMO1|IDBG-43601|ENSG00000052802|6307|0|<1.0E-5| ; SC5DL|IDBG-74715|ENSG00000109929|6309|0|<1.0E-5| ; SOAT1|IDBG-105106|ENSG00000057252|6646|0|<1.0E-5| ; SQLE|IDBG-35249|ENSG00000104549|6713|0|<1.0E-5|
Neurotrophin signaling pathway	KEGG	0.00279443	BRAF ; IKBKB ; IRAK1 ; IRAK4 ; JUN ; MAPK13 ; NFKBIE ; NGF ; NRAS ; PLCG2 ; RAP1A ; SHC1 ; TP53 ; YWHAB ;	BRAF|IDBG-44351|ENSG00000157764|673|0|<1.0E-5| ; IKBKB|IDBG-19987|ENSG00000104365|3551|0|<1.0E-5| ; IRAK1|IDBG-90782|ENSG00000184216|3654|0|<1.0E-5| ; IRAK4|IDBG-28022|ENSG00000198001|51135|0|<1.0E-5| ; JUN|IDBG-99221|ENSG00000177606|3725|0|<1.0E-5| ; MAP
Cytosolic DNA-sensing pathway	KEGG	0.00433757	CCL5 ; CXCL10 ; IKBKB ; IKBKE ; IKBKG ; IL1B ; POLR3A ; ZBP1 ;	CCL5|IDBG-42204|ENSG00000161570|6352|0|<1.0E-5| ; CXCL10|IDBG-25212|ENSG00000169245|3627|0|<1.0E-5| ; IKBKB|IDBG-19987|ENSG00000104365|3551|0|<1.0E-5| ; IKBKE|IDBG-106228|ENSG00000143466|9641|0|<1.0E-5| ; IKBKG|IDBG-91846|ENSG00000073009|8517|0|<1.0E-5| ;
MRNA surveillance pathway	KEGG	0.00441416	CSTF2 ; NCBP1 ; NCBP2 ; NXF1 ; PAPOLA ; SMG1 ; SMG5 ; SMG6 ; SMG7 ; WIBG ;	CSTF2|IDBG-79279|ENSG00000101811|1478|0|<1.0E-5| ; NCBP1|IDBG-77860|ENSG00000136937|4686|0|<1.0E-5| ; NCBP2|IDBG-71402|ENSG00000114503|22916|0|<1.0E-5| ; NXF1|IDBG-51882|ENSG00000162231|10482|0|<1.0E-5| ; PAPOLA|IDBG-19245|ENSG00000090060|10914|0|<1.0E-5|
P53 signaling pathway	KEGG	0.00548788	CASP8 ; CD82 ; CDKN1A ; MDM4 ; RCHY1 ; SERPINE1 ; SFN ; SHISA5 ; TP53 ;	CASP8|IDBG-78534|ENSG00000064012|841|0|<1.0E-5| ; CD82|IDBG-40873|ENSG00000085117|3732|0|<1.0E-5| ; CDKN1A|IDBG-85033|ENSG00000124762|1026|0|<1.0E-5| ; MDM4|IDBG-106054|ENSG00000198625|4194|0|<1.0E-5| ; RCHY1|IDBG-24524|ENSG00000163743|25898|0|<1.0E-5| ;
Spliceosome	KEGG	0.00683238	CDC40 ; CHERP ; DDX5 ; DHX8 ; EFTUD2 ; HNRNPU ; NCBP1 ; NCBP2 ; PRPF18 ; PRPF38A ; SF3B1 ; SNW1 ; SRSF6 ;	CDC40|IDBG-95222|ENSG00000168438|51362|0|<1.0E-5| ; CHERP|IDBG-35639|ENSG00000085872|10523|0|<1.0E-5| ; DDX5|IDBG-64774|ENSG00000108654|100616387,100616408,1655|0|<1.0E-5| ; DHX8|IDBG-52812|ENSG00000067596|1659|0|<1.0E-5| ; EFTUD2|IDBG-54412|ENSG000001088
Chemokine signaling pathway	KEGG	0.00837618	BRAF ; CCL20 ; CCL5 ; CXCL10 ; CXCL13 ; CXCL16 ; GNAI2 ; GNB1 ; GNG4 ; IKBKB ; IKBKG ; NRAS ; PRKACB ; RAP1A ; SHC1 ; STAT2 ; STAT3 ;	BRAF|IDBG-44351|ENSG00000157764|673|0|<1.0E-5| ; CCL20|IDBG-82684|ENSG00000115009|6364|0|<1.0E-5| ; CCL5|IDBG-42204|ENSG00000161570|6352|0|<1.0E-5| ; CXCL10|IDBG-25212|ENSG00000169245|3627|0|<1.0E-5| ; CXCL13|IDBG-25774|ENSG00000156234|10563|0|<1.0E-5| ;
Phagosome	KEGG	0.0110993	CALR ; CD14 ; CYBB ; ITGA5 ; LAMP1 ; LAMP2 ; M6PR ; RAB5A ; RAB5C ; SCARB1 ; SEC61A2 ; STX7 ; TAP1 ; TLR2 ;	CALR|IDBG-31410|ENSG00000179218|811|0|<1.0E-5| ; CD14|IDBG-49157|ENSG00000170458|929|0|<1.0E-5| ; CYBB|IDBG-55775|ENSG00000165168|1536|0|<1.0E-5| ; ITGA5|IDBG-37894|ENSG00000161638|3678|0|<1.0E-5| ; LAMP1|IDBG-53125|ENSG00000185896|3916|0|<1.0E-5| ; LAMP2
