# Supplementary material for: MicroRNA Regulation of Bovine Monocyte Inflammatory and Metabolic Networks in an In Vivo Infection Model
Source: G3 (Bethesda). 2014 Jan 23;4(6):957–71. doi: 10.1534/g3.113.009936 (PMC4065264; doi:10.1534/g3.113.009936)
Supplement: Supporting Information [file supp_g3.113.009936_TableS13.xls]

## Sheet: Novel miRNAs
Cell type	Number samples miRNA is predicted in	Mature Sequence Best miRBase BLAST Hit (e-value < 1)	Name	Sequence idenity	E-value	Mature Tag Count	Predicted Mature Sequence	Chromosome	Start	End	Strand	Stemloop
MIMs/BIMs	9	N/A	bta-miR-1	N/A	N/A	935	aaguuuaaagaagucugccuug	chr15	39599518	39599539	-	aaggcagacuucuuuaaacuuuguguuuuuauguuugcaauuuuccauaauauaaaguuuaaagaagucugccuug
MIMs	6	N/A	bta-miR-2	N/A	NA	25226	ccgagccugacagaucacaca	chr26	42790295	42790315	+	gugugaccugccaggcaccgccuugucauccccuaaggccgagccugacagaucacaca
MIMs	10	N/A	bta-miR-3	N/A	NA	355	ccccggcuuuuccucccccagg	chr19	62308520	62308541	+	uaggggaggugaggccggacuccuccaccccggcuuuuccucccccagg
MIMs	13	N/A	bta-miR-4	N/A	NA	585	ccuccgccccgcgcucgccucgc	chr10	59441302	59441324	+	ccuccgccccgcgcucgccucgcgcacaggcaccggccggcgggcgcggggagcggagagc
MIMs/BIMs	13	N/A	bta-miR-5	N/A	NA	2528	agaacugaguccuuuggaaaaga	chrX	40402287	40402309	-	uuuuccaaugagucaguuauuuggccaccugaugcgaagaacugaguccuuuggaaaaga
MIMs/BIMs	16	N/A	bta-miR-6	N/A	NA	540	ucugcauccgaggacucaaccc	chr7	13464153	13464174	+	ucugcauccgaggacucaacccauuugauuggcgguugguugaauccacagaugugagacc
MIMs	5	N/A	bta-miR-7	N/A	N/A	175	uuguccuacuucucagcugucu	chr21	2296462	2296483	+	uuguccuacuucucagcugucuugacucccuaacaagauagcagaggaguaggaggaca
MIMs	8	N/A	bta-miR-8	N/A	N/A	589	cucccucggaacccggcugggacc	chr3	20198831	20198854	-	aucccagccgggucgagggacagcccuggcgcgauggcucccucggaacccggcugggacc
MIMs/BIMs	11	N/A	bta-miR-9	N/A	N/A	217	augugaaauuaccaguauuug	chr10	85658691	85658711	+	augugaaauuaccaguauuugucugcuuugaccuacaaaaacuggcagcuucauguaau
MIMs/BIMs	21	N/A	bta-miR-10	N/A	N/A	727	cacacucagauaaaguaggcacu	chr13	13129071	13129093	-	cacacucagauaaaguaggcacuuuuugguucuugaaaugcuaccuagucugagugagu
MIMs/BIMs	7	hsa-miR-3680-3p	bta-miR-11	0.75	0.25	1100	uugcaugacucugagaguaagu	chr23	32621795	32621816	+	uugcuuucagggaccugcaaguacugguccaucauuugcaugacucugagaguaagu
MIMs/BIMs	8	bta-miR-7860	bta-miR-12	0.864	0.02	342	cacucugugcagccgcuccagg	chr12	15638216	15638237	+	cacucugugcagccgcuccagggaggcagcaguuguggugacuggagcggcugcacagagcgug
MIMs/BIMs	55	bta-miR-2285t	bta-miR-13	0.864	0.044	39546	caaaaaguucguccagauuuuu	chr2	5205393	5205414	+	caaaaaguucguccagauuuuuccauaagauguuacagaaaaacuggaacgaacuuuugggc
MIMs/BIMs	14	bta-miR-2285l	bta-miR-14	0.824	0.044	2444	aaaacccugaugaacuuuuuga	chr4	86669292	86669313	-	aaaaaguucauuugggcuuuuucauaagauguuacagaaaaacccugaugaacuuuuuga
MIMs/BIMs	6	bta-miR-2285f	bta-miR-15	0.955	0.003	17481	aaaaccugaaugaacuuucugg	chr13	12081151	12081172	-	acagaguucauuuggguuuuuccauaagaugguacagaaaaaccugaaugaacuuucugg
MIMs/BIMs	24	bta-miR-2285e	bta-miR-16	0.909	0.017	1539	aaacuugaacggacuuuuuggc	chr8	73610996	73611017	+	agaaaguucauuuagguuuuucuauaggaugcuguggaaaaacuugaacggacuuuuuggc
MIMs/BIMs	6	bta-miR-2285e	bta-miR-17	0.826	0.044	13046	aaaaccucaacgaacucuuugg	chr27	15045875	15045896	+	aaaaguucauucagguuugucucuaagaugguaccgaaaaccucaacgaacucuuugg
MIMs/BIMs	30	bta-miR-2284z	bta-miR-18	0.955	0.003	65924	agaaaaguuuguuuggguuuuu	chr13	73541980	73542001	-	agaaaaguuuguuuggguuuuucugucagauguuauggaaaaacccaaaugaacuuuuugg
MIMs/BIMs	21	bta-miR-2284z	bta-miR-19	0.87	0.008	845	agaaaguuuguuuggguuuuuc	chr11	4523126	4523147	-	agaaaguuuguuuggguuuuuccguaagauguaacaggaaaaccugaagagacuuuuugg
MIMs/BIMs	16	bta-miR-2284d	bta-miR-20	0.826	0.044	1374	aaaaguacguuuggguuuuuca	chr11	25783302	25783323	+	aaaaguacguuuggguuuuucauaccaucuuauggaaaacuugaaugaacuuu
